# Supplementary material for: Targeting TKT-associated immunometabolic remodeling attenuates experimental lupus nephritis and NET-related inflammation
Source: Front Cell Dev Biol. 2026 Jul 1;14:1835407. doi: 10.3389/fcell.2026.1835407 (PMC13370341; doi:10.3389/fcell.2026.1835407)
Supplement: Supplementary file 1 [file DataSheet1.zip]

Archive with 23 entries (22 files):
- Supplementary_Materials_final version/
- Supplementary_Materials_final version/Supplementary Figure S1.tif
- Supplementary_Materials_final version/Supplementary Figure S2.tif
- Supplementary_Materials_final version/Supplementary Figure S3.tif
- Supplementary_Materials_final version/Supplementary Figure S4.tif
- Supplementary_Materials_final version/Supplementary Figures.docx
- Supplementary_Materials_final version/Supplementary Table S1.xlsx
- Supplementary_Materials_final version/Supplementary Table S10.xlsx
- Supplementary_Materials_final version/Supplementary Table S11.csv
- Supplementary_Materials_final version/Supplementary Table S12.csv
- Supplementary_Materials_final version/Supplementary Table S13.csv
- Supplementary_Materials_final version/Supplementary Table S14.xlsx
- Supplementary_Materials_final version/Supplementary Table S15.xlsx
- Supplementary_Materials_final version/Supplementary Table S16.xlsx
- Supplementary_Materials_final version/Supplementary Table S2.xlsx
- Supplementary_Materials_final version/Supplementary Table S3.wps
- Supplementary_Materials_final version/Supplementary Table S4.xlsx
- Supplementary_Materials_final version/Supplementary Table S5.xlsx
- Supplementary_Materials_final version/Supplementary Table S6.xlsx
- Supplementary_Materials_final version/Supplementary Table S7.xlsx
- Supplementary_Materials_final version/Supplementary Table S8.xlsx
- Supplementary_Materials_final version/Supplementary Table S9.xlsx
- Supplementary_Materials_final version/Supplementary Tables.docx
