# Supplementary material for: Targeting TKT-associated immunometabolic remodeling attenuates experimental lupus nephritis and NET-related inflammation
Source: Front Cell Dev Biol. 2026 Jul 1;14:1835407. doi: 10.3389/fcell.2026.1835407 (PMC13370341; doi:10.3389/fcell.2026.1835407)
Supplement: Supplementary file 1 [file DataSheet1.zip › Supplementary_Materials_final version/Supplementary Table S1.xlsx]

## Sheet: LAM-RGs
Supplementary Table S1. The lists of LAM-RGs and NETs-RGs.
Symbol
MRS2
PER2
SLC17A5
INS
DDC
LIAS
BCKDHB
ALB
PC
PDHA1
MT-ND1
YARS2
MMACHC
GAA
BCKDHA
MT-ND5
MT-ATP6
DLD
CYP2D6
MTHFR
PPARG
CYP3A4
SLC10A2
HADHA
FASN
CYP2C19
AKR1D1
POLG
LPL
BCS1L
MT-ND4
MT-CO1
APOB
CPT2
MT-ND6
ABAT
FABP2
ACADVL
IL6
CD36
DBT
PPARA
MT-CO2
SLC7A7
HSD17B10
SLC19A3
CBS
PAH
FADS1
MT-CO3
TNF
SUCLG1
NDUFS4
OTC
CPT1A
ADIPOQ
SLC3A1
PNPLA8
CYP2C9
GCDH
ACADS
PCCB
NR1H4
ABCB11
LEP
TPK1
HMGCL
SLC25A4
MTO1
ALDH5A1
MMUT
BCKDK
ETFDH
XDH
G6PC1
ACAD9
CYP1A1
UGT1A1
LRPPRC
OGDH
PCCA
PUS1
CYP1A2
ETFA
ASL
GGT1
CRP
FABP1
HADHB
PPARGC1A
UQCRFS1
LARS2
PDP1
SLC2A1
IGF1
FADS2
RRM2B
FH
ASS1
DNM1L
SLC7A9
ABCD1
SLC25A13
MT-CYB
HNF4A
PDHX
MMAB
HADH
INSR
FABP3
GPT
MMAA
LONP1
CYP2A6
BTD
APOA1
DLAT
HIBCH
AKT1
TAFAZZIN
PRODH
SLC7A5
ACP5
GHRL
BCAT2
ECHS1
ETFB
ISCU
FBXL4
AGK
CAT
SLC25A19
PTGS2
MT-ND3
SUCLA2
IL1B
SOD1
LIPT2
SDHA
KARS1
COX5A
TH
PCK1
SCO2
MTTP
LIPE
BGLAP
EHHADH
PNPO
AUH
SURF1
MLYCD
FBP1
WARS2
QDPR
FLAD1
IVD
HMGCR
OPA3
NDUFA13
ALDH2
NDUFV1
SDHB
SLC22A5
ALDH6A1
PPARD
SLC25A20
MPV17
FABP12
GFAP
TYMP
MT-ND2
LIPT1
ACP3
NAGS
LCAT
ACP1
GCG
GSTP1
ACACA
DGUOK
CYP27A1
CHAT
COX10
CS
ACE
PDHB
TANGO2
MCCC2
CPS1
GCK
GLUD1
F2
CA5A
ALDH3A2
ACOX1
ABCB1
NDUFS1
GAMT
SLC25A3
ALDH7A1
SLC6A3
MPO
AR
LMNA
PNPLA2
SUOX
PLA2G6
CFTR
NEU1
OAT
ALDH9A1
G6PD
NDUFS2
TSFM
ETHE1
BCAT1
GLDC
EPRS1
IRS1
MAPK1
GATM
COMT
SREBF1
MVK
GSS
CYCS
APP
SLC37A4
POMC
UCP2
TMEM70
ESR1
IL10
ACAT1
ABCC8
MTOR
GAD1
TTR
UQCRC2
PSAP
NFU1
HLCS
SCO1
CTH
SLC2A4
COX15
PET100
NDUFS7
PRPS1
CCL2
TUFM
SIRT1
PNPLA3
ALDH4A1
PEX16
PCK2
GAPDH
RYR1
SLC4A1
HCAR1
CP
NDUFA1
SERPINE1
NDUFB10
TF
GABRA1
HBB
TRMU
COX4I1
MYC
NDUFAF5
TYMS
NPC1
CASP3
CYP19A1
AASS
IGFBP3
PYGM
ASIC1
ATP5F1A
SLC16A10
GLUL
MCEE
PLA2G2A
KRAS
SLC22A12
SERAC1
NFE2L2
RETN
HNF1A
FOXRED1
PRKAA2
REN
SLC1A2
TMEM126B
ADA
BCL2
CXCL8
SLC1A3
PTEN
NDUFAF6
GLS
GH1
TLR4
EGF
VEGFA
AKR1A1
PNP
TGFB1
COQ9
FAS
NADK2
EPHX1
NDUFV2
GOT2
PIK3CA
DPP4
MAOA
UCP3
TIMMDC1
ADRB2
BCHE
RARS1
TPH1
DSPP
SLC1A4
ATP5F1E
DARS2
GSR
SOD2
IDH2
DPYD
POLG2
DNAJC19
ODC1
KYAT1
PTH
FGF21
CDKN3
MDH2
PPM1K
GUSB
MB
ACAD8
CALCA
FURIN
ATP5F1D
IFNG
CA2
HMOX1
L2HGDH
HSD11B2
SLC25A15
IBA57
CPOX
ALPP
ARSA
SLC2A2
BMP6
AMPD1
NDUFS8
CCK
SNCA
UQCC2
SERPINA1
NQO1
UQCRB
PRKAA1
SPP1
NDUFAF1
IGF2
SLC1A7
PIPOX
LMBRD1
TACO1
ASIC3
SHBG
ALDH1A3
EPO
GFM1
COQ2
CASP8
BOLA3
FASTKD2
BDNF
MARS1
ALDH18A1
SLC6A8
GLA
TYR
EGFR
PYGL
NARS2
SFXN4
TWNK
JUN
ALDOB
GABRA2
NFS1
BMP2
ASIC2
NDUFS3
OPA1
NPY
BRCA1
CTNNB1
SLC25A42
CYP11A1
GCSH
GAST
CPT1B
DBH
MMP1
MAPK14
GTPBP3
TKFC
HCAR3
AKT2
NAGLU
B2M
TFRC
TDO2
IDH1
MAPT
ACAT2
PRKAB1
NDUFA6
ICAM1
NDUFB9
C3
MAOB
HP
ALPL
MPC1
PDK4
EDN1
IL4I1
PHKA2
ABCC1
HLA-DRB1
NDUFAF4
GSTZ1
BRAF
ALDH1B1
PPIG
STAT3
ALAS2
LAMP2
PARP1
TPO
JAK2
NDUFS6
PRKAG3
STAR
CCND1
FOS
PHGDH
SELE
OXA1L
GLB1
NUBPL
PREPL
COX16
NDUFAF2
GNAS
SLC52A1
NOS2
EP300
RMND1
GK
MLXIPL
ELN
SST
MUC1
SLC16A4
FGFR1
CD44
HAMP
ACACB
IGF1R
ERBB2
SI
CD4
FGF2
AMPD3
SQOR
ELAC2
MAPK8
SREBF2
APOO
DNAH8
MT-ATP8
TFAM
LYRM7
AKR1B1
VIM
HMGCS2
VCAM1
FGF1
TKT
CRAT
SRC
SERPINC1
PRL
MGAM
FPGS
FARS2
OPLAH
OCRL
ISCA1
NDUFAF3
CSN1S1
UPB1
PKM
NDUFA4
NDUFA11
TRMT10C
VWF
COA6
EARS2
NDUFAF8
SLC25A1
PDSS2
MMP9
MTFMT
SARDH
IL2
TK2
MOCS2
PIK3C2A
SLC38A1
SULT1A3
SLC9A1
ELANE
BAX
CTSD
HRAS
NAMPT
DMD
TALDO1
F5
AARS2
HSPG2
MAPK3
GPD1
FGFR2
SLCO2B1
AFP
COA3
MICOS13
TPI1
KLK3
TRPV1
IL18
DECR1
BRCA2
MFN2
SCN1A
DNMT1
PLG
ANXA5
SLC7A10
HDAC9
KNG1
IFNA1
SDHAF1
COX14
MOCS1
SLC25A10
TLR2
ATM
RAI1
CLPB
RARS2
HK2
OXCT1
COQ4
PIK3CG
UQCC3
SLC19A2
SP1
OXT
PLAT
PYY
RARRES1
HEXB
FXN
MAPK10
HEXA
C1QBP
PMPCA
PGR
SELP
NOS1
IL1A
IARS2
STK11
PLAU
FN1
SLC9A3
NPPA
LYRM4
GFER
ACOT1
ANPEP
PLPBP
GALC
COA8
F3
IRS2
LOX
DPYS
TIMP1
AIFM1
ACVRL1
HDC
ACO2
UQCRQ
GOT1
CSNK2A1
PRKN
ALDH3A1
MME
COL1A1
RPS27A
SLC6A4
IL4
IL1RN
TXN
AGL
NGF
RPS6KB1
ACLY
TSPO
QRSL1
EIF2S1
CASP9
ACE2
MRPS16
NDUFC2
KHK
HTRA2
TG
ASPH
SHC1
CFAP92
SLC16A2
SLC13A3
GSK3B
MRPS34
P4HB
SLC5A2
DNASE1L1
BBOF1
D2HGDH
BLOC1S1
SLPI
HDAC1
CSF1
SLC52A2
TRMT5
CDH1
SDHC
TNFRSF1A
RUNX2
PPT1
MECP2
ERCC6
HSPD1
HMGB1
GCKR
NFKB1
MBP
H6PD
CRH
HGF
AVP
GLP1R
ENO2
BCL2L1
TTN
ISCA2
GDF15
SLC5A1
SHMT2
HK1
GALE
HAO1
AGTR1
ACHE
AGT
PHKG2
H2AC18
CST3
GAREM2
HCRT
PDX1
DHRS9
THBD
PSEN1
POLRMT
NLRP3
NR5A2
GRIN2B
KIT
NDUFB8
DLST
PCNA
HTT
SLC2A3
PLCB1
TERT
MAG
PANK2
YARS1
GBE1
SULT2B1
PTHLH
COX6A2
NPM1
PDSS1
S100B
ADH5
LCT
HSPA5
SIRT3
GATC
PMM2
TGFA
PNPT1
MMP3
RHO
SCNN1A
GYS1
FOXO3
SLC23A2
CD40LG
NCOA2
LARS1
COQ8A
CHGA
ADPRH
PGK1
HSPA4
LTF
THBS1
FOXO1
ESR2
IL13
SLC13A5
CD38
GNRH1
CHKA
CPQ
GRP
MEN1
CAV3
LACTB
IL3
KCNH2
C4A
SLC25A26
RAI14
ITGAM
MRM2
KEAP1
ALDOA
TTC19
PPM1B
ALDH3B1
ABCB7
PDK1
VIP
IFNA2
IFNB1
IAPP
SLC4A4
MYH7
CSNK2B
GRIN1
FGA
SLC15A1
MCL1
SLC25A21
NPPB
CASP1
CD79A
GYS2
STS
LCN2
SLC5A4
MIF
GLS2
FASLG
DDHD1
F8
PGM1
UGCG
PLD1
GFM2
IBSP
MKI67
IL1R1
MRPL44
TGM2
KCNJ5
ACSS2
SIRT6
EIF4EBP1
SLC22A2
COQ6
CAMKMT
GPI
MIPEP
AFG3L2
ANO5
NGLY1
SLC6A1
ERCC8
SLCO2A1
PDHA2
PHKB
LAMA2
ST3GAL4
IMMT
IL2RA
BMP4
RAD51
ACAA2
HSPB1
CDKN1B
NDUFA8
HBG2
HTR2A
E2F1
CCR5
NARS1
ERCC1
RNASEH1
RPIA
MRPS7
SLC16A9
FBP2
BSG
HTR1A
CACNA1A
HDAC3
RELA
TIMM50
NOTCH1
PDK3
CAPN3
ATAD3A
GATB
AGRP
HAS2
IL5
GYG1
KCNMA1
ACAD11
ADCY10
RUNX1
FDX2
TYRP1
TTPA
BIRC5
MMP13
VARS1
RPS6KA3
PLA2G2E
TUBB
CFH
CHKB
TGIF1
SFTPD
NDUFA10
OXTR
NR4A2
VTN
WT1
KRT18
ARNT
SCN4A
CEBPA
ITGB1
LAMP1
CCN2
HNRNPA1
DHODH
MGMT
AARS1
SETD2
ACAN
LRRK2
GARS1
TARS2
MECR
SOX9
LTA
APEH
BLM
IKBKB
DRD4
PDXK
GRM1
NDUFA2
CCL5
GJA1
TAC1
ATPAF2
CGB5
CTSK
HNRNPA2B1
CLOCK
LPO
PPBP
POLB
CCL11
GAL
CD14
UCN
THRB
SRSF2
CCNA2
SLC7A13
PDK2
IL17A
AMD1
DCN
MYH6
KCNQ2
LACC1
CTSL
AK1
H4C16
F7
SPG7
DDHD2
ITGB2
NTRK1
ADI1
GLRX5
KDR
NMT1
ATP1A1
SLC25A32
TLR3
MITD1
STXBP1
SIRT4
PLAUR
SPINK1
NDUFA9
IL1RAPL2
CNTF
TAMM41
ACOT11
ADM
PRKCE
LALBA
ADRB1
HPX
TIMP2
LCK
PPA2
PINK1
IL6R
NAXE
SORD
PFKFB3
GHRH
GATA6
PYGB
PFKL
CHCHD10
TK1
AOC1
ANXA2
SERPINF2
PPARGC1B
THPO
MYBPC3
KITLG
PIK3CB
VHL
HTR3A
LIF
CLCN7
NAGA
MYCN
FUS
SDC1
PGD
HSPA1A
PLK1
PREP
NSDHL
CD59
DTYMK
P2RX7
TOMM20
NT5E
PHKA1
RNASE1
LAP3
CA4
SYNJ1
SELL
GFPT1
ABCC5
PHB1
BLVRB
FUCA1
YAP1
KRT19
B3GAT1
GPX3
CCNB1
ADORA1
ETS1
PTPN6
LIG3
DCAF8
BMAL1
SSBP1
POLR1C
IGHE
RPS6
PFKP
TGFB2
PKD1
ITIH4
SLC52A3
ADAMTS13
SCN2A
NRF1
COASY
COQ8B
LGALS1
XIAP
EPAS1
PPP1R3A
ENO3
TFB1M
PXN
SIRT2
CASP7
CDKL5
ERVK-6
EEF2
BPGM
DPEP1
PLCB4
MMP14
SLC16A6
ABO
CALM1
CCL3
RPS19
RHD
ALG1
NDUFB7
MMP8
SERPINF1
IL15
CKB
EEF1A1
TRIM32
VARS2
ANXA1
RPL11
BMP7
TLR9
MYOM2
MGME1
ALDH16A1
FARSB
XBP1
G6PC2
PECAM1
MUC5AC
MYLK
ENG
IL7
COQ3
WFS1
MPST
TXNIP
ACTA1
SLC39A8
IL2RB
TNNT2
ADAM10
MRPL39
LCLAT1
PRORP
TIMM22
SAT1
DKK1
RYR2
TP73
SFXN1
TRNT1
MEFV
NAXD
MRPL3
GNAI1
CA1
C5AR1
TTF2
IRF3
PDZD9
SPHK1
B4GALT1
PTBP1
AGER
GZMB
FGF7
IVL
KRT10
TRIM63
NTF3
UGDH
HYAL2
PDPK1
HYAL1
KAT2B
PET117
NRG1
RECK
CNDP2
ACSS1
SORT1
ALG2
TIMM8A
PRKCI
TRAF6
SIRT5
MOGS
GCM2
SOST
ADAM17
ABHD10
FBXW7
BLZF1
LGALS4
SLC16A11
ABCB6
MT-ND4L
CCL4
CSN2
CXCR2
ARF1
ACAD10
DRD1
TXN2
BDH1
COX20
COMP
HSF1
SKP2
SLC25A5
EIF2B5
PTPRC
ATP13A2
MTM1
POU5F1
NSUN3
ANG
PQBP1
AASDH
PSMC4
SEPSECS
COX7B
TNNI3
EPX
ACOT6
MAVS
MRPS14
KRT13
SMN2
NES
PSTPIP1
PPCS
ESD
MPI
AQP4
HIF1AN
CALB1
FOSL1
TRIM28
KDM4A
TIGAR
ACTC1
OGT
CSK
ATP5MK
COQ7
STAT2
CKMT1A
SPTAN1
PUS3
UBC
SIK2
AQP9
KLF4
KRT7
STING1
SLC16A13
LRCH2
AQP1
CXCR1
GDAP1
SPAM1
RBP3
COX4I2
PRMT1
CEACAM5
PGAM1
SIRT7
MFN1
PDYN
DHX30
IKBKG
CACNA1B
ADCY1
MIP
SLC2A5
TFF3
TWIST1
CCR3
NME4
SCN8A
PRMT5
ACTN1
RPS6KA1
ACTN4
NCAPH2
SLC25A38
CA12
MAF
CARS2
CDC25A
AURKB
DCT
CFD
GYPE
NOG
NDUFA12
NRL
FNDC5
RBCK1
APTX
CD8A
GMPR
PPP3CA
MTERF1
CPA1
NKX2-5
PIGV
ATP5F1B
TOMM40
RPL13A
MTRFR
GRM2
LMNB1
EGLN1
UQCRC1
NSF
CYBRD1
HNRNPF
MIA2
MRPS28
G6PC3
ILVBL
NQO2
TOP3A
FOXM1
MUC16
PTPMT1
AMH
CGB3
GPR84
CDK5RAP1
CFP
NONO
NOX4
TREH
DNM3
ELK1
CD274
SLC16A12
ALG12
SETX
ATP6AP1
TGFB3
TCAP
RPL3
SLC16A5
PSMC6
VAV1
RECQL
ARF3
TNC
SLC35C1
PRG2
CHCHD4
HLA-DRA
SBF1
AKT3
ASTN2
EIF4A3
ASGR2
COX17
TUBB1
TST
ATXN3
ARF6
COQ5
PHKG1
VPS35
SLC4A7
H2AX
TRMT61B
SLC47A1
RFK
C1S
KISS1
USP18
MAP1B
MRPL12
ERVW-1
CMA1
MSBP1
EPG5
RPL15
SUPV3L1
NHLRC2
NDUFC2-KCTD14
SELPLG
CKMT1B
LCN1
RPL23
MRRF
BAZ2B
ATP5PO
INTS2
NDRG1
EIF2B4
IGF2BP1
COX6C
TRPC6
CCL18
HNRNPAB
TRUB2
SYVN1
MFF
PAGR1
SOX2
MSTO1
QTRT2
BCL6
H4C1
MTIF2
ATP2A2
TLR8
CXCR3
HSCB
TEK
CEACAM3
ALG6
SLC37A1
TRIT1
HEPH
SFN
PITRM1
PMPCB
COX7C
PLSCR3
ATP2A1
NEDD4
TNFSF13B
MRPS2
PUS7
MPC2
MARS2
SLC2A6
DAG1
CTSZ
PSMD4
MGST2
LETM1
PDE3A
PPP1R3B
SLC16A14
AP2B1
PTRH2
SAG
TPT1
ILK
STK39
NDUFS5
RPL8
DDR1
TBC1D4
TFE3
NLRX1
H3C14
OSGEPL1
RPL19
FOXK1
C4BPA
IL9
SLC17A6
NPHS1
CAMK4
PPIA
ZEB1
BLMH
TTC32
BPI
LY96
LGALS7
CRLS1
RPL23A
LOXL3
TIMM44
RNASEH2C
KMT2B
PRF1
PFKFB4
FCGR3A
STC1
CA5B
ASCC1
TRIM26
NDUFA5
CCNF
HFM1
NDUFC1
REST
RTCB
NPHP1
MAN1B1
UQCC1
CLEC4A
ADORA2B
FZR1
HYAL3
EPCAM
COX6A1
H2BC21
H3C1
MYLK2
TRPM8
RPL6
ENDOG
GNPDA1
SACS
TIMM17A
UQCR11
ETV4
FGF9
ELAVL2
DNA2
RPS7
SLC25A28
GPR22
CD86
U2AF2
PTX3
WDR6
CD5
CCL27
ALG11
SLC25A39
H4C5
CHCHD3
ENTPD5
TKTL1
PARS2
SFXN5
IQGAP1
H2BC12L
DEFB4A
LBX1
LYPLA2
NEK3
H3-3A
CCL20
RPL37
DNAJC5
EIF2B3
LDB3
ERICH6
AXL
PTN
CASC3
HS6ST2
NUDT6
CDH5
NUP62
FGF4
SULT4A1
TFB2M
REG1A
CXCL5
CD2
TSEN2
GP5
CGB7
GP2
TTC26
TIMM13
TRMT2B
PAX3
COL18A1
MCM9
ETS2
SFXN2
TRIM21
UQCRH
SSTR1
SNAI1
H4C14
CCR2
SRA1
B4GALT6
XPNPEP3
P3H2
PTCD3
TFPT
GYG2
CLDN1
HLA-DRB5
H4C8
FOXL2
LGALS9
HNRNPA3
RPL26L1
SLC35A3
ATP6V0D2
A4GALT
TSEN54
AHCYL2
ECSIT
IL23A
TIMM23
COX11
KMT2C
CD69
BACH1
CTSS
RPN2
KCNK2
PUS7L
WWTR1
CD68
RCAN1
RPL4
PRPF19
H2AZ1
SLC25A46
HAGHL
ALG14
BNIP3
ADAMTS5
ATP5PF
CCR4
LHPP
S1PR3
GDF5
RTN4IP1
LRBA
MSX1
PANX1
MTPAP
SLC25A27
ADAMTS4
GMPPB
H4C9
DEFB103B
H4C15
ATXN7
ATXN2L
TSEN34
TRUB1
SSUH2
PRLH
ANK2
ZNF335
SFXN3
NDUFAF7
CASD1
SDHAF2
H4C6
ELAVL4
RPL10L
BNIP1
COA5
TOMM34
ZNF318
NALCN
GREM1
LAS1L
H4C13
NDUFB1
H4C11
TSLP
H3-3B
NENF
TMEM65
H4C12
H4C4
MTIF3
MMRN1
ENTPD2
PROM1
KATNA1
MLXIP
CLEC4M
UNC80
STC2
PSMA6
FBXO32
COL17A1
MIEF2
NPHS2
TMPRSS2
SLIRP
SNU13
RBBP7
DNAJC30
NSUN2
HPDL
ATP1A4
PAM16
SENP2
CKMT2
SLC29A3
SCRN2
DLC1
RALGPS1
PRELP
PSG2
HLA-DRB3
DUSP6
IL22
CD27
H3C3
PLAGL1
CIRBP
NDUFB6
SNAI2
KLF2
INTS4
ARF4
MYO9A
ARF5
ADPGK
SELENOS
SEM1
ADAMTS3
POSTN
SCNN1D
WDPCP
MYO5A
SGCE
TLR6
ADA2
DISC1
NDUFV3
ARL1
INTS5
TNNT1
POLDIP3
ASPM
SDHAF4
CFAP410
FKBP14
RUNDC1
TEFM
TREM1
ZBTB18
SLC25A24
RNF220
ZFYVE26
TULP2
KDM8
EME2
TNFRSF13B
GTPBP1
PGLYRP1
TRIM72
IL32
MRPS26
P2RX2
MPP1
ERO1A
EN2
RCC2
COA1
ITGA1
TIMM10B
EXOSC9
H3C7
COX19
ALX1
SERBP1
NODAL
GTPBP4
MCTP2
TIMM17B
HTRA1
IL16
H3C12
FUBP1
H3C8
RPUSD3
TPPP3
H3C2
TIMM23B
TIMM21
H2BC4
PIP5KL1
COX7A2L
IER3
CLN5
BICD2
FOXK2
DALRD3
MEF2D
BOLA2
EFEMP1
SOX10
RPUSD4
TCHP
H3C15
TUBA1C
CORT
KCNT1
CCL17
DTNA
GPR4
MIEF1
ZSWIM7
H2BC8
H3C6
PPP1R3D
NBPF4
KLHL41
DDX28
P2RX3
NBAS
CEP55
PCDH19
ERLEC1
RAB4A
TOMM70
TBC1D1
SETD1A
H3C11
PRIMPOL
HIGD1A
CCN3
LIX1
CIC
H3C10
MRPS27
CLN8
CENPO
KCNE3
TRAPPC11
XIRP1
EDARADD
TOM1L2
H3C13
BBS10
BOLA1
PHOX2A
SMAD9
SGCG
H2BC3
MRPS5
H2BC12
ANAPC1
HCCS
CHCHD7
GATA5
COA7
FAM135A
H2BC6
H2BC5
IMMP2L
ZHX2
SNX11
APOOL
NANOG
H2BC10
H2BC15
STK25
MFSD8
NCOA5
NAPA
MRPL28
NFASC
MRPS21
SLC37A3
ZNF862
TRIM11
UQCR10
MYH2
H2BC7
CD2AP
BOLA2B
TMEM97
COLQ
SCAI
PRKRIP1
SLC35F3
RRAD
RSL24D1
LYPD3
MMP10
ANKRD12
SIX1
CD226
ERP29
TIMM9
TNFRSF17
H2BC11
MRPL16
MACO1
CD74
SCRT1
NFIX
MROH7
STX2
SLC37A2
H2BC9
SLC35F6
KLF9
H2BC13
UCHL3
P2RX5
NUMB
PHF3
UBOX5
ADGRG6
HOXA2
DYNC1I1
VPS72
KIF21A
PRAMEF12
TIMM29
H2BC14
PRR15L
TOMM20L
LAMA3
PUSL1
CT45A10
NDRG2
NAPG
AVIL
PTCD1
MRPL50
HOXA7
DNAJC22
MTG1
MAPRE3
TSPYL2
MEST
HDGFL1
H2BC18
FAM111A
CHRDL1
FAM216A
MPHOSPH6
H2BC1
H2BC17
MYO1A
DCAF5
CD276
TOP1MT
MCTS1
ASB4
DKK3
TNFRSF13C
ENSG00000286112
VPS13C
ARHGAP6
DEFA5
FAM216B
PPP1R12B
DSC2
OTOG
BET1
DSC3
PITX3
TNFSF8
AADACL2
CCDC86
TMEM177
SLC48A1
QSOX1
H2BC26
ASPSCR1
ETFRF1
MRPL38
BMP5
SOX17
XCL1
TES
ATPAF1
DGCR6L
PTGES3L
TRAPPC12
CCL4L1
C9
PTCD2
OR1E2
LRRC43
PHLDB3
COA4
ACSL3
AK4
AKR7A2
AKT1S1
ALDH1A2
ANLN
ANO6
APLP2
ARID5B
ASH2L
ATL3
ATP5MGL
ATP6V0B
ATP6V0D1
ATRAID
BCCIP
BRK1
BTF3
BZW1
CASP5
CBFB
CCT5
CDC5L
CDH2
CDYL
CHCHD1
CKS1B
CLIC4
CX3CR1
CXCL12
DAD1
DCAF13
DCK
DHRS11
DSG2
DUSP12
EIF1B
EIF3H
EIF5
ELOC
EMP1
ENC1
EPB41L3
EXOC2
FAIM
FAM114A1
FGG
FHL1
FZD1
GABARAP
GGH
GHITM
GNG12
GOLT1B
GON7
GSTA4
GTF2H2
HMMR
IDE
IFITM2
IFRD1
IL1RL1
ITGAV
KIF11
KLF10
L1CAM
LAMTOR5
LAPTM4A
LHFPL2
LIPA
LRPAP1
LUM
MAGEA6
[truncated: 141 more rows]

## Sheet: NETs-RGs
Symbol
ACTB
AGER
AKT1
AKT2
ALPL
Ang II
ANXA1
ANXA2
ARPIN
ATG7
AZU1
BST1
C1QA
C3
C3AR1
C5AR1
CAMP
CARD11
CASP1
CAT
CCDC25
CCL2
CCL3
CCL4
CCL5
CD177
CD40L
CD44
CD93
CDH1
CEACAM3
CFB
CFP
CFTR
CLEC4E
CLEC6A
CLEC7A
CPPED1
CREB5
CRISPLD2
CSF3
CSF3R
CTSC
CTSG
CXCL1
CXCL2
CXCR1
CXCR2
CXCR4
CXCR7
CYBB
CYP4F3
DDIT4
DEFA3
DNASE1
DRP-1
DYSF
ELANE
ENO1
ENTPD4
EPCAM
ERK5
F2RL2
F3
FCAR
FCGR2B
FCGR3B
FGL2
FN1
FPR1
FPR2
G0S2
GSDMD
H2AX
H3C14
HIF1A
HIST1H2BC
HMGB1
HPSE
HRG
HSP90
HSPE1
IL17A
IL1B
IL1RL1
IL-21
IL33
IL36RN
IL5
IL6
IL8
ILK
IRAK4
IRF1
ITGAM
ITGB2
KCNJ15
KCNN3
KDM6A
KLF2
LACTOFERRIN
LAMP-2
LDHA
LDLR
LILRB2
LPAR3
LYZ
MAPK1
MAPK14
MAPK3
MCOLN3
MFN-2
MGAM
MIR223
MIR503HG
MME
MMP9
MNDA
MPO
mtDNA
MTOR
MYD88
NADPH
NFE2L2
NFIL3
NFKB1
NLRP3
NOX4
ORAI1
P2RX1
PADI4
PARVB
PDE4B
PF4
PIK3CA
PIK3CG
PINK1
PKM
PPARGC1A
PROCR
PRTN3
PTAFR
PTGER2
RIPK1
RIPK3
Ros1
S100A12
S100A8
S100A9
S1PR2
SELP
SELPLG
SGK1
SIGLEC14
SIGLEC5
SLC22A4
SLC25A37
SPP1
SRC
STAT3
SUCNR1
SYK
TECPR2
THBD
TIMP1
TKT
TLR2
TLR4
TLR7
TLR8
TLR9
TNF
TNFAIP3
TNFRSF10C
VCAM1
VIM
VNN3
WASL
ZEB1
