# Supplementary material for: Targeting TKT-associated immunometabolic remodeling attenuates experimental lupus nephritis and NET-related inflammation
Source: Front Cell Dev Biol. 2026 Jul 1;14:1835407. doi: 10.3389/fcell.2026.1835407 (PMC13370341; doi:10.3389/fcell.2026.1835407)
Supplement: Supplementary file 1 [file DataSheet1.zip › Supplementary_Materials_final version/Supplementary Table S11.csv]

	id	heterogeneity.p.valuel	SYMBOL	FDR
1	eqtl-a-ENSG00000178726	0.132200893	THBD	0.2016470625
2	eqtl-a-ENSG00000163931	0.584177676	TKT	0.584177676
3	eqtl-a-ENSG00000169896	0.134431375	ITGAM	0.2016470625
