# Supplementary material for: Targeting TKT-associated immunometabolic remodeling attenuates experimental lupus nephritis and NET-related inflammation
Source: Front Cell Dev Biol. 2026 Jul 1;14:1835407. doi: 10.3389/fcell.2026.1835407 (PMC13370341; doi:10.3389/fcell.2026.1835407)
Supplement: Supplementary file 1 [file DataSheet1.zip › Supplementary_Materials_final version/Supplementary Table S12.csv]

	id	pleiotropy.p.value	SYMBOL	FDR
1	eqtl-a-ENSG00000178726	0.71123597	THBD	0.71123597
2	eqtl-a-ENSG00000163931	0.487902113	TKT	0.71123597
3	eqtl-a-ENSG00000169896	0.580021311	ITGAM	0.71123597
