# Supplementary material for: Targeting TKT-associated immunometabolic remodeling attenuates experimental lupus nephritis and NET-related inflammation
Source: Front Cell Dev Biol. 2026 Jul 1;14:1835407. doi: 10.3389/fcell.2026.1835407 (PMC13370341; doi:10.3389/fcell.2026.1835407)
Supplement: Supplementary file 1 [file DataSheet1.zip › Supplementary_Materials_final version/Supplementary Table S13.csv]

	id	correct causal direction	steiger p value	SYMBOL	FDR
1	eqtl-a-ENSG00000163931	TRUE	0	TKT	0
2	eqtl-a-ENSG00000169896	TRUE	8.63e-46	ITGAM	8.63e-46
3	eqtl-a-ENSG00000178726	TRUE	4.3e-223	THBD	6.45e-223
