# Supplementary material for: Targeting TKT-associated immunometabolic remodeling attenuates experimental lupus nephritis and NET-related inflammation
Source: Front Cell Dev Biol. 2026 Jul 1;14:1835407. doi: 10.3389/fcell.2026.1835407 (PMC13370341; doi:10.3389/fcell.2026.1835407)
Supplement: Supplementary file 1 [file DataSheet1.zip › Supplementary_Materials_final version/Supplementary Table S14.xlsx]

## Sheet: GSVA
Supplementary Table S14. The results of Gene Set Variation Analysis (GSVA) showing the differentially enriched pathways.
	logFC	AveExpr	t	P.Value	adj.P.Val	B	change
DAZARD_UV_RESPONSE_CLUSTER_G2	0.659131967764208	-0.00562961	10.521297504563	4.53182592931942e-17	1.35639270612524e-13	28.3819389370883	UP
LIU_IL13_PRIMING_MODEL	0.503625882879943	-0.00183295	10.4573297773371	6.08828002687188e-17	1.35639270612524e-13	28.0946793937544	UP
WP_SELENIUM_MICRONUTRIENT_NETWORK	0.396898638923621	0.00827854731570501	10.4041527830981	7.78343174899716e-17	1.35639270612524e-13	27.8556657441595	UP
DAZARD_RESPONSE_TO_UV_NHEK_UP	0.489515662483917	-0.00112776	10.1788766756879	2.20744766111061e-16	2.88513409307157e-13	26.8411174427294	UP
ZHOU_TNF_SIGNALING_30MIN	0.595731210804704	-0.00388134	10.0175033685236	4.6656778203047e-16	4.87843272891059e-13	26.1125420522789	UP
BIOCARTA_FREE_PATHWAY	0.614522052122722	-0.00458361	9.86811216558293	9.33850499156576e-16	7.07917390064352e-13	25.4368784974675	UP
DAZARD_UV_RESPONSE_CLUSTER_G4	0.577472073685001	-0.00350396	9.86490825315268	9.47861845916309e-16	7.07917390064352e-13	25.4223765048786	UP
MACLACHLAN_BRCA1_TARGETS_UP	0.577847681673601	0.00422176512644633	9.68073968014819	2.23258378990248e-15	1.45899350670127e-12	24.5880480994031	UP
SESTO_RESPONSE_TO_UV_C3	0.690277048553964	0.00223527010748598	9.62397029498272	2.90801981828153e-15	1.4666798978301e-12	24.3306094331824	UP
DACOSTA_UV_RESPONSE_VIA_ERCC3_XPCS_DN	-0.42757	-0.00277929	-9.61468	3.03656264503984e-15	1.4666798978301e-12	24.2884793341948	DOWN
DACOSTA_UV_RESPONSE_VIA_ERCC3_COMMON_UP	0.376414004918676	-0.0014526	9.61121622397453	3.08597530147879e-15	1.4666798978301e-12	24.272757006966	UP
HINATA_NFKB_TARGETS_KERATINOCYTE_UP	0.412672136292967	-0.00353646	9.55455561868155	4.0180291005075e-15	1.75052134478777e-12	24.0156817976716	UP
HAHTOLA_CTCL_CUTANEOUS	0.553469189947837	0.00379331547369647	9.43797354796668	6.91775239735037e-15	2.78200073333444e-12	23.4864443060327	UP
GALLUZZI_PREVENT_MITOCHONDIAL_PERMEABILIZATION	0.576978664106633	-0.00632329	9.18764780127295	2.22324502887897e-14	8.1182948219484e-12	22.3490633249832	UP
KIM_TIAL1_TARGETS	0.512985170950319	-0.00699132	9.17766197937576	2.32927357171435e-14	8.1182948219484e-12	22.3036720468226	UP
DAZARD_UV_RESPONSE_CLUSTER_G28	0.680048804085263	-0.0121784	9.14559175240214	2.70522401380768e-14	8.38432670567977e-12	22.1578878851581	UP
WU_HBX_TARGETS_1_UP	0.613297479904717	-0.0107288	9.14392454006478	2.72634954086756e-14	8.38432670567977e-12	22.1503088533828	UP
BLANCO_MELO_COVID19_SARS_COV_2_INFECTION_A594_ACE2_EXPRESSING_CELLS_RUXOLITINIB_DN	0.373534978876824	-0.00520946	9.09219401556053	3.47062342933075e-14	1.00802329380784e-11	21.9151352587494	UP
KEGG_OXIDATIVE_PHOSPHORYLATION	0.594649631860176	-0.00558971	9.01140004534957	5.05982131355757e-14	1.3922497803831e-11	21.547809580748	UP
CAFFAREL_RESPONSE_TO_THC_24HR_5_UP	0.501076830768343	-0.0016923	8.97599470577572	5.96875694347148e-14	1.56023306502344e-11	21.3868376970593	UP
YAO_TEMPORAL_RESPONSE_TO_PROGESTERONE_CLUSTER_9	0.357018808303205	0.00139316180403175	8.80470531491963	1.32728108649433e-13	3.30429786675825e-11	20.6081354986404	UP
BECKER_TAMOXIFEN_RESISTANCE_UP	0.432533539773042	-0.00447993	8.7880321641602	1.43463362627538e-13	3.40921118098531e-11	20.5323508468329	UP
DARWICHE_SQUAMOUS_CELL_CARCINOMA_UP	0.295532239774306	-0.00473565	8.70922948579432	2.07187567339267e-13	4.63662198183607e-11	20.1742214323352	UP
BLANCO_MELO_COVID19_SARS_COV_2_POS_PATIENT_LUNG_TISSUE_UP	0.582023265129186	0.00172452964032896	8.70344581464233	2.12851812479085e-13	4.63662198183607e-11	20.1479407454105	UP
LIANG_SILENCED_BY_METHYLATION_2	0.542946381548262	-0.00431456	8.66071601831202	2.59782217901844e-13	5.26334337836432e-11	19.9537986038349	UP
RASHI_RESPONSE_TO_IONIZING_RADIATION_1	0.375156395770597	-0.0127059	8.65909122592172	2.61757704356298e-13	5.26334337836432e-11	19.9464171107237	UP
DARWICHE_SKIN_TUMOR_PROMOTER_UP	0.281552629189201	-0.00835333	8.63353222055899	2.94883752530216e-13	5.70982317862211e-11	19.8303091036463	UP
ENK_UV_RESPONSE_KERATINOCYTE_UP	0.41835859716053	-0.00955171	8.60436817538098	3.37826576142056e-13	6.30770478596667e-11	19.6978425817671	UP
MARTINEZ_RESPONSE_TO_TRABECTEDIN_UP	0.536946802246617	-0.00230104	8.57131837619886	3.94087492192154e-13	7.10444623855373e-11	19.5477520237727	UP
KEGG_ALZHEIMERS_DISEASE	0.42710540657191	-0.00784059	8.55518543790658	4.24858378649668e-13	7.34778572571407e-11	19.4744973151403	UP
ZHANG_PROLIFERATING_VS_QUIESCENT	0.464686096401724	-0.00870053	8.54978049225188	4.35695021991461e-13	7.34778572571407e-11	19.4499567374244	UP
MARTORIATI_MDM4_TARGETS_FETAL_LIVER_UP	0.237872813827029	-0.0030808	8.54024728678914	4.55485787240801e-13	7.44149904904659e-11	19.4066742659655	UP
MANNE_COVID19_ICU_VS_HEALTHY_DONOR_PLATELETS_UP	0.377336529188277	-0.011198	8.50566088852669	5.35127584402993e-13	8.4202344837149e-11	19.2496683729318	UP
ZHONG_SECRETOME_OF_LUNG_CANCER_AND_MACROPHAGE	0.441255799652535	-0.00844399	8.49520843906936	5.61828637641786e-13	8.4202344837149e-11	19.2022264565492	UP
SESTO_RESPONSE_TO_UV_C0	0.377610018755502	0.0029877916022401	8.49449032319842	5.63711183875328e-13	8.4202344837149e-11	19.1989671768828	UP
SANCHEZ_MDM2_TARGETS	0.551659678698874	0.00363063108972654	8.42281089386736	7.87100539872466e-13	1.11527550115407e-10	18.8737267371978	UP
REACTOME_CELLULAR_RESPONSE_TO_HYPOXIA	0.493858774287309	-0.00163348	8.42220846802725	7.89311276639262e-13	1.11527550115407e-10	18.8709940445325	UP
REACTOME_INTERLEUKIN_1_SIGNALING	0.493368662790295	-0.00840565	8.41301648436292	8.23822542640679e-13	1.13340638234881e-10	18.8292995311589	UP
REACTOME_INTERLEUKIN_1_FAMILY_SIGNALING	0.403055710182768	-0.00546674	8.36733214994864	1.01902052264936e-12	1.35164013635351e-10	18.6221255152072	UP
LEI_MYB_TARGETS	0.325598647305472	-0.00596037	8.3539044184327	1.08472564259534e-12	1.35164013635351e-10	18.5612480589454	UP
GOTZMANN_EPITHELIAL_TO_MESENCHYMAL_TRANSITION_DN	0.29954569782412	-0.0023926	8.34327352957431	1.13973087825335e-12	1.35164013635351e-10	18.5130560476904	UP
SHIN_B_CELL_LYMPHOMA_CLUSTER_8	0.419383784700354	0.00197811444834295	8.34170035710358	1.14810375553318e-12	1.35164013635351e-10	18.5059249413533	UP
YAO_TEMPORAL_RESPONSE_TO_PROGESTERONE_CLUSTER_7	0.386614905618226	0.00373194882269425	8.34135094400218	1.1499717490818e-12	1.35164013635351e-10	18.5043410849336	UP
HARRIS_HYPOXIA	0.355300443515298	-0.00813701	8.33924502040884	1.16129461536296e-12	1.35164013635351e-10	18.494795244338	UP
BIOCARTA_RNA_PATHWAY	0.569073147628676	-0.0169773	8.33501795800612	1.18435908737703e-12	1.35164013635351e-10	18.4756351723721	UP
REACTOME_SUMOYLATION_OF_IMMUNE_RESPONSE_PROTEINS	0.518489997001289	-0.00785765	8.32970146764928	1.21401810111797e-12	1.35164013635351e-10	18.4515381350173	UP
REACTOME_NUCLEOTIDE_SALVAGE	0.442687185284712	-0.00274659	8.32950438088738	1.2151317216644e-12	1.35164013635351e-10	18.4506448613314	UP
WP_OXIDATIVE_PHOSPHORYLATION	0.678654372396445	-0.0107048	8.32114718932332	1.26330340393569e-12	1.37594795745329e-10	18.4127683987884	UP
WARTERS_IR_RESPONSE_5GY	0.340020988011477	-0.00755551	8.25790533047815	1.69525102569435e-12	1.77324913350108e-10	18.1262472041835	UP
REACTOME_INTERLEUKIN_10_SIGNALING	0.504380056846044	-0.0160684	8.25509454686663	1.7175483439117e-12	1.77324913350108e-10	18.1135171873482	UP
MANNE_COVID19_COMBINED_COHORT_VS_HEALTHY_DONOR_PLATELETS_UP	0.355634307179136	-0.0136639	8.25356138115794	1.72983369947504e-12	1.77324913350108e-10	18.1065736557827	UP
JINESH_BLEBBISHIELD_TO_IMMUNE_CELL_FUSION_PBSHMS_DN	0.237823085486542	-0.00351842	8.24910386367471	1.76605237535992e-12	1.77556188815032e-10	18.086386730463	UP
TSAI_RESPONSE_TO_IONIZING_RADIATION	0.285876367885933	-0.00192818	8.23128510719661	1.91855169239351e-12	1.89248834864779e-10	18.0057001900067	UP
LEE_LIVER_CANCER_MYC_E2F1_UP	0.353893155851341	0.00269308362904028	8.22217747416435	2.00150224636267e-12	1.93775069333037e-10	17.9644654134928	UP
REACTOME_SENESCENCE_ASSOCIATED_SECRETORY_PHENOTYPE_SASP_	0.368868106329864	-0.000724214	8.20543232625981	2.16346222929578e-12	2.04175682194461e-10	17.8886630424612	UP
YAO_TEMPORAL_RESPONSE_TO_PROGESTERONE_CLUSTER_13	0.544667384111763	0.00300228179871697	8.20309961062939	2.18703867691083e-12	2.04175682194461e-10	17.8781044144544	UP
HALMOS_CEBPA_TARGETS_UP	0.363850625507302	-0.00751594	8.17030146655038	2.54698478931914e-12	2.33607657518604e-10	17.7296804038884	UP
PEART_HDAC_PROLIFERATION_CLUSTER_UP	0.357824331665976	-0.0101398	8.15401505758831	2.74710228848157e-12	2.47618116623821e-10	17.6560002893429	UP
WP_TRANSCRIPTIONAL_CASCADE_REGULATING_ADIPOGENESIS	0.499680182080306	-0.00472582	8.13915426813979	2.94335388075602e-12	2.56656874581014e-10	17.5887828521815	UP
KIM_MYCN_AMPLIFICATION_TARGETS_DN	-0.246781	0.00609488360557516	-8.13899	2.94556474270483e-12	2.56656874581014e-10	17.5880514321791	DOWN
WP_NONALCOHOLIC_FATTY_LIVER_DISEASE	0.42655576846924	-0.00493801	8.13082701283319	3.05937391956739e-12	2.62203391008169e-10	17.5511230853687	UP
HIRSCH_CELLULAR_TRANSFORMATION_SIGNATURE_UP	0.323930875964934	0.000335815609589587	8.09309668381082	3.64490378504036e-12	3.0734769335792e-10	17.3805403357708	UP
REACTOME_DETOXIFICATION_OF_REACTIVE_OXYGEN_SPECIES	0.490245331454911	0.00457682323524457	8.08736602619361	3.74312468451832e-12	3.10619934137489e-10	17.3546389893576	UP
MARKEY_RB1_ACUTE_LOF_DN	0.403156523656356	-0.00468266	8.06694819492562	4.11502719489415e-12	3.36146283982916e-10	17.2623713926135	UP
KEGG_PARKINSONS_DISEASE	0.572054392563316	-0.0119951	8.05194123584414	4.41166131753135e-12	3.54833313354676e-10	17.194572217872	UP
GABRIELY_MIR21_TARGETS	-0.382409	0.00814428842653627	-8.04058	4.65034941801154e-12	3.66628353968307e-10	17.1432495406389	DOWN
MCLACHLAN_DENTAL_CARIES_UP	0.432794927437041	-0.00620103	8.03835464729459	4.69856536263898e-12	3.66628353968307e-10	17.1332026201979	UP
DARWICHE_PAPILLOMA_RISK_LOW_UP	0.259381276468622	-0.00399098	8.03257213940005	4.82624764845132e-12	3.71053275089757e-10	17.107087137989	UP
MISSIAGLIA_REGULATED_BY_METHYLATION_UP	0.401996524743583	-0.00255671	8.01726085060477	5.1812881825678e-12	3.92576443745862e-10	17.0379476501152	UP
WP_ELECTRON_TRANSPORT_CHAIN_OXPHOS_SYSTEM_IN_MITOCHONDRIA	0.610887330967199	-0.00244471	7.9873868285771	5.95069823195151e-12	4.44432147952036e-10	16.9031	UP
REACTOME_ABC_TRANSPORTER_DISORDERS	0.488721050348737	-0.00796021	7.98097813149172	6.13004933161559e-12	4.51378843742061e-10	16.874173417317	UP
ZAMORA_NOS2_TARGETS_UP	0.377930547353316	-0.00173924	7.97424119315054	6.32439860442616e-12	4.59221609776944e-10	16.843774057338	UP
REACTOME_RESPONSE_OF_EIF2AK1_HRI_TO_HEME_DEFICIENCY	0.568852619459423	-0.00864231	7.97097255451841	6.42089429980973e-12	4.5984158081377e-10	16.8290260035121	UP
WP_HOSTPATHOGEN_INTERACTION_OF_HUMAN_CORONA_VIRUSES_MAPK_SIGNALING	0.365701454746598	0.00243507723474485	7.95816300919068	6.813408772598e-12	4.81358122474896e-10	16.7712368535885	UP
REACTOME_SCF_SKP2_MEDIATED_DEGRADATION_OF_P27_P21	0.588475124980866	-0.00867423	7.9462807302264	7.19885814051565e-12	4.87203042731184e-10	16.7176415618369	UP
LEE_CALORIE_RESTRICTION_MUSCLE_UP	0.32630615881401	0.00129861693190474	7.94566338419411	7.21946782534031e-12	4.87203042731184e-10	16.7148572891947	UP
HAHTOLA_SEZARY_SYNDROM_UP	0.497624926991659	-0.00320597	7.94404351025757	7.27382628264683e-12	4.87203042731184e-10	16.7075516799986	UP
HOFFMANN_IMMATURE_TO_MATURE_B_LYMPHOCYTE_DN	0.342917185173293	-0.00836009	7.94358634107972	7.28924128833084e-12	4.87203042731184e-10	16.7054898880554	UP
MORI_MATURE_B_LYMPHOCYTE_DN	0.443637478122599	-0.0102322	7.93975250688239	7.41980012552316e-12	4.87203042731184e-10	16.6882002437093	UP
JACKSON_DNMT1_TARGETS_UP	0.304822429085115	-0.00283717	7.93872204480861	7.45528757048484e-12	4.87203042731184e-10	16.6835532988143	UP
DEMAGALHAES_AGING_DN	0.480299018763362	-0.00721773	7.88964692999124	9.35649553651798e-12	6.0389825512242e-10	16.4623376356129	UP
MOOTHA_VOXPHOS	0.603888420897448	-0.00200802	7.86501940940767	1.0485510457386e-11	6.68515227697729e-10	16.3513941750648	UP
LEE_LIVER_CANCER_E2F1_UP	0.360320176544011	0.000780045762809471	7.8568778372984	1.08878347692556e-11	6.85802411730941e-10	16.3147281283354	UP
REACTOME_DEFECTIVE_CFTR_CAUSES_CYSTIC_FIBROSIS	0.571051705651547	-0.0064558	7.84531740090588	1.14856691010597e-11	7.1346800549041e-10	16.2626741904199	UP
LEE_TARGETS_OF_PTCH1_AND_SUFU_UP	0.297553227224572	-0.0066862	7.84317508174124	1.15999962637117e-11	7.1346800549041e-10	16.2530290188972	UP
HUMMERICH_BENIGN_SKIN_TUMOR_UP	0.492230013319379	-0.00376793	7.83304167729228	1.21563319109187e-11	7.38991898026546e-10	16.2074113840867	UP
WANG_ADIPOGENIC_GENES_REPRESSED_BY_SIRT1	0.472062966271841	-0.0110533	7.82960312051225	1.23510904479137e-11	7.42201159329803e-10	16.1919339204903	UP
WP_OXIDATIVE_DAMAGE	0.326697282357568	0.00564044216048336	7.81446904496091	1.32459004230165e-11	7.82817624859737e-10	16.1238248197733	UP
CHIARADONNA_NEOPLASTIC_TRANSFORMATION_KRAS_CDC25_UP	0.362581088246761	-0.00474012	7.81315677425215	1.33264668348349e-11	7.82817624859737e-10	16.1179200033218	UP
HUMMERICH_SKIN_CANCER_PROGRESSION_UP	0.362679630629443	-0.00552355	7.80168847601408	1.40516616643694e-11	8.16245413125815e-10	16.0663223498694	UP
BURTON_ADIPOGENESIS_5	0.423138836594575	-0.00291793	7.79060704845445	1.47897100032048e-11	8.49676965898403e-10	16.0164759030743	UP
CONCANNON_APOPTOSIS_BY_EPOXOMICIN_DN	0.278410728068082	-0.00584545	7.78633385245843	1.50845216899383e-11	8.57194341249974e-10	15.9972570366632	UP
CHEN_HOXA5_TARGETS_9HR_DN	0.336771907916269	-0.00553636	7.78277815998456	1.53342890868107e-11	8.62017885439208e-10	15.9812663708575	UP
REACTOME_CROSS_PRESENTATION_OF_SOLUBLE_EXOGENOUS_ANTIGENS_ENDOSOMES_	0.612029730469326	-0.00694951	7.77408315236581	1.59625554642197e-11	8.87789786882346e-10	15.9421677870043	UP
REACTOME_C_TYPE_LECTIN_RECEPTORS_CLRS_	0.355450452162715	-0.00853373	7.75083022222823	1.77715470276716e-11	9.77996293270179e-10	15.837639602234	UP
REACTOME_SEALING_OF_THE_NUCLEAR_ENVELOPE_NE_BY_ESCRT_III	0.456217339525709	-0.00980039	7.74388548031143	1.8350411568199e-11	9.99332829984835e-10	15.8064304288974	UP
BORLAK_LIVER_CANCER_EGF_UP	0.359326513113542	-0.0099683	7.7245297998648	2.00647778252901e-11	1.08142946876924e-09	15.7194703484185	UP
BLANCO_MELO_COVID19_BRONCHIAL_EPITHELIAL_CELLS_SARS_COV_2_INFECTION_UP	0.36911777135344	-0.00547356	7.72126547940055	2.03692307308216e-11	1.08663610470138e-09	15.7048079602325	UP
SHIPP_DLBCL_VS_FOLLICULAR_LYMPHOMA_UP	0.555699733887899	-0.00933795	7.71505860513883	2.09608736255071e-11	1.10690350822375e-09	15.6769311678097	UP
WP_PARKINUBIQUITIN_PROTEASOMAL_SYSTEM_PATHWAY	0.46149316889233	-0.00648851	7.70694989142062	2.17596565547697e-11	1.13759484468336e-09	15.6405180493364	UP
REACTOME_DECTIN_1_MEDIATED_NONCANONICAL_NF_KB_SIGNALING	0.558089229110844	-0.0126632	7.70003151814167	2.24650979624378e-11	1.16284685294678e-09	15.6094551264205	UP
REACTOME_THE_ROLE_OF_GTSE1_IN_G2_M_PROGRESSION_AFTER_G2_CHECKPOINT	0.575824368797188	-0.00997279	7.68611894768139	2.39533983921088e-11	1.22772908621514e-09	15.5470024332407	UP
HELLER_SILENCED_BY_METHYLATION_UP	0.29681657961178	-0.0106028	7.68164780542395	2.44522397448927e-11	1.24112921734271e-09	15.5269356301391	UP
KEGG_PROTEASOME	0.642819234837216	-0.00420512	7.67918185827805	2.47317752371818e-11	1.24324731673064e-09	15.5158690985882	UP
REACTOME_SIGNALING_BY_INTERLEUKINS	0.279530081532836	-0.00453987	7.67425204682784	2.53001849303684e-11	1.25970825539015e-09	15.4937471236459	UP
ZHU_CMV_24_HR_UP	0.39532668569899	-0.00152364	7.65748275757663	2.73328512345673e-11	1.33267517902818e-09	15.4185143245004	UP
DACOSTA_UV_RESPONSE_VIA_ERCC3_TTD_DN	-0.301404	0.00968329462168891	-7.65616	2.75003934115271e-11	1.33267517902818e-09	15.4125651248085	DOWN
SHETH_LIVER_CANCER_VS_TXNIP_LOSS_PAM2	0.238461249316696	-0.00347449	7.65437439725389	2.77271113232094e-11	1.33267517902818e-09	15.4045721451195	UP
REACTOME_SIGNALING_BY_INSULIN_RECEPTOR	0.243599887865814	-0.00598103	7.65391929722212	2.77853088205951e-11	1.33267517902818e-09	15.4025309272892	UP
BIOCARTA_EPONFKB_PATHWAY	0.518433358014248	-0.00910978	7.64720192340238	2.86585978726249e-11	1.3424432198366e-09	15.3724044716635	UP
HAHTOLA_MYCOSIS_FUNGOIDES_CD4_UP	0.623915084812506	0.00444849014975745	7.64657192403493	2.87418891041841e-11	1.3424432198366e-09	15.3695792419876	UP
WP_CANONICAL_AND_NONCANONICAL_TGFB_SIGNALING	-0.388741	0.0171294202675475	-7.64502	2.89477413250636e-11	1.3424432198366e-09	15.3626	DOWN
BARRIER_CANCER_RELAPSE_TUMOR_SAMPLE_UP	0.463770310560289	0.00617641631540052	7.64451073600163	2.90160833667818e-11	1.3424432198366e-09	15.3603361250527	UP
REACTOME_INSULIN_RECEPTOR_RECYCLING	0.48652877335303	-0.00698676	7.64130753706411	2.94473734042938e-11	1.35044621190919e-09	15.3459726461332	UP
PID_P73PATHWAY	0.277408051810802	-0.00648162	7.62584447635651	3.1620842414636e-11	1.4183944074942e-09	15.2766489653751	UP
WHITESIDE_CISPLATIN_RESISTANCE_UP	0.429609399229112	-0.000841023	7.62501788720708	3.17414219302609e-11	1.4183944074942e-09	15.2729438885662	UP
WINTER_HYPOXIA_METAGENE	0.247841348280815	-0.00497704	7.62500742812299	3.17429505885274e-11	1.4183944074942e-09	15.2729	UP
REACTOME_METABOLISM_OF_POLYAMINES	0.549579228067988	-0.00830473	7.62043637725998	3.24181015397061e-11	1.41950120903343e-09	15.2524091168686	UP
HOUSTIS_ROS	0.461657644208107	0.0034993351073278	7.6194855472264	3.25603265537327e-11	1.41950120903343e-09	15.2481476687019	UP
CHIBA_RESPONSE_TO_TSA	0.401065935673907	-0.0133764	7.61933916709986	3.25822771775081e-11	1.41950120903343e-09	15.2474916275413	UP
REACTOME_POST_CHAPERONIN_TUBULIN_FOLDING_PATHWAY	0.517348969598821	-0.00684945	7.60928073094666	3.41264253460529e-11	1.47368838849651e-09	15.2024172729165	UP
REACTOME_SIGNALING_BY_NOTCH4	0.457295419454895	-0.0092322	7.6076103464421	3.43898208486178e-11	1.47368838849651e-09	15.1949328567247	UP
KANG_CISPLATIN_RESISTANCE_UP	0.444207467031566	-0.0101615	7.58180471738028	3.8725823538954e-11	1.6421548113887e-09	15.0793430483964	UP
NEMETH_INFLAMMATORY_RESPONSE_LPS_UP	0.441454674745895	-0.0045283	7.58055360524181	3.89493490076892e-11	1.6421548113887e-09	15.0737407547099	UP
ZHU_CMV_ALL_UP	0.400129384801355	-0.00425279	7.57791325120939	3.94253020100023e-11	1.64892383126634e-09	15.0619181778703	UP
HOLLEMAN_PREDNISOLONE_RESISTANCE_B_ALL_DN	0.487101190327966	-0.00171088	7.56852494398313	4.11650169287004e-11	1.7080214960575e-09	15.0198865418967	UP
WP_PROTEASOME_DEGRADATION	0.618966086848703	-0.0156313	7.55624399853212	4.35565918176167e-11	1.79302253561024e-09	14.9649185127791	UP
REACTOME_HEDGEHOG_LIGAND_BIOGENESIS	0.559900257192061	-0.0152796	7.55162594536207	4.44912538027841e-11	1.81718964750746e-09	14.9442528019626	UP
REACTOME_PENTOSE_PHOSPHATE_PATHWAY	0.568149630412438	-0.0100931	7.54464361477165	4.59424674698542e-11	1.86191643358448e-09	14.9130113124808	UP
LEE_LIVER_CANCER_MYC_TGFA_UP	0.350910023947152	0.00259015231563835	7.52696452701632	4.98309962810105e-11	1.99336786183439e-09	14.8339320990996	UP
SESTO_RESPONSE_TO_UV_C1	0.33101192509154	-0.00438722	7.5264515658165	4.99485826129122e-11	1.99336786183439e-09	14.8316381103928	UP
CHOW_RASSF1_TARGETS_DN	0.408890217599801	0.00997740233214763	7.52041075159599	5.13542680044607e-11	2.03394025096455e-09	14.8046254403162	UP
WINTER_HYPOXIA_UP	0.344780098397016	-0.0100779	7.51723723849898	5.21084396350506e-11	2.04829264971462e-09	14.7904360618435	UP
SWEET_LUNG_CANCER_KRAS_UP	0.280038876965057	-0.00577071	7.50962156659253	5.39635307956433e-11	2.0877780193695e-09	14.7563894651542	UP
ACOSTA_PROLIFERATION_INDEPENDENT_MYC_TARGETS_DN	0.344580149138657	-0.00735488	7.50879600369428	5.41685351890582e-11	2.0877780193695e-09	14.7526990907006	UP
JISON_SICKLE_CELL_DISEASE_UP	0.56747323335131	-0.000408357	7.50822419437477	5.43109813761002e-11	2.0877780193695e-09	14.7501430721932	UP
KEGG_HUNTINGTONS_DISEASE	0.408160919051548	-0.00985864	7.50264123702492	5.57215138209966e-11	2.12077642383399e-09	14.7251888544023	UP
BIOCARTA_PROTEASOME_PATHWAY	0.690630943666227	-0.0094354	7.50163064240911	5.5980708968839e-11	2.12077642383399e-09	14.7206721560803	UP
TOMIDA_METASTASIS_UP	0.422707360815107	-0.00520351	7.4971	5.71587045825701e-11	2.14982523422789e-09	14.7004047422506	UP
ALTEMEIER_RESPONSE_TO_LPS_WITH_MECHANICAL_VENTILATION	0.46600771051972	-0.00701234	7.49449064728449	5.78464577169792e-11	2.16015200674548e-09	14.6887642790607	UP
BUFFA_HYPOXIA_METAGENE	0.470318467316663	-0.0105307	7.48742980511738	5.97523507162971e-11	2.21549850740994e-09	14.6572157354345	UP
WP_UNFOLDED_PROTEIN_RESPONSE	0.395824920241311	-0.00131969	7.48544482250129	6.02993081059973e-11	2.22003368153629e-09	14.6483476446205	UP
ZHOU_TNF_SIGNALING_4HR	0.394363240199922	-0.00841315	7.47780638300332	6.24509277595177e-11	2.27431699264036e-09	14.614226367163	UP
REACTOME_RESPIRATORY_ELECTRON_TRANSPORT	0.593898508281802	-0.00303311	7.4751070310617	6.32294157560067e-11	2.27431699264036e-09	14.6021698116096	UP
CAIRO_PML_TARGETS_BOUND_BY_MYC_DN	0.48411548679484	0.00163350915321817	7.47450814037084	6.34034391049012e-11	2.27431699264036e-09	14.5994950006502	UP
MODY_HIPPOCAMPUS_POSTNATAL	0.299191092248665	-0.00209644	7.47318	6.37908211082212e-11	2.27431699264036e-09	14.5935670562094	UP
REACTOME_COMPLEX_I_BIOGENESIS	0.626115042335997	-0.00808204	7.4726416748975	6.39488519353736e-11	2.27431699264036e-09	14.5911591128166	UP
WP_CORI_CYCLE	0.609276275679486	-0.0233043	7.45212074582136	7.02620706510751e-11	2.48196017137717e-09	14.4995361425767	UP
SARTIPY_NORMAL_AT_INSULIN_RESISTANCE_UP	0.355319567044055	-0.017289	7.44756761577674	7.17447962647953e-11	2.51245927948815e-09	14.4792136557195	UP
ZHAN_V2_LATE_DIFFERENTIATION_GENES	0.363911364904143	-0.00919495	7.44653120606194	7.20866281413969e-11	2.51245927948815e-09	14.4745880701845	UP
WP_GENES_RELATED_TO_PRIMARY_CILIUM_DEVELOPMENT_BASED_ON_CRISPR	-0.360296	0.00284362000816297	-7.44218	7.35387054746302e-11	2.54609504782362e-09	14.4551804668041	DOWN
RIZKI_TUMOR_INVASIVENESS_2D_DN	0.319293007872549	-0.00966829	7.44066076807592	7.4053636827285e-11	2.5470553508753e-09	14.4483901610481	UP
REACTOME_G1_S_DNA_DAMAGE_CHECKPOINTS	0.499657469648897	-0.0157567	7.43225038339822	7.69650926740911e-11	2.62989218627548e-09	14.4108642906235	UP
ICHIBA_GRAFT_VERSUS_HOST_DISEASE_35D_UP	0.428975242749753	-0.0110974	7.43043548798368	7.76081460033997e-11	2.63464537211541e-09	14.4027675894249	UP
GAL_LEUKEMIC_STEM_CELL_DN	0.366391241815231	-0.00655051	7.42751904144305	7.86527131968264e-11	2.63961228465646e-09	14.3897574063397	UP
DAZARD_UV_RESPONSE_CLUSTER_G3	0.462089085715137	0.000146618948256283	7.42720989937408	7.87642533294582e-11	2.63961228465646e-09	14.3883783913648	UP
REACTOME_DEGRADATION_OF_GLI1_BY_THE_PROTEASOME	0.553885638485373	-0.00697873	7.4249552502824	7.95825151989746e-11	2.65004706662573e-09	14.3783212375105	UP
REACTOME_ROS_AND_RNS_PRODUCTION_IN_PHAGOCYTES	0.46692746304529	-0.0121175	7.41837170104416	8.2020538416955e-11	2.71148548249761e-09	14.3489579085112	UP
SASSON_RESPONSE_TO_GONADOTROPHINS_UP	0.332456194173611	-0.00224187	7.41719291960132	8.24648415679267e-11	2.71148548249761e-09	14.343700961017	UP
MANNE_COVID19_NONICU_VS_HEALTHY_DONOR_PLATELETS_UP	0.364414988788575	-0.0107502	7.41392737417473	8.37082230808645e-11	2.72904959354038e-09	14.3291386493598	UP
WP_FOLATE_METABOLISM	0.248327051492384	0.00326236730740944	7.41199873657136	8.44513067010231e-11	2.72904959354038e-09	14.3205387163738	UP
MOOTHA_PGC	0.36202216737398	-0.00858201	7.41170503507712	8.45650409628044e-11	2.72904959354038e-09	14.319229119372	UP
BENNETT_SYSTEMIC_LUPUS_ERYTHEMATOSUS	0.759467384305286	-0.0125438	7.40533990526396	8.70676750716892e-11	2.79257549248338e-09	14.2908499305511	UP
REACTOME_REGULATION_OF_IFNG_SIGNALING	0.464648379762857	-0.00263161	7.40146588034394	8.8626778040511e-11	2.82524875363288e-09	14.2735798133547	UP
FOSTER_TOLERANT_MACROPHAGE_UP	0.304833238721788	-0.00216973	7.38484719859834	9.56361596412109e-11	3.03021722790455e-09	14.1995155295813	UP
REACTOME_ENDOSOMAL_SORTING_COMPLEX_REQUIRED_FOR_TRANSPORT_ESCRT_	0.409605296446416	-0.00076185	7.37883402840462	9.8305964603301e-11	3.08086221969192e-09	14.1727249818298	UP
SHEPARD_CRUSH_AND_BURN_MUTANT_UP	0.251558807154764	-0.00571182	7.37851170744618	9.8451147505658e-11	3.08086221969192e-09	14.1712890664143	UP
REACTOME_APC_C_CDH1_MEDIATED_DEGRADATION_OF_CDC20_AND_OTHER_APC_C_CDH1_TARGETED_PROTEINS_IN_LATE_MITOSIS_EARLY_G1	0.531830804302702	-0.00942588	7.37729203109811	9.90024584751802e-11	3.08086221969192e-09	14.1658556161066	UP
HAN_JNK_SINGALING_UP	0.302895129946034	0.00451118386882336	7.37597187049363	9.96026501683594e-11	3.08119914248629e-09	14.1599747312423	UP
REACTOME_NEGATIVE_REGULATION_OF_NOTCH4_SIGNALING	0.599753967476985	-0.00539714	7.36933403060347	1.02675724366367e-10	3.1575805116904e-09	14.130408567744	UP
ZHONG_SECRETOME_OF_LUNG_CANCER_AND_ENDOTHELIUM	0.395262619755293	-0.00973373	7.35329904969072	1.10493861380337e-10	3.37813980875088e-09	14.0590082953267	UP
GRUETZMANN_PANCREATIC_CANCER_UP	0.312907418086308	-0.00298031	7.35040172693644	1.11968363718465e-10	3.40331747395428e-09	14.0461105644858	UP
WONG_MITOCHONDRIA_GENE_MODULE	0.480794612914116	-0.00246674	7.34463405785933	1.14962130455629e-10	3.47411571110999e-09	14.0204383223932	UP
CHUANG_OXIDATIVE_STRESS_RESPONSE_UP	0.347666056311337	0.00313121216837558	7.34250312552899	1.16088233972062e-10	3.48798440922954e-09	14.010954471787	UP
WP_MITOCHONDRIAL_CIV_ASSEMBLY	0.521126463153425	0.0111532228333764	7.33966415341381	1.17605562250217e-10	3.51338216825221e-09	13.9983203336373	UP
KAAB_FAILED_HEART_VENTRICLE_DN	0.451541036311371	-0.00583197	7.32957	1.23164325579514e-10	3.65854030755511e-09	13.9533885232629	UP
MUNSHI_MULTIPLE_MYELOMA_UP	0.382971988392329	-0.0160566	7.32617980064732	1.25086085614402e-10	3.6946330824412e-09	13.9383255104694	UP
WP_SPINAL_CORD_INJURY	0.308725256794651	-0.00655032	7.32443347281398	1.26088846766455e-10	3.70332860053387e-09	13.9305574083204	UP
ICHIBA_GRAFT_VERSUS_HOST_DISEASE_D7_UP	0.405063668452778	-0.00691795	7.32252836557119	1.27191897963322e-10	3.71485610364385e-09	13.9220834598311	UP
GHANDHI_DIRECT_IRRADIATION_UP	0.321084906797211	-0.00785922	7.32037296896157	1.28451437098076e-10	3.73080062860412e-09	13.9124967796557	UP
DASU_IL6_SIGNALING_UP	0.330263327993541	-0.00731817	7.30289875787338	1.39131286302023e-10	4.01866499882307e-09	13.8347977839982	UP
ZHENG_IL22_SIGNALING_UP	0.369799876487121	0.00537857067576752	7.29046730382938	1.47262108618121e-10	4.23014452667878e-09	13.7795	UP
REACTOME_RESPIRATORY_ELECTRON_TRANSPORT_ATP_SYNTHESIS_BY_CHEMIOSMOTIC_COUPLING_AND_HEAT_PRODUCTION_BY_UNCOUPLING_PROTEINS_	0.554470765839303	-0.00463976	7.28631588056909	1.50081213002011e-10	4.28756601953287e-09	13.7610987263792	UP
JAZAERI_BREAST_CANCER_BRCA1_VS_BRCA2_UP	0.421950978864544	-0.0177936	7.27927678321922	1.5498436890571e-10	4.40357761216876e-09	13.7298258537915	UP
DACOSTA_UV_RESPONSE_VIA_ERCC3_UP	0.318541381534079	-0.00776399	7.27331193500207	1.59263651210163e-10	4.50070469473909e-09	13.7033307078323	UP
REACTOME_DEGRADATION_OF_DVL	0.576424540324313	-0.00860914	7.2703009654467	1.61468170974994e-10	4.50317737832513e-09	13.6899581295698	UP
DER_IFN_GAMMA_RESPONSE_UP	0.470097208178408	-0.0112402	7.27023675764655	1.61515510341917e-10	4.50317737832513e-09	13.6896729774453	UP
REACTOME_MAPK6_MAPK4_SIGNALING	0.422829255164442	-0.0107354	7.2696121453652	1.61976747281141e-10	4.50317737832513e-09	13.6868990514885	UP
LEE_LIVER_CANCER_ACOX1_UP	0.313103818732124	0.00547457393399564	7.26850626890063	1.62796580815503e-10	4.50317737832513e-09	13.6819879409255	UP
BOYAULT_LIVER_CANCER_SUBCLASS_G5_DN	0.489167564202106	-0.0121912	7.24850693567961	1.78355336276646e-10	4.90758788449634e-09	13.5932006775876	UP
GROSS_ELK3_TARGETS_DN	0.365627910911858	-0.00276923	7.2296001504579	1.94420042534097e-10	5.32161247313225e-09	13.5093134228996	UP
INGRAM_SHH_TARGETS_DN	0.307106469051212	-0.00880113	7.22481912218099	1.98705199938596e-10	5.37482770350515e-09	13.4881082655568	UP
ZHENG_FOXP3_TARGETS_UP	-0.375882	0.0125314298498915	-7.22442	1.99065826976275e-10	5.37482770350515e-09	13.4863446217895	DOWN
CHIBA_RESPONSE_TO_TSA_UP	0.350572084187644	-0.00729207	7.22247470442839	2.00840629487935e-10	5.37482770350515e-09	13.4777112828059	UP
REACTOME_REGULATION_OF_RUNX3_EXPRESSION_AND_ACTIVITY	0.54892630544663	-0.00620547	7.22200852552678	2.01267962272698e-10	5.37482770350515e-09	13.4756439708281	UP
AMIT_EGF_RESPONSE_40_MCF10A	0.56921348001529	-0.00804059	7.22175076182867	2.01504634637913e-10	5.37482770350515e-09	13.4745009075189	UP
KAYO_AGING_MUSCLE_DN	0.327748418603853	-0.00846025	7.2148226467729	2.07970519260658e-10	5.51913641977016e-09	13.4437813374169	UP
REACTOME_APC_C_MEDIATED_DEGRADATION_OF_CELL_CYCLE_PROTEINS	0.480989701655829	-0.010301	7.20566694078466	2.16832645057644e-10	5.72525792101698e-09	13.4031947149628	UP
COULOUARN_TEMPORAL_TGFB1_SIGNATURE_DN	0.23327782649684	0.000801647938193348	7.19944940647031	2.23063745127794e-10	5.86018723380958e-09	13.3756394535044	UP
PAPASPYRIDONOS_UNSTABLE_ATEROSCLEROTIC_PLAQUE_UP	0.469035058804388	-0.00460626	7.19622732918921	2.26362518478663e-10	5.91711623303225e-09	13.3613617717225	UP
RASHI_NFKB1_TARGETS	0.517764620775493	-0.0111646	7.18957768392716	2.33324471579488e-10	6.06875789759982e-09	13.3319004381668	UP
KOKKINAKIS_METHIONINE_DEPRIVATION_48HR_UP	0.255601157902582	-0.00157668	7.18619113789566	2.36951418433985e-10	6.13258423550928e-09	13.3168986948649	UP
WP_ENERGY_METABOLISM	-0.302903	0.0150546240858637	-7.18317	2.4023902387896e-10	6.18704244748377e-09	13.3034977373536	DOWN
HINATA_NFKB_TARGETS_FIBROBLAST_UP	0.269733463635793	-0.00916914	7.17929124912632	2.44515347085638e-10	6.26630507139077e-09	13.2863385334949	UP
HOLLEMAN_ASPARAGINASE_RESISTANCE_ALL_DN	0.410161130059745	0.00495224274441735	7.17328360289914	2.51296231817585e-10	6.40866682898699e-09	13.2597356805183	UP
REACTOME_CLEC7A_DECTIN_1_INDUCES_NFAT_ACTIVATION	-0.458368	0.0138120976925427	-7.17175	2.53057765234154e-10	6.42226211963184e-09	13.252942325623	DOWN
CAVARD_LIVER_CANCER_MALIGNANT_VS_BENIGN	0.345573207836734	-0.00220395	7.17031284554181	2.54718060694142e-10	6.43316918506752e-09	13.2465825715917	UP
UZONYI_RESPONSE_TO_LEUKOTRIENE_AND_THROMBIN	0.432328332703035	-0.0154241	7.16777214976248	2.57681226132175e-10	6.47671851066831e-09	13.2353345705089	UP
GERHOLD_ADIPOGENESIS_DN	0.278399119312728	-0.0137887	7.16300121428679	2.63338314853538e-10	6.56913402005023e-09	13.2142154924481	UP
NEWMAN_ERCC6_TARGETS_UP	0.346435817751119	-0.00622848	7.16169732581398	2.64905741103179e-10	6.56913402005023e-09	13.2084442519717	UP
REACTOME_BUDDING_AND_MATURATION_OF_HIV_VIRION	0.434626504461739	-0.00892369	7.16151335905142	2.65127635468745e-10	6.56913402005023e-09	13.2076300022479	UP
ONO_FOXP3_TARGETS_UP	0.340936147667763	0.00183096975934003	7.15813058330702	2.69240895430514e-10	6.63958208165437e-09	13.1926584671799	UP
CHICAS_RB1_TARGETS_LOW_SERUM	0.383470906266808	-0.00739797	7.1558169875208	2.72090538645078e-10	6.65081034971624e-09	13.1824198709516	UP
BIOCARTA_RAB_PATHWAY	0.626923924838097	-0.00958173	7.15569589061357	2.72240515462753e-10	6.65081034971624e-09	13.1818839894316	UP
WP_NEUROINFLAMMATION	0.484316889059575	-0.00943531	7.15022428095839	2.79103403532614e-10	6.78675624962096e-09	13.1576730720494	UP
CHEN_LUNG_CANCER_SURVIVAL	0.460612684479327	-0.0121375	7.14541247293452	2.85280584388674e-10	6.90484673696291e-09	13.1363852392115	UP
HILLION_HMGA1B_TARGETS	0.315861442220727	-0.00492862	7.11862524562977	3.22234949817403e-10	7.76333786933355e-09	13.0179380703065	UP
WP_VITAMIN_B12_METABOLISM	0.302064141505862	-0.00133031	7.10623462375059	3.40900361753577e-10	8.17535362957661e-09	12.9631852437391	UP
YORDY_RECIPROCAL_REGULATION_BY_ETS1_AND_SP100_UP	0.359952992004279	-0.01335	7.09785462188628	3.54128916880381e-10	8.45381724863302e-09	12.926167873082	UP
HUMMERICH_MALIGNANT_SKIN_TUMOR_UP	0.446766261968264	0.0158024170242299	7.09361980066236	3.61006605810554e-10	8.57882970535262e-09	12.9074652001298	UP
YIH_RESPONSE_TO_ARSENITE_C4	0.367179421467059	-0.00385218	7.08556055690408	3.74463976644023e-10	8.85836049726224e-09	12.8718797913806	UP
TAKAO_RESPONSE_TO_UVB_RADIATION_UP	0.485068208013647	-0.00540682	7.08024507039187	3.83611262646305e-10	9.03387243745443e-09	12.8484147485064	UP
VANTVEER_BREAST_CANCER_ESR1_DN	0.288818405463115	-0.00446247	7.07609080228384	3.909144210736e-10	9.16457665189588e-09	12.8300788485104	UP
LI_AMPLIFIED_IN_LUNG_CANCER	0.392018657707294	-0.0107409	7.07231390390202	3.97673909938967e-10	9.28142500518267e-09	12.8134108412938	UP
MINGUEZ_LIVER_CANCER_VASCULAR_INVASION_UP	0.507253142097134	0.000799932677555762	7.06782571710145	4.05857440862738e-10	9.40167409369437e-09	12.7936066416237	UP
REACTOME_ANTIGEN_PROCESSING_CROSS_PRESENTATION	0.505152439109146	-0.0167056	7.06682541859537	4.07704000723751e-10	9.40167409369437e-09	12.7891932270328	UP
HUANG_GATA2_TARGETS_UP	0.393360323974248	-0.0053761	7.0658892660255	4.09439702909674e-10	9.40167409369437e-09	12.7850629692424	UP
BILD_CTNNB1_ONCOGENIC_SIGNATURE	-0.340115	0.0079727493625691	-7.06464	4.11767105366166e-10	9.40167409369437e-09	12.7795521207125	DOWN
MANN_RESPONSE_TO_AMIFOSTINE_UP	0.427188242387056	-0.0135178	7.0646130247949	4.1181778260444e-10	9.40167409369437e-09	12.7794324736241	UP
LINDSTEDT_DENDRITIC_CELL_MATURATION_A	0.399465084742981	-0.0073089	7.04465762942741	4.50836104226836e-10	1.02477006647735e-08	12.6914262502672	UP
DER_IFN_BETA_RESPONSE_UP	0.413347991862905	-0.00292445	7.02770923028893	4.86842417312732e-10	1.10182344489652e-08	12.6167298405668	UP
WP_PHOTODYNAMIC_THERAPYINDUCED_AP1_SURVIVAL_SIGNALING	0.311068197124842	-0.00297891	7.02496942255671	4.92925280754288e-10	1.11078162404458e-08	12.6046589503725	UP
TSAI_DNAJB4_TARGETS_UP	0.585674328957448	-0.00404997	7.0230424222134	4.97248704886755e-10	1.11571511980599e-08	12.5961697880616	UP
WP_MITOCHONDRIAL_COMPLEX_I_ASSEMBLY_MODEL_OXPHOS_SYSTEM	0.598792290297414	-0.0114467	7.02116760182141	5.01491183962727e-10	1.12017265211246e-08	12.5879110592383	UP
SASSON_RESPONSE_TO_FORSKOLIN_UP	0.316161007464025	7.25598279421829e-05	7.02027632744825	5.03520606821784e-10	1.12017265211246e-08	12.5839851209828	UP
SMITH_TERT_TARGETS_DN	0.319488276916752	-0.00673235	7.01397254352319	5.18108898999561e-10	1.14774293388547e-08	12.5562214208642	UP
YAO_TEMPORAL_RESPONSE_TO_PROGESTERONE_CLUSTER_17	0.47847497305572	-0.0106796	7.01082546237877	5.25548164222303e-10	1.15931046521274e-08	12.5423631128704	UP
NOJIMA_SFRP2_TARGETS_DN	0.383814066053568	0.00341779643667394	7.00709621002019	5.34500982450585e-10	1.17410551943347e-08	12.5259432239549	UP
REACTOME_CLEC7A_DECTIN_1_SIGNALING	0.391150883195088	-0.011479	7.00278236937379	5.4504622093774e-10	1.19226010169979e-08	12.5069521546149	UP
REACTOME_METABOLISM_OF_VITAMINS_AND_COFACTORS	0.16617390372617	0.000187956152183862	6.99871243501688	5.55184468779434e-10	1.2093768344912e-08	12.4890375696826	UP
HECKER_IFNB1_TARGETS	0.624551837859375	-0.00697123	6.99761	5.5796069190441e-10	1.21038111920177e-08	12.484188980859	UP
REACTOME_AUF1_HNRNP_D0_BINDS_AND_DESTABILIZES_MRNA	0.593642804896958	-0.0160553	6.99534704012869	5.63708923786568e-10	1.21779762543644e-08	12.4742261493077	UP
TAVOR_CEBPA_TARGETS_UP	0.401777514899844	0.000588858784948616	6.9752365730261	6.17424595498528e-10	1.32835217500671e-08	12.3857560632742	UP
REACTOME_LATE_ENDOSOMAL_MICROAUTOPHAGY	0.354398276468163	-0.00953962	6.96702319562872	6.40796869233606e-10	1.37298607883332e-08	12.3496425650721	UP
MCDOWELL_ACUTE_LUNG_INJURY_UP	0.4303673904786	0.00159259396664691	6.9647981331421	6.47278359093493e-10	1.38121275973093e-08	12.3398610542412	UP
HAHTOLA_MYCOSIS_FUNGOIDES_UP	0.597265451417551	0.00268436255367421	6.9515338027785	6.87289037616854e-10	1.46062889782964e-08	12.2815670784022	UP
SATO_SILENCED_EPIGENETICALLY_IN_PANCREATIC_CANCER	0.282730557148955	-0.00892215	6.94781254242817	6.98948303046601e-10	1.47939341227839e-08	12.265218111741	UP
DER_IFN_ALPHA_RESPONSE_UP	0.516801560044758	-0.00876132	6.93612402194997	7.36861806052723e-10	1.55061340920549e-08	12.2138807300815	UP
ZHONG_SECRETOME_OF_LUNG_CANCER_AND_FIBROBLAST	0.388939408088549	-0.0114727	6.93562396221557	7.38528574774611e-10	1.55061340920549e-08	12.2116849139358	UP
CROMER_METASTASIS_DN	0.248425205597533	-0.00435508	6.93122568370793	7.53350747282359e-10	1.57540708271687e-08	12.1923733944781	UP
REACTOME_PROGRAMMED_CELL_DEATH	0.304569894209461	-0.00463204	6.92527310668944	7.73882003938125e-10	1.61189446876037e-08	12.166242562781	UP
ALONSO_METASTASIS_UP	0.347113425443011	-0.000441034	6.92192621314083	7.85668753101595e-10	1.62995088937109e-08	12.1515528586147	UP
LENAOUR_DENDRITIC_CELL_MATURATION_DN	0.43940691505376	-0.00126026	6.91826878774907	7.98752856631367e-10	1.65054542864379e-08	12.135502364035	UP
SA_G1_AND_S_PHASES	0.40270016346637	-0.0227428	6.91355725626593	8.15927033763899e-10	1.67765964405971e-08	12.1148292779042	UP
CREIGHTON_ENDOCRINE_THERAPY_RESISTANCE_2	-0.156603	-0.000451039	-6.91292	8.18292290044425e-10	1.67765964405971e-08	12.112016316199	DOWN
SCHOEN_NFKB_SIGNALING	0.428693343883211	-0.00704453	6.90627593769942	8.43191713885506e-10	1.71728877579523e-08	12.0828879487776	UP
ZHANG_INTERFERON_RESPONSE	0.681781583705376	-0.0310819	6.90601344599475	8.44191307152589e-10	1.71728877579523e-08	12.0817366307819	UP
KIM_RESPONSE_TO_TSA_AND_DECITABINE_UP	0.220347790667154	-0.00485977	6.9039855867762	8.51953316362839e-10	1.72636121625772e-08	12.0728426073244	UP
POOLA_INVASIVE_BREAST_CANCER_UP	0.30374688439145	-0.00929219	6.90112624981461	8.6301841169821e-10	1.7420309870109e-08	12.0603029778227	UP
REACTOME_INTERLEUKIN_4_AND_INTERLEUKIN_13_SIGNALING	0.276423444570339	-0.00648722	6.90020874901553	8.66599093063415e-10	1.74253079174444e-08	12.056279570399	UP
CHANG_IMMORTALIZED_BY_HPV31_DN	0.335544116256124	0.00255929384211896	6.89772438729206	8.76368837330023e-10	1.75542386266719e-08	12.0453859131981	UP
WP_RALA_DOWNSTREAM_REGULATED_GENES	0.435137630367635	-0.00726565	6.89568948104131	8.8445244507775e-10	1.76485396292614e-08	12.0364638534625	UP
ACEVEDO_LIVER_CANCER_DN	0.218395952503825	-0.00619091	6.89359348637751	8.92856064757085e-10	1.77484848157796e-08	12.0272746902116	UP
REACTOME_CYCLIN_A_CDK2_ASSOCIATED_EVENTS_AT_S_PHASE_ENTRY	0.407446671182825	-0.0100368	6.8910829530814	9.03026044869735e-10	1.7882652130981e-08	12.0162691142507	UP
MULLIGHAN_NPM1_MUTATED_SIGNATURE_2_UP	-0.250451	0.0139442310896972	-6.88905	9.1135404778178e-10	1.79255320807578e-08	12.0073488395245	DOWN
FERRANDO_T_ALL_WITH_MLL_ENL_FUSION_DN	0.374022299692883	-0.00558955	6.8872786706559	9.18656321390204e-10	1.79255320807578e-08	11.9995941092125	UP
DAZARD_RESPONSE_TO_UV_SCC_UP	0.345185278353297	0.00383956602050752	6.88720519289238	9.18960839223552e-10	1.79255320807578e-08	11.9992720644718	UP
OLSSON_E2F3_TARGETS_DN	0.405992186439232	-0.011	6.88682590086355	9.20534352863801e-10	1.79255320807578e-08	11.9976096850735	UP
NATSUME_RESPONSE_TO_INTERFERON_BETA_DN	0.495882038656158	-0.0156107	6.88639261268894	9.22335143405482e-10	1.79255320807578e-08	11.9957106789799	UP
HESS_TARGETS_OF_HOXA9_AND_MEIS1_DN	0.481346963423381	0.00387188404446985	6.88467473421937	9.29509284835321e-10	1.79980538559965e-08	11.9881819154863	UP
WU_HBX_TARGETS_2_UP	0.431846703331692	-0.00224137	6.88196612007827	9.40933512231453e-10	1.81520310034909e-08	11.9763121905551	UP
VANDESLUIS_COMMD1_TARGETS_GROUP_3_UP	0.246033948396398	-0.00810413	6.88064821023334	9.46542378417576e-10	1.81826721122366e-08	11.9705372851545	UP
BRACHAT_RESPONSE_TO_CAMPTOTHECIN_UP	0.323053217382193	-0.00473097	6.8799615822039	9.49477713588484e-10	1.81826721122366e-08	11.9675286911434	UP
FRIDMAN_SENESCENCE_UP	0.320629454840814	-0.00394981	6.8736121760488	9.77052862716292e-10	1.86424538915357e-08	11.9397113902023	UP
KERLEY_RESPONSE_TO_CISPLATIN_UP	0.289919250969973	-0.00887126	6.87072429333502	9.89856217165352e-10	1.88180665576017e-08	11.9270616311637	UP
YAO_TEMPORAL_RESPONSE_TO_PROGESTERONE_CLUSTER_12	0.369050254710276	-0.00679203	6.86695899930934	1.00679980829883e-09	1.90708311513997e-08	11.9105707292864	UP
BIOCARTA_ALK_PATHWAY	-0.300679	0.00319709904333159	-6.86353	1.02248187392295e-09	1.92979611439322e-08	11.8955532833131	DOWN
SOUCEK_MYC_TARGETS	0.440952025682727	-0.00891411	6.85817670427137	1.04744586776574e-09	1.96980107794219e-08	11.8721163931647	UP
PARK_TRETINOIN_RESPONSE	0.588880026258886	-0.0113889	6.8536499147374	1.06902815730919e-09	2.00318251125894e-08	11.8523005578643	UP
BLUM_RESPONSE_TO_SALIRASIB_UP	0.314432418904249	-0.00514315	6.85262066459231	1.07399651110216e-09	2.00530491430074e-08	11.8477955581195	UP
KEGG_TERPENOID_BACKBONE_BIOSYNTHESIS	0.456994545302979	-0.00393149	6.85092150664536	1.08224877810895e-09	2.01352192596213e-08	11.8403587965925	UP
GILDEA_METASTASIS	0.390191377016783	-0.00968457	6.84755320350884	1.09879390532161e-09	2.03206407329041e-08	11.8256181293271	UP
THEILGAARD_NEUTROPHIL_AT_SKIN_WOUND_UP	0.383275315297738	-0.00886517	6.84731189936962	1.09998877724022e-09	2.03206407329041e-08	11.8245621892492	UP
PARK_TRETINOIN_RESPONSE_AND_RARA_PLZF_FUSION	0.48151627565226	-0.00981122	6.84032109034881	1.1351704548577e-09	2.0896729359141e-08	11.7939750582998	UP
JINESH_BLEBBISHIELD_VS_LIVE_CONTROL_DN	0.204664639110792	-0.00446833	6.83470034805746	1.16426469937331e-09	2.13571082397322e-08	11.7693886854461	UP
KAAB_FAILED_HEART_ATRIUM_DN	0.28927865988015	-0.00515264	6.8332694931707	1.17178846994655e-09	2.14199654576243e-08	11.7631307021371	UP
GROSS_HYPOXIA_VIA_ELK3_DN	0.289108963858612	-0.00504458	6.82801228671131	1.19984847850024e-09	2.18564733296141e-08	11.7401409175003	UP
EINAV_INTERFERON_SIGNATURE_IN_CANCER	0.654544158426269	-0.0235447	6.82313490550712	1.22647664079559e-09	2.22639579099978e-08	11.7188165069709	UP
FLECHNER_BIOPSY_KIDNEY_TRANSPLANT_REJECTED_VS_OK_UP	0.496680339333732	-0.0251857	6.81658009688491	1.26318792836501e-09	2.28510259151981e-08	11.6901648996747	UP
LI_LUNG_CANCER	0.378781922430445	-0.0135568	6.81206020442028	1.28913503323826e-09	2.32399929440333e-08	11.6704125598907	UP
REACTOME_TRANSCRIPTIONAL_REGULATION_BY_RUNX3	0.363023129555311	-0.0150433	6.80789775636946	1.31349733075598e-09	2.35978145882896e-08	11.6522255301842	UP
VETTER_TARGETS_OF_PRKCA_AND_ETS1_DN	0.450964629268811	-0.00432431	6.80020978225324	1.35970052346101e-09	2.43442271803225e-08	11.6186425896252	UP
SPIRA_SMOKERS_LUNG_CANCER_DN	-0.654149	-0.00550925	-6.79865	1.36925591738339e-09	2.44316380071002e-08	11.6118398908903	DOWN
NAKAMURA_TUMOR_ZONE_PERIPHERAL_VS_CENTRAL_UP	0.276127581724765	-0.00838507	6.79686453064131	1.38030461884054e-09	2.45450086642801e-08	11.604033052655	UP
DAZARD_UV_RESPONSE_CLUSTER_G24	0.444599946981518	-0.00253152	6.78654	1.44586569811462e-09	2.56236809143838e-08	11.5589574856673	UP
ZHU_CMV_8_HR_UP	0.499670062637692	-0.0129408	6.78334619187828	1.46676767107073e-09	2.59062884606682e-08	11.5450158438276	UP
KEGG_EPITHELIAL_CELL_SIGNALING_IN_HELICOBACTER_PYLORI_INFECTION	0.315303485542294	-0.0056429	6.76832666007836	1.5691406689346e-09	2.76211024147814e-08	11.4794840272586	UP
KIM_ALL_DISORDERS_OLIGODENDROCYTE_NUMBER_CORR_DN	-0.344736	0.0174862351170628	-6.76605	1.58529554997679e-09	2.7735126573631e-08	11.4695354048458	DOWN
GUO_HEX_TARGETS_DN	0.318837392306899	-0.00770467	6.76591462843154	1.58622854734424e-09	2.7735126573631e-08	11.4689639424641	UP
WP_TYPE_II_INTERFERON_SIGNALING_IFNG	0.451435119374875	-0.00556719	6.75840644586063	1.64060947892482e-09	2.85903545193966e-08	11.4362238593179	UP
CAFFAREL_RESPONSE_TO_THC_24HR_5_DN	0.319193629506571	-0.00160752	6.75605358442633	1.65802833263083e-09	2.87979140298803e-08	11.4259661514576	UP
REACTOME_STABILIZATION_OF_P53	0.540829665486218	-0.0165999	6.75504998664845	1.66551389472424e-09	2.88321411974116e-08	11.4215911054063	UP
LIU_NASOPHARYNGEAL_CARCINOMA	0.288001926683738	-0.00723834	6.74977170400555	1.70543807220286e-09	2.94258423811107e-08	11.3985842434328	UP
PECE_MAMMARY_STEM_CELL_DN	-0.228554	0.00706113393570861	-6.74749	1.72299325339328e-09	2.96309497655924e-08	11.3886379497517	DOWN
BENPORATH_ES_CORE_NINE_CORRELATED	0.198382577582844	-0.0101135	6.7466449530234	1.7295343079825e-09	2.96459192201067e-08	11.3849578782671	UP
REACTOME_FCERI_MEDIATED_NF_KB_ACTIVATION	0.439779181901595	-0.012958	6.74586885228161	1.73556740434981e-09	2.96521123854276e-08	11.3815759177721	UP
MURAKAMI_UV_RESPONSE_6HR_DN	0.334406049962005	-0.00735381	6.7449762191232	1.74253217575774e-09	2.96741309930341e-08	11.3776862911635	UP
SANA_TNF_SIGNALING_UP	0.379465315652933	-0.0127241	6.71741374846031	1.97177319221964e-09	3.34689293796243e-08	11.2576571920727	UP
ZHAN_MULTIPLE_MYELOMA_LB_DN	0.48564150743383	-0.0124361	6.71545376191365	1.98916895431776e-09	3.36549362238617e-08	11.2491273068031	UP
REACTOME_RUNX1_REGULATES_TRANSCRIPTION_OF_GENES_INVOLVED_IN_DIFFERENTIATION_OF_HSCS	0.482668862626804	-0.00927851	6.71420480287665	2.00033328336482e-09	3.37346529207461e-08	11.2436922028762	UP
DELYS_THYROID_CANCER_UP	0.27825034966167	-0.00419141	6.71150226443473	2.02470404234096e-09	3.40358608789664e-08	11.2319325634083	UP
CADWELL_ATG16L1_TARGETS_UP	0.247250341180244	-0.00510845	6.70894242109209	2.04805929947479e-09	3.43181218514559e-08	11.2207951211524	UP
JOSEPH_RESPONSE_TO_SODIUM_BUTYRATE_UP	0.488598624042554	-0.00142631	6.70741888057626	2.06208617168531e-09	3.43704053789974e-08	11.2141670495107	UP
TSUDA_ALVEOLAR_SOFT_PART_SARCOMA	0.488579884316526	-0.0154225	6.70717632440312	2.06432809659625e-09	3.43704053789974e-08	11.2131118643325	UP
REACTOME_TNFR2_NON_CANONICAL_NF_KB_PATHWAY	0.386491561527742	-0.0102205	6.70439957787539	2.09016606859239e-09	3.46901212907968e-08	11.2010330646611	UP
REACTOME_ASSEMBLY_OF_THE_PRE_REPLICATIVE_COMPLEX	0.523198930728148	-0.0184761	6.69481626221406	2.18182636181292e-09	3.60967981631581e-08	11.1593571545046	UP
AMIT_SERUM_RESPONSE_40_MCF10A	0.468742270360498	-0.0100691	6.69388164533487	2.19097596600499e-09	3.61338244488141e-08	11.1552936380891	UP
SESTO_RESPONSE_TO_UV_C7	0.345652604326236	-0.00875526	6.68669534140576	2.26260943404065e-09	3.71978683055488e-08	11.124054733812	UP
BOWIE_RESPONSE_TO_TAMOXIFEN	0.705079142770599	-0.022509	6.67785052938275	2.35396786618963e-09	3.85723972445462e-08	11.0856199952743	UP
PROVENZANI_METASTASIS_DN	0.298098812019263	-0.0017887	6.67718643268747	2.36097305245883e-09	3.85723972445462e-08	11.0827348050557	UP
REACTOME_HEDGEHOG_ON_STATE	0.38597542158069	-0.00743588	6.66959447805613	2.44253918077207e-09	3.97806692743813e-08	11.0497574048725	UP
HEIDENBLAD_AMPLIFIED_IN_SOFT_TISSUE_CANCER	0.367653831220527	-0.000689627	6.66619333884099	2.47997993965958e-09	4.02650159147215e-08	11.035	UP
DORN_ADENOVIRUS_INFECTION_12HR_DN	0.313556434667237	-0.0079928	6.66546285266889	2.48809523052901e-09	4.02717085610082e-08	11.031815465022	UP
CHAUHAN_RESPONSE_TO_METHOXYESTRADIOL_DN	0.45144444440367	-0.011779	6.65759106949944	2.57723330711942e-09	4.15857275605566e-08	10.9976408183083	UP
PETROVA_ENDOTHELIUM_LYMPHATIC_VS_BLOOD_DN	0.269225542701642	-0.0033355	6.65598227614566	2.59583656847269e-09	4.17570263999237e-08	10.9906578821785	UP
DARWICHE_PAPILLOMA_RISK_HIGH_UP	0.208862499358504	-0.00437544	6.64495795099533	2.72694524923015e-09	4.37315023404148e-08	10.9428207382266	UP
EPPERT_CE_HSC_LSC	-0.328774	0.00529882204227073	-6.64085	2.77750204377548e-09	4.44060571402391e-08	10.9249867046793	DOWN
BONOME_OVARIAN_CANCER_POOR_SURVIVAL_UP	-0.311745	0.0210838990505787	-6.63576	2.84133995835515e-09	4.52881868971973e-08	10.9029262661153	DOWN
HU_GENOTOXIC_DAMAGE_24HR	0.347962013270515	-0.00695596	6.6341265978913	2.86214313485537e-09	4.5481107322261e-08	10.8958443762832	UP
BOWIE_RESPONSE_TO_EXTRACELLULAR_MATRIX	0.691150634951528	-0.0174768	6.63302404373959	2.87627220313972e-09	4.55671244788317e-08	10.8910638271392	UP
BIOCARTA_P27_PATHWAY	0.378308697600498	-0.0222357	6.63080372411897	2.90493527344635e-09	4.58821800893581e-08	10.8814375096697	UP
JOHANSSON_GLIOMAGENESIS_BY_PDGFB_UP	0.362746133558314	-0.00639782	6.62976471016913	2.91844536420328e-09	4.59567239881167e-08	10.8769331455252	UP
REACTOME_SWITCHING_OF_ORIGINS_TO_A_POST_REPLICATIVE_STATE	0.458608981028299	-0.0131079	6.62494905371103	2.98187959869799e-09	4.68146142402195e-08	10.8560589852588	UP
REACTOME_ORC1_REMOVAL_FROM_CHROMATIN	0.506118998486076	-0.0201405	6.62271638123041	3.01175102196823e-09	4.71420189905685e-08	10.8463827176028	UP
WANG_BARRETTS_ESOPHAGUS_DN	0.360812207549662	-0.0016651	6.61663576940322	3.09461614697621e-09	4.82944872131093e-08	10.8200347834472	UP
ZHANG_ANTIVIRAL_RESPONSE_TO_RIBAVIRIN_UP	0.418072676801096	-0.01178	6.61211346922444	3.15770559179916e-09	4.91323953390654e-08	10.8004439993754	UP
REACTOME_REGULATION_OF_RAS_BY_GAPS	0.470721774696754	-0.0164259	6.61015500731726	3.18542134955952e-09	4.94165662180925e-08	10.7919611436625	UP
KRIEG_HYPOXIA_VIA_KDM3A	0.312079550558965	-0.0114619	6.60544230420083	3.25310596583546e-09	5.0317272157952e-08	10.7715517793567	UP
REACTOME_REGULATION_OF_MRNA_STABILITY_BY_PROTEINS_THAT_BIND_AU_RICH_ELEMENTS	0.459713787256509	-0.0167621	6.60023587093043	3.32953857161434e-09	5.13475741958696e-08	10.7490094383113	UP
REACTOME_REGULATION_OF_RUNX2_EXPRESSION_AND_ACTIVITY	0.418584995854889	-0.0130346	6.59689392195857	3.37953423900638e-09	5.19653088280158e-08	10.734542670252	UP
GERY_CEBP_TARGETS	0.28729197477469	0.00041274009087987	6.58903335238585	3.50007870919545e-09	5.36610307673719e-08	10.7005244704571	UP
FERNANDEZ_BOUND_BY_MYC	0.21260782245807	-0.00179285	6.5863333178178	3.54245943132617e-09	5.41024709119533e-08	10.6888424357355	UP
IIZUKA_LIVER_CANCER_PROGRESSION_L1_G1_UP	0.356208753038114	0.00554469902189385	6.58588350006762	3.54956915126243e-09	5.41024709119533e-08	10.6868963882591	UP
ACEVEDO_NORMAL_TISSUE_ADJACENT_TO_LIVER_TUMOR_DN	0.248689906123472	-0.0056567	6.58418395203588	3.57655962221917e-09	5.43553886772146e-08	10.6795440038487	UP
WP_TP53_NETWORK	0.411838012943036	-0.0152494	6.57947373286011	3.65242925964307e-09	5.5347536722939e-08	10.6591703021161	UP
OUELLET_OVARIAN_CANCER_INVASIVE_VS_LMP_UP	0.374846778916415	-0.000108642	6.57406408481939	3.74153287068339e-09	5.6533912855297e-08	10.6357768943419	UP
VANLOO_SP3_TARGETS_DN	0.275397391120954	-0.00817744	6.57003377023552	3.80931324454166e-09	5.72275243479351e-08	10.6183521740902	UP
RIZKI_TUMOR_INVASIVENESS_3D_DN	0.159593218854873	-0.00342252	6.57003276883806	3.80933023586102e-09	5.72275243479351e-08	10.6183478450503	UP
DITTMER_PTHLH_TARGETS_UP	0.285780515764833	-0.00175563	6.5674438421153	3.85350997799217e-09	5.77253586388054e-08	10.607156610552	UP
REACTOME_ASYMMETRIC_LOCALIZATION_OF_PCP_PROTEINS	0.458942453206505	-0.0137519	6.56631534050537	3.87292615621727e-09	5.78504512705825e-08	10.6022788348155	UP
REACTOME_AMINO_ACIDS_REGULATE_MTORC1	0.346909711211803	-0.0100158	6.56415333366207	3.91039503797766e-09	5.82437186853197e-08	10.5929346265171	UP
ONDER_CDH1_TARGETS_3_DN	0.337009066318744	-0.00821822	6.55691187359383	4.03852760859089e-09	5.99813134594124e-08	10.5616440438678	UP
BILD_E2F3_ONCOGENIC_SIGNATURE	-0.169129	0.00304928399853727	-6.55483	4.07616340192136e-09	6.03687882868127e-08	10.5526418492755	DOWN
SAGIV_CD24_TARGETS_DN	0.290749946025776	-0.00382935	6.55365176197369	4.09756175703045e-09	6.04883876233238e-08	10.5476	UP
DACOSTA_ERCC3_ALLELE_XPCS_VS_TTD_UP	0.326133901833261	-0.00850208	6.55273084610028	4.11439193404693e-09	6.04883876233238e-08	10.543582650875	UP
BANDRES_RESPONSE_TO_CARMUSTIN_MGMT_48HR_DN	0.179368556509245	-0.00425058	6.55248212712477	4.11894911895625e-09	6.04883876233238e-08	10.5425083380272	UP
CAFFAREL_RESPONSE_TO_THC_DN	0.378594228173076	-0.00812093	6.55150077244078	4.13697892783057e-09	6.05829855313676e-08	10.5382696157798	UP
CHENG_RESPONSE_TO_NICKEL_ACETATE	0.297117762463585	0.00248072446303691	6.54720880330995	4.21675515661005e-09	6.15787596613334e-08	10.5197338628935	UP
SWEET_KRAS_ONCOGENIC_SIGNATURE	0.328183326160775	-0.00683315	6.54627694144391	4.23427620404681e-09	6.16623843865089e-08	10.5157099338609	UP
SARTIPY_BLUNTED_BY_INSULIN_RESISTANCE_UP	0.395987633469526	-0.00966917	6.54563497388515	4.24638851533904e-09	6.16669976616459e-08	10.5129379205888	UP
WP_OXIDATIVE_STRESS	0.373866092955384	-0.00367633	6.54451751659377	4.26755399992868e-09	6.18026933840087e-08	10.5081129502727	UP
MARTINELLI_IMMATURE_NEUTROPHIL_DN	0.700058213944154	0.000508637552063616	6.53553691163861	4.44148968538117e-09	6.39820964364431e-08	10.4693458927212	UP
XU_RESPONSE_TO_TRETINOIN_AND_NSC682994_UP	0.460597923884932	-0.013657	6.53548469644953	4.44252123305831e-09	6.39820964364431e-08	10.4691205421474	UP
REACTOME_DEGRADATION_OF_AXIN	0.520484084531613	-0.014889	6.53119125838531	4.52815769611991e-09	6.50362869102057e-08	10.4505928645699	UP
WP_COMPUTATIONAL_MODEL_OF_AEROBIC_GLYCOLYSIS	0.610268973638374	-0.0208587	6.52389058395795	4.67754405046609e-09	6.69978090296896e-08	10.4190968451047	UP
CHUNG_BLISTER_CYTOTOXICITY_UP	0.37786895657746	-0.00389636	6.51992639526819	4.76069242012998e-09	6.80024589410916e-08	10.4019995645592	UP
IZADPANAH_STEM_CELL_ADIPOSE_VS_BONE_UP	0.252327510643194	-0.00310612	6.5125469717463	4.91939057387529e-09	7.00778580932425e-08	10.3701814891017	UP
REACTOME_COOPERATION_OF_PREFOLDIN_AND_TRIC_CCT_IN_ACTIN_AND_TUBULIN_FOLDING	0.456302867060148	-0.00999868	6.51124955854161	4.94782839985165e-09	7.02698151881303e-08	10.3645885922975	UP
GROSS_HYPOXIA_VIA_HIF1A_DN	0.2564038882558	-0.00128722	6.51002425063111	4.97483514565298e-09	7.02698151881303e-08	10.3593068568446	UP
WU_HBX_TARGETS_3_UP	0.392719518167217	-0.0275934	6.51000922673087	4.9751671880612e-09	7.02698151881303e-08	10.3592420977489	UP
WP_SULFATION_BIOTRANSFORMATION_REACTION	0.501069661488221	-0.0128755	6.5094911790694	4.98662996074911e-09	7.02698151881303e-08	10.3570091319375	UP
STEGER_ADIPOGENESIS_UP	0.361340422627431	-1.10863e-05	6.50398250390721	5.11014836764814e-09	7.18168163066249e-08	10.3332683682941	UP
PID_VEGFR1_PATHWAY	-0.32643	0.00453898479660201	-6.49886	5.22772771111699e-09	7.32722800904011e-08	10.311196837989	DOWN
AMIT_EGF_RESPONSE_60_MCF10A	0.399520211270852	-0.0152415	6.49207848796304	5.38750376365177e-09	7.53098119689076e-08	10.2819877755594	UP
BIOCARTA_STRESS_PATHWAY	0.369475800111413	-0.0140647	6.47778131446089	5.74036939405512e-09	7.98808042960588e-08	10.2204381955361	UP
PID_FRA_PATHWAY	0.324024717308301	-0.0109185	6.4775971152278	5.74506167087186e-09	7.98808042960588e-08	10.2196455033345	UP
KEGG_DRUG_METABOLISM_OTHER_ENZYMES	0.289710368364399	-0.00761528	6.47577444661874	5.791697281522e-09	8.0315632328374e-08	10.2118021370239	UP
BLANCO_MELO_COVID19_SARS_COV_2_INFECTION_CALU3_CELLS_UP	0.343126690371723	-0.012962	6.47470605528115	5.81920757596706e-09	8.04836434051741e-08	10.2072049364298	UP
HILLION_HMGA1_TARGETS	0.269250820127317	-0.00397909	6.47398433131614	5.83786458305544e-09	8.05286439055775e-08	10.2040995576037	UP
GAJATE_RESPONSE_TO_TRABECTEDIN_UP	0.308411172151214	-0.00729567	6.46902787076716	5.96760109206074e-09	8.21016276560357e-08	10.1827763393181	UP
BROWN_MYELOID_CELL_DEVELOPMENT_UP	0.418045746764146	-0.00235682	6.4648474815517	6.07923875409317e-09	8.34180057910738e-08	10.1647960251735	UP
GENTILE_UV_LOW_DOSE_UP	0.340073442655682	-0.00563958	6.46099742872217	6.18388164693989e-09	8.46317624350831e-08	10.148239901772	UP
REACTOME_REGULATION_OF_PTEN_STABILITY_AND_ACTIVITY	0.433315666558929	-0.0100958	6.45927948529292	6.23114788604573e-09	8.50559821103057e-08	10.1408533919027	UP
GOLDRATH_ANTIGEN_RESPONSE	0.321584119878738	-0.00267175	6.44490600508164	6.64087615268149e-09	9.03675478935461e-08	10.0790782395884	UP
REACTOME_PCP_CE_PATHWAY	0.388023200159428	-0.0106685	6.44443173627609	6.65484046270376e-09	9.03675478935461e-08	10.0770406760238	UP
TONKS_TARGETS_OF_RUNX1_RUNX1T1_FUSION_MONOCYTE_UP	0.271913205045773	-0.00152177	6.44321889362426	6.69068353433165e-09	9.04482441447897e-08	10.0718302620614	UP
ZHAN_V1_LATE_DIFFERENTIATION_GENES_UP	0.444253542786431	-0.0136164	6.44306029936308	6.69538456083275e-09	9.04482441447897e-08	10.0711489596644	UP
REACTOME_DOWNSTREAM_SIGNALING_EVENTS_OF_B_CELL_RECEPTOR_BCR_	0.423574779908546	-0.00794267	6.43723329027227	6.87039240411382e-09	9.25732254863584e-08	10.0461206687319	UP
RADAEVA_RESPONSE_TO_IFNA1_UP	0.525611689504445	-0.0221893	6.43583488289243	6.91306095397555e-09	9.29086958030441e-08	10.0401153194743	UP
AMUNDSON_DNA_DAMAGE_RESPONSE_TP53	0.355931024107951	-0.0140845	6.41864468364716	7.45948819747086e-09	9.99624642251043e-08	9.96632892548317	UP
THUM_SYSTOLIC_HEART_FAILURE_DN	-0.160725	0.00201641099192464	-6.41814	7.47615216373676e-09	9.99624642251043e-08	9.96416468649021	DOWN
WP_ENDODERM_DIFFERENTIATION	-0.174693	0.00397584017526423	-6.41585	7.55224260792263e-09	1.00722256005662e-07	9.95434338799881	DOWN
PARK_APL_PATHOGENESIS_DN	0.478776380243357	-0.00715908	6.41396998599137	7.61533293057615e-09	1.01305243157893e-07	9.94627489309615	UP
ABBUD_LIF_SIGNALING_1_UP	0.332810557375059	-0.00254718	6.41091660961669	7.71886065262387e-09	1.02421836273902e-07	9.93317883052123	UP
CREIGHTON_AKT1_SIGNALING_VIA_MTOR_DN	0.550059805656208	-0.0447124	6.40277601110869	8.00172885961866e-09	1.05906426526801e-07	9.89827370540908	UP
WP_CILIOPATHIES	-0.219847	-0.00162085	-6.39305	8.3531302200344e-09	1.10278193915e-07	9.85659327600686	DOWN
AMIT_EGF_RESPONSE_20_HELA	0.461664268823514	-0.00891411	6.38927291856245	8.49371013747145e-09	1.11851679089926e-07	9.84040838764231	UP
LIAN_LIPA_TARGETS_3M	0.412603582974917	-0.00301523	6.3812793341638	8.79892996649179e-09	1.15579914233214e-07	9.80617269087178	UP
HOSHIDA_LIVER_CANCER_SUBCLASS_S3	0.185964253411004	-0.00513159	6.37948819365141	8.86879502204294e-09	1.16205665100853e-07	9.79850341941992	UP
REACTOME_CYCLIN_D_ASSOCIATED_EVENTS_IN_G1	0.268793798614828	-0.00437409	6.37837437546561	8.91251687648139e-09	1.16353522525453e-07	9.79373466349901	UP
OISHI_CHOLANGIOMA_STEM_CELL_LIKE_DN	0.222615918438751	0.000700280140364267	6.37806773442261	8.92459115009688e-09	1.16353522525453e-07	9.79242184525622	UP
TONG_INTERACT_WITH_PTTG1	0.366876306589933	-0.0113614	6.37700574290762	8.96653321311466e-09	1.16548738624895e-07	9.78787532123984	UP
REACTOME_TRANSFERRIN_ENDOCYTOSIS_AND_RECYCLING	0.379571765899068	-0.00935189	6.37656111612866	8.98415104549213e-09	1.16548738624895e-07	9.78597189270904	UP
STARK_PREFRONTAL_CORTEX_22Q11_DELETION_DN	0.362431013046873	-0.00479345	6.37126971085905	9.19646335071821e-09	1.19007699003849e-07	9.76332308548128	UP
BIOCARTA_ATM_PATHWAY	0.351647076099059	-0.00626743	6.36831511502824	9.31716450846899e-09	1.20271940864879e-07	9.75067932047217	UP
REACTOME_STING_MEDIATED_INDUCTION_OF_HOST_IMMUNE_RESPONSES	0.37250175835096	-0.0077139	6.36758580225395	9.34719867000716e-09	1.20362449868959e-07	9.74755864070319	UP
MIKKELSEN_ES_LCP_WITH_H3K4ME3	0.212513129710313	-0.0117737	6.36601907902221	9.41204274960902e-09	1.20899654778762e-07	9.7408551521388	UP
WU_CELL_MIGRATION	0.214297636858468	-0.00321524	6.36502526284984	9.45340553583361e-09	1.21133343483672e-07	9.73660323543306	UP
DAVIES_MULTIPLE_MYELOMA_VS_MGUS_DN	0.53265845244603	-0.0158722	6.35661031961914	9.81091883899335e-09	1.25407050587426e-07	9.70061009163765	UP
GALINDO_IMMUNE_RESPONSE_TO_ENTEROTOXIN	0.423554355472395	-0.0110052	6.35478176218062	9.89035685446421e-09	1.26114111305217e-07	9.69279098620114	UP
WP_BONE_MORPHOGENIC_PROTEIN_BMP_SIGNALLING_AND_REGULATION	-0.457465	0.044938919900445	-6.34639	1.02631942465404e-08	1.30549828518036e-07	9.65691306456007	DOWN
MIKKELSEN_MEF_LCP_WITH_H3K4ME3	0.207937544898051	-0.00532909	6.3398200192676	1.05646876465245e-08	1.34058706349587e-07	9.62884212408281	UP
LU_EZH2_TARGETS_UP	0.31595694311208	-0.0142119	6.3370181324774	1.06959310819583e-08	1.35395466577428e-07	9.61687	UP
REACTOME_RESPONSE_TO_METAL_IONS	0.526887812574768	0.0158752664690773	6.33274077753117	1.08994020654889e-08	1.37637859899459e-07	9.5986024934725	UP
TSENG_IRS1_TARGETS_UP	0.190337739662012	-0.00437714	6.33116977635064	1.09750905158228e-08	1.38217062889662e-07	9.5918934067785	UP
SHIN_B_CELL_LYMPHOMA_CLUSTER_5	0.335357129303973	-0.0206073	6.33069339707229	1.09981442544184e-08	1.38217062889662e-07	9.58985910503677	UP
HWANG_PROSTATE_CANCER_MARKERS	0.488855204348757	-0.0263556	6.32963246146712	1.10496590000313e-08	1.38531456240201e-07	9.5853287398236	UP
GUTIERREZ_MULTIPLE_MYELOMA_UP	0.400721566447337	0.00232188891278699	6.32230295282332	1.14121258723639e-08	1.42733478614159e-07	9.55403777886673	UP
KIM_ALL_DISORDERS_DURATION_CORR_DN	0.417602682013806	-0.0192799	6.32063713363807	1.14961312331864e-08	1.43440988274698e-07	9.54692786532232	UP
CHEOK_RESPONSE_TO_MERCAPTOPURINE_UP	-0.381392	0.0252481371700882	-6.31807	1.16268173976584e-08	1.44663670130624e-07	9.53596980076033	DOWN
EPPERT_HSC_R	-0.234249	0.00860725923417142	-6.31763	1.16494654026383e-08	1.44663670130624e-07	9.53408330413791	DOWN
DAZARD_UV_RESPONSE_CLUSTER_G1	0.430315645783114	-0.00974161	6.31548400865622	1.17598870722986e-08	1.45688837947813e-07	9.52493785812314	UP
SEMENZA_HIF1_TARGETS	0.333477115464509	-0.00879193	6.31122	1.19825824505091e-08	1.48096787355229e-07	9.50675224933241	UP
BASSO_CD40_SIGNALING_UP	0.322440617012948	-0.00975934	6.3063339814907	1.22430417240355e-08	1.5095901446523e-07	9.48590727332174	UP
KEGG_NOD_LIKE_RECEPTOR_SIGNALING_PATHWAY	0.290153066052639	-0.00390572	6.30268210708321	1.2441306638368e-08	1.53042708483266e-07	9.47033528689384	UP
BROCKE_APOPTOSIS_REVERSED_BY_IL6	0.265524962379432	-0.00345553	6.30183416922305	1.24877943680279e-08	1.53253964685563e-07	9.46672004160634	UP
LEE_LIVER_CANCER_SURVIVAL_DN	0.311278490701669	-4.21029e-05	6.29642774812385	1.27882622035971e-08	1.56573851991582e-07	9.44367339171775	UP
SARRIO_EPITHELIAL_MESENCHYMAL_TRANSITION_DN	0.275803213942844	-0.00280613	6.29532205386462	1.28505868905819e-08	1.56969318373743e-07	9.43896086368459	UP
BAE_BRCA1_TARGETS_UP	0.28290520214374	-0.000616143	6.29406747366833	1.29216674812426e-08	1.57469644736449e-07	9.43361412904875	UP
REACTOME_NEUTROPHIL_DEGRANULATION	0.456651968580425	-0.0125324	6.29216856786127	1.30299934215154e-08	1.58103029680384e-07	9.42552214043287	UP
DORN_ADENOVIRUS_INFECTION_32HR_UP	0.47928977047922	-0.0164373	6.29209645142583	1.30341250559001e-08	1.58103029680384e-07	9.42521484075794	UP
REACTOME_UCH_PROTEINASES	0.444257877148269	-0.0205553	6.28457425754846	1.34722681738057e-08	1.62741008073778e-07	9.39316840228097	UP
REACTOME_DEGRADATION_OF_BETA_CATENIN_BY_THE_DESTRUCTION_COMPLEX	0.384775914934181	-0.012846	6.28446495642327	1.34787407222543e-08	1.62741008073778e-07	9.39270285190011	UP
PID_LIS1_PATHWAY	0.320699225560278	-0.00564841	6.28134563570987	1.3664760377257e-08	1.64606836986866e-07	9.37941782071901	UP
WP_PHOTODYNAMIC_THERAPYINDUCED_UNFOLDED_PROTEIN_RESPONSE	0.350086408174597	-0.00695972	6.28063352780263	1.37075811488711e-08	1.64650398199348e-07	9.37638531630818	UP
REACTOME_FLT3_SIGNALING	0.196286749218605	-0.00301926	6.28023896057229	1.37313645017054e-08	1.64650398199348e-07	9.37470510816751	UP
PARK_TRETINOIN_RESPONSE_AND_PML_RARA_FUSION	0.442225187285669	-0.0139096	6.27158317489122	1.42634925863836e-08	1.70535019905419e-07	9.33785511085584	UP
LIAN_LIPA_TARGETS_6M	0.351442824043591	-0.00482675	6.27120239374271	1.42873639476996e-08	1.70535019905419e-07	9.3362344383461	UP
BLANCO_MELO_INFLUENZA_A_INFECTION_A594_CELLS_UP	0.33783258868177	0.000111727405278527	6.26605060720552	1.46142391417706e-08	1.74018437261693e-07	9.31431095968711	UP
LINDGREN_BLADDER_CANCER_CLUSTER_1_DN	0.236946471871032	-0.0137157	6.2655596148242	1.46457751329658e-08	1.74018437261693e-07	9.31222187185561	UP
GOLUB_ALL_VS_AML_DN	0.593740779182405	-0.0028714	6.2630273910338	1.4809488415476e-08	1.75564638177117e-07	9.30144862394607	UP
BOUDOUKHA_BOUND_BY_IGF2BP2	0.295624827339212	0.00146820410517402	6.26039	1.49822239703119e-08	1.77210558635273e-07	9.29021017208981	UP
PID_RB_1PATHWAY	0.19648936134329	-0.0013395	6.25953050855498	1.50385455345342e-08	1.77475205540733e-07	9.28657382941195	UP
BARIS_THYROID_CANCER_UP	0.330107865079594	0.00259477162483919	6.25745336185595	1.51762590912388e-08	1.78697032722965e-07	9.27773961356585	UP
HEDENFALK_BREAST_CANCER_BRACX_DN	-0.360657	0.01261829747934	-6.25291	1.54818168241407e-08	1.8188525473395e-07	9.25842155982522	DOWN
PELLICCIOTTA_HDAC_IN_ANTIGEN_PRESENTATION_UP	0.425157440003588	-0.00903469	6.25069098497135	1.56332902101019e-08	1.83253007216173e-07	9.24898613616485	UP
CROONQUIST_STROMAL_STIMULATION_UP	0.322038924049371	-0.0145978	6.24911081110291	1.57420303340089e-08	1.84114842474718e-07	9.24226887836547	UP
JAZAG_TGFB1_SIGNALING_VIA_SMAD4_UP	0.208728665284546	-0.00135291	6.24272408663642	1.61892012899682e-08	1.88922197196325e-07	9.21512537697643	UP
WESTON_VEGFA_TARGETS_3HR	0.234821665957042	0.000624653445043602	6.23659459542234	1.66301561503954e-08	1.93635760254493e-07	9.18908450864308	UP
REACTOME_DAG_AND_IP3_SIGNALING	-0.261095	0.001052799254023	-6.22882	1.72063531566192e-08	1.99899587339567e-07	9.15607973562506	DOWN
BOHN_PRIMARY_IMMUNODEFICIENCY_SYNDROM_DN	0.384070568141086	-0.00178505	6.22785	1.72795770817427e-08	2.00305164042906e-07	9.15196491437167	UP
RUAN_RESPONSE_TO_TROGLITAZONE_DN	0.419758227635869	0.00398142436049494	6.22516345716618	1.7484443790992e-08	2.02231575529438e-07	9.14054451065509	UP
REACTOME_NICOTINAMIDE_SALVAGING	0.366522149611967	0.00234987679672212	6.21329548831409	1.84172494371614e-08	2.12158268799312e-07	9.09018376216456	UP
MAGRANGEAS_MULTIPLE_MYELOMA_IGG_VS_IGA_DN	0.322756929491408	0.0109483887813042	6.21321372404834	1.84238435414858e-08	2.12158268799312e-07	9.08983692341155	UP
HOEBEKE_LYMPHOID_STEM_CELL_DN	0.260062040160363	-0.0058527	6.20955181837405	1.87215714475512e-08	2.15112913247907e-07	9.0743050597729	UP
GHO_ATF5_TARGETS_DN	0.39143801763029	-0.0269873	6.20498840649747	1.90992544553087e-08	2.18498329750809e-07	9.05495415795797	UP
KEGG_GLUTATHIONE_METABOLISM	0.280705236297785	-0.00223296	6.20498192007298	1.90997966136419e-08	2.18498329750809e-07	9.05492665632061	UP
WP_PHOTODYNAMIC_THERAPYINDUCED_HIF1_SURVIVAL_SIGNALING	0.303334197845687	-0.00602519	6.20272619491741	1.92892629480396e-08	2.20183988411246e-07	9.04536329766308	UP
GINESTIER_BREAST_CANCER_ZNF217_AMPLIFIED_UP	-0.285845	0.0180463652342773	-6.1964	1.98308955768369e-08	2.25873468574517e-07	9.01853431377655	DOWN
SCHLINGEMANN_SKIN_CARCINOGENESIS_TPA_UP	0.362515623723729	-0.021614	6.19465373701657	1.99826316988253e-08	2.27106953307519e-07	9.01114977819877	UP
GHANDHI_BYSTANDER_IRRADIATION_UP	0.316687777750613	-0.0106082	6.1933564370569	2.00963337356766e-08	2.27903758720428e-07	9.00565295102473	UP
WILLIAMS_ESR2_TARGETS_DN	0.418728642558348	0.00252876076062807	6.1905914546414	2.03408076714392e-08	2.30143132136551e-07	8.9939387738579	UP
REACTOME_PROTEIN_FOLDING	0.279378319360551	-0.00495452	6.1901305781552	2.0381842038872e-08	2.30143132136551e-07	8.99198640249925	UP
BLANCO_MELO_BRONCHIAL_EPITHELIAL_CELLS_INFLUENZA_A_INFECTION_DN	0.257662666950914	-0.00914805	6.17600421460462	2.16800289033899e-08	2.44274118764919e-07	8.93217006169639	UP
WP_EXTRACELLULAR_VESICLES_IN_THE_CROSSTALK_OF_CARDIAC_CELLS	0.338024836885714	-0.00698569	6.17012192531936	2.22443795359981e-08	2.50093798310103e-07	8.90727710935076	UP
BIOCARTA_PML_PATHWAY	0.416465868305132	-0.00352413	6.16672542713659	2.2576823029965e-08	2.53286761374801e-07	8.89290764448373	UP
PYEON_CANCER_HEAD_AND_NECK_VS_CERVICAL_UP	-0.280909	0.0113992629466658	-6.16171	2.30769540746067e-08	2.58343288869473e-07	8.87168435694839	DOWN
OSWALD_HEMATOPOIETIC_STEM_CELL_IN_COLLAGEN_GEL_UP	0.232528206308346	-0.00362664	6.15769243404042	2.34850202871314e-08	2.62349756540861e-07	8.85470631244976	UP
REACTOME_PTEN_REGULATION	0.278578006194254	-0.00389105	6.15669404223985	2.35875885006329e-08	2.62933715738398e-07	8.85048530174607	UP
WANG_ESOPHAGUS_CANCER_VS_NORMAL_UP	0.301317037057661	-0.0151842	6.15521171818279	2.37406891353935e-08	2.64077282552845e-07	8.84421878725426	UP
GROSS_HIF1A_TARGETS_DN	0.357954722960922	-0.0114251	6.15440522511917	2.38243988490356e-08	2.64445768965516e-07	8.84080957946662	UP
BOYAULT_LIVER_CANCER_SUBCLASS_G56_DN	0.424057712709416	0.00572522280856877	6.15034308130925	2.42504790676333e-08	2.68604882554209e-07	8.82364061413246	UP
RUTELLA_RESPONSE_TO_HGF_UP	0.272798295686035	-0.00368368	6.14727055123126	2.45777478515297e-08	2.71654261665534e-07	8.8106571363717	UP
MALONEY_RESPONSE_TO_17AAG_DN	0.404460193813042	-0.000709952	6.14453185047451	2.4873132457287e-08	2.74339106512018e-07	8.79908635119423	UP
KANG_DOXORUBICIN_RESISTANCE_DN	-0.331464	0.0116851099768323	-6.13963	2.54108981923847e-08	2.79680369999551e-07	8.77836995950962	DOWN
WIERENGA_STAT5A_TARGETS_UP	0.202186462871673	-0.00631073	6.13704833521591	2.5698265169658e-08	2.82249013249941e-07	8.7674789527835	UP
REACTOME_PKA_MEDIATED_PHOSPHORYLATION_OF_CREB	-0.310397	0.00467974555454601	-6.13264	2.6197193920374e-08	2.87125639026657e-07	8.74885639427346	DOWN
KEGG_CARDIAC_MUSCLE_CONTRACTION	0.268643869805184	-0.0138735	6.12938845734297	2.65708263488025e-08	2.90611464752175e-07	8.73514162826349	UP
WP_HUMAN_COMPLEMENT_SYSTEM	0.268084841964603	-0.000340867	6.12870151619865	2.66504924391908e-08	2.90874268208955e-07	8.73224234442368	UP
KEGG_PENTOSE_PHOSPHATE_PATHWAY	0.414679716359843	-0.0148121	6.12811410113149	2.67188032712976e-08	2.91012298963216e-07	8.72976321437896	UP
WP_REGULATION_OF_TOLLLIKE_RECEPTOR_SIGNALING_PATHWAY	0.237572647489447	-0.00441994	6.12217562464902	2.74191725343848e-08	2.97960630470754e-07	8.70470545650202	UP
REACTOME_FC_EPSILON_RECEPTOR_FCERI_SIGNALING	0.323414451864042	-0.0100383	6.12174432554103	2.74707390755362e-08	2.97960630470754e-07	8.70288592055661	UP
REACTOME_FCERI_MEDIATED_MAPK_ACTIVATION	0.301643776670427	-0.00245479	6.12037157702488	2.76355043306938e-08	2.99127156606351e-07	8.69709498234477	UP
WEST_ADRENOCORTICAL_TUMOR_MARKERS_UP	0.452850361099348	-0.0188097	6.11928785221884	2.77662680226815e-08	2.99921589302849e-07	8.69252363641999	UP
DIRMEIER_LMP1_RESPONSE_EARLY	0.418815939817144	-0.0101501	6.11045340517349	2.8855278763599e-08	3.10477245815482e-07	8.65526976246948	UP
REACTOME_CELLULAR_RESPONSES_TO_EXTERNAL_STIMULI	0.312343252824381	-0.00880842	6.11039776897323	2.88622688344155e-08	3.10477245815482e-07	8.65503521535774	UP
REACTOME_MAPK_FAMILY_SIGNALING_CASCADES	0.187587338754246	-0.00237121	6.10628423911439	2.93837451260342e-08	3.15437822420753e-07	8.63769593215382	UP
MATZUK_EARLY_ANTRAL_FOLLICLE	-0.352103	0.0113558451992533	-6.10382	2.97002906995269e-08	3.18182622494112e-07	8.62732033253442	DOWN
DACOSTA_UV_RESPONSE_VIA_ERCC3_COMMON_DN	-0.231133	0.0105303841052977	-6.10264	2.98535263546188e-08	3.19170216323e-07	8.62234	DOWN
KRASNOSELSKAYA_ILF3_TARGETS_UP	0.438042681249572	-0.0142149	6.10020843795497	3.01710364774383e-08	3.21906487151118e-07	8.61209342035551	UP
HOWLIN_PUBERTAL_MAMMARY_GLAND	0.262526508630191	-0.00924572	6.09144928889652	3.13428017322498e-08	3.33727428627702e-07	8.57520074753625	UP
BURTON_ADIPOGENESIS_6	0.268758898895766	-0.00934544	6.08869433582251	3.17205501283798e-08	3.37063081445467e-07	8.56360133367928	UP
REACTOME_SIGNALING_BY_NOTCH	0.237334065038147	-0.00373332	6.08269284325576	3.25590757669191e-08	3.45271497179418e-07	8.53833967708374	UP
KOKKINAKIS_METHIONINE_DEPRIVATION_96HR_DN	0.300781130477603	-0.00682807	6.0762994487006	3.34764274548988e-08	3.54280896223099e-07	8.51143890455531	UP
GROSS_HYPOXIA_VIA_ELK3_ONLY_UP	0.384036849360749	-0.00679209	6.07347307548828	3.38900537939943e-08	3.57098619146531e-07	8.49955014704472	UP
WP_APOPTOSIS_MODULATION_AND_SIGNALING	0.2659120607378	-0.00110294	6.07322949648671	3.39259355740593e-08	3.57098619146531e-07	8.4985256642101	UP
HOEGERKORP_CD44_TARGETS_TEMPORAL_UP	0.337930891714909	-0.0058188	6.07308260396951	3.39475925240677e-08	3.57098619146531e-07	8.49790784820792	UP
ABE_VEGFA_TARGETS	0.342398562212875	-0.00896601	6.0725306852503	3.4029086098393e-08	3.57237072534937e-07	8.4955865816801	UP
ZWANG_DOWN_BY_2ND_EGF_PULSE	-0.227814	0.00546580747411001	-6.07115	3.42336567751015e-08	3.58664444128719e-07	8.48978401884426	DOWN
ASGHARZADEH_NEUROBLASTOMA_POOR_SURVIVAL_DN	-0.301719	0.0109697056526117	-6.07014	3.43847772872614e-08	3.59527231315605e-07	8.48551980321524	DOWN
YANAGIHARA_ESX1_TARGETS	-0.327282	0.011053467329862	-6.06935	3.45029367225443e-08	3.60042621128666e-07	8.48219871362946	DOWN
BURTON_ADIPOGENESIS_1	0.375300287245318	-0.0202703	6.06574601195054	3.50467888444876e-08	3.64989267089603e-07	8.46705814589674	UP
WP_IL10_ANTIINFLAMMATORY_SIGNALING_PATHWAY	0.446731056907625	-0.0188246	6.06271015088131	3.55118393301315e-08	3.69097208783156e-07	8.45429682467898	UP
RUTELLA_RESPONSE_TO_HGF_VS_CSF2RB_AND_IL4_UP	0.345203844570495	-0.00202265	6.05801508237085	3.62430728596372e-08	3.75949970059887e-07	8.43456583274118	UP
SESTO_RESPONSE_TO_UV_C6	0.384853224354343	-0.0110261	6.05635402727932	3.65053155352976e-08	3.77520788177597e-07	8.42758667368419	UP
BLANCO_MELO_RESPIRATORY_SYNCYTIAL_VIRUS_INFECTION_A594_CELLS_UP	0.323216784761029	-0.00935058	6.05614197249815	3.65389286185662e-08	3.77520788177597e-07	8.42669574859969	UP
WP_NUCLEOTIDEBINDING_OLIGOMERIZATION_DOMAIN_NOD_PATHWAY	0.329926631382634	-0.0072614	6.05209427723731	3.7186420381326e-08	3.83452871308821e-07	8.40969210979511	UP
LI_INDUCED_T_TO_NATURAL_KILLER_UP	0.277723318333088	-0.00541276	6.05075	3.74045598842326e-08	3.84942990304662e-07	8.40403029645225	UP
RICKMAN_TUMOR_DIFFERENTIATED_WELL_VS_MODERATELY_UP	-0.212608	0.00568691825669336	-6.04827	3.78077667736146e-08	3.88328103521527e-07	8.39365156128161	DOWN
REACTOME_FORMATION_OF_TUBULIN_FOLDING_INTERMEDIATES_BY_CCT_TRIC	0.437565006799264	-0.0146354	6.04077262535319	3.90582179972105e-08	4.00385026841994e-07	8.36215528194615	UP
LINDGREN_BLADDER_CANCER_HIGH_RECURRENCE	0.280599439744307	-0.01595	6.03683993236039	3.97299166447902e-08	4.06473589469595e-07	8.34565096194326	UP
ZHENG_RESPONSE_TO_ARSENITE_UP	0.437929441226996	0.00939653702838949	6.03486572457741	4.00713920502606e-08	4.09166479763208e-07	8.33736738720175	UP
MURAKAMI_UV_RESPONSE_6HR_UP	0.317264816523538	-0.000404091	6.0339888431885	4.02239918304838e-08	4.09924033703254e-07	8.3336884206049	UP
REACTOME_SYNTHESIS_OF_SUBSTRATES_IN_N_GLYCAN_BIOSYTHESIS	0.272107028285583	-0.00451537	6.03340938203809	4.03251473286898e-08	4.1015538956107e-07	8.33125739853933	UP
KYNG_DNA_DAMAGE_DN	0.215942214436028	-0.000855242	6.03160674672655	4.0641437498297e-08	4.12569777167178e-07	8.32369535735039	UP
REACTOME_THE_CITRIC_ACID_TCA_CYCLE_AND_RESPIRATORY_ELECTRON_TRANSPORT	0.409903307175072	-0.00722316	6.03018621885208	4.08924061666246e-08	4.14312983409135e-07	8.31773687462706	UP
TONKS_TARGETS_OF_RUNX1_RUNX1T1_FUSION_ERYTHROCYTE_UP	0.282640052040438	0.00105951775230089	6.02892055052183	4.11173028731384e-08	4.15785801587558e-07	8.31242842006556	UP
ROETH_TERT_TARGETS_UP	0.593053363556614	-0.0119357	6.02343702511249	4.21058480819508e-08	4.24960181027874e-07	8.28943449511603	UP
MUELLER_COMMON_TARGETS_OF_AML_FUSIONS_DN	0.303145274526712	-0.0155466	6.0194282407638	4.28433321898495e-08	4.31570213272703e-07	8.27262974128297	UP
BIOCARTA_TID_PATHWAY	0.393479176116766	-0.00442924	6.01465679192847	4.37377430241671e-08	4.39732539481434e-07	8.25263362431277	UP
DAIRKEE_CANCER_PRONE_RESPONSE_BPA	0.333589380778813	-0.0119724	6.00976639889571	4.46735592443154e-08	4.48279016754857e-07	8.23214549484686	UP
KRIGE_AMINO_ACID_DEPRIVATION	0.362646548712967	-0.00672665	6.0066739779638	4.5275482616383e-08	4.5344870329205e-07	8.21919328643368	UP
REACTOME_APOPTOTIC_CLEAVAGE_OF_CELL_ADHESION_PROTEINS	-0.369747	-0.00255252	-6.00453	4.56965904742933e-08	4.56698691370824e-07	8.21023398708381	DOWN
SCHAVOLT_TARGETS_OF_TP53_AND_TP63	0.378052987116318	-0.000540535	6.0041398395484	4.57746966867467e-08	4.56698691370824e-07	8.2085813282925	UP
CHIARADONNA_NEOPLASTIC_TRANSFORMATION_CDC25_DN	0.295286949898835	-0.0126497	6.00305132852338	4.59907916776212e-08	4.57980683601149e-07	8.20402362086357	UP
BROWNE_INTERFERON_RESPONSIVE_GENES	0.565585731656603	-0.0225369	5.99853220288368	4.68987549156149e-08	4.66134392963564e-07	8.18510506140784	UP
UROSEVIC_RESPONSE_TO_IMIQUIMOD	0.604201915515537	-0.0322847	5.99630798904431	4.73521033240947e-08	4.69413054988305e-07	8.17579582854318	UP
REACTOME_ASPARAGINE_N_LINKED_GLYCOSYLATION	0.242045596819777	-0.0059358	5.99603420749209	4.7408204482369e-08	4.69413054988305e-07	8.1746500364473	UP
LANDIS_ERBB2_BREAST_TUMORS_324_UP	0.187999345250904	-3.01182e-05	5.9944866035694	4.77265619796696e-08	4.71671958468266e-07	8.16817361051256	UP
HOFMANN_MYELODYSPLASTIC_SYNDROM_LOW_RISK_DN	0.296896472882541	-0.00543107	5.99353431288588	4.79235044595104e-08	4.72724681725133e-07	8.16418878478917	UP
WIELAND_UP_BY_HBV_INFECTION	0.42321562408458	-0.0232567	5.99256533033443	4.81247215858856e-08	4.73377093913196e-07	8.1601343694648	UP
REACTOME_DNA_REPLICATION	0.38894957293451	-0.0161521	5.99234429871399	4.81707371770888e-08	4.73377093913196e-07	8.15920956560367	UP
FRASOR_RESPONSE_TO_ESTRADIOL_DN	0.195471706962489	-0.0058153	5.98879071426489	4.89165264732575e-08	4.79804128334315e-07	8.14434309973162	UP
REACTOME_TRANSPORT_OF_CONNEXONS_TO_THE_PLASMA_MEMBRANE	0.451019486825863	-0.00608012	5.98647503925744	4.94086318279058e-08	4.83723459169085e-07	8.13465732316178	UP
REACTOME_DNA_REPLICATION_PRE_INITIATION	0.430259306100397	-0.0186406	5.98518190826801	4.96855567466878e-08	4.85525403124643e-07	8.12924918865843	UP
WP_IL1_AND_MEGAKARYOCYTES_IN_OBESITY	0.438039776868416	-0.00623101	5.98303512068332	5.01486762502169e-08	4.89136715365921e-07	8.1202719133456	UP
CREIGHTON_AKT1_SIGNALING_VIA_MTOR_UP	0.380988246549757	-0.0116737	5.97873132215046	5.10899787685048e-08	4.973899608971e-07	8.10227846249386	UP
WP_LTF_DANGER_SIGNAL_RESPONSE_PATHWAY	0.431465008785501	-0.0243043	5.97466777685561	5.19947153944155e-08	5.05257197178447e-07	8.08529419379145	UP
KEGG_CYTOSOLIC_DNA_SENSING_PATHWAY	0.237558076770354	-0.00857961	5.97365982960822	5.22215661887845e-08	5.06520126224426e-07	8.08108202057905	UP
JIANG_VHL_TARGETS	0.258899098673438	-0.00754525	5.97246470891539	5.24918074659054e-08	5.08198461910654e-07	8.07608802335909	UP
WOO_LIVER_CANCER_RECURRENCE_DN	0.171449412605728	-0.00187314	5.97028101823353	5.29891508789255e-08	5.12065214038859e-07	8.06696416138132	UP
TARTE_PLASMA_CELL_VS_PLASMABLAST_UP	0.180536485083016	-0.00637091	5.96676707974441	5.37992336596797e-08	5.18934305484881e-07	8.05228507225972	UP
LEE_AGING_CEREBELLUM_UP	0.283311956803601	-0.00911666	5.96554814253407	5.40830830158026e-08	5.20711524874062e-07	8.04719390270644	UP
REACTOME_TRANSCRIPTIONAL_REGULATION_BY_RUNX2	0.267248777906055	-0.00863338	5.96224105640777	5.48606505131119e-08	5.2722698691645e-07	8.03338319552061	UP
REACTOME_SYNTHESIS_OF_PIPS_AT_THE_EARLY_ENDOSOME_MEMBRANE	-0.421317	0.0199660340118676	-5.96014	5.53613952707427e-08	5.31063072432005e-07	8.02459264260075	DOWN
WESTON_VEGFA_TARGETS	0.208299643239987	-0.00154015	5.9575138278422	5.59912963993659e-08	5.35163006502876e-07	8.01364715651258	UP
COLINA_TARGETS_OF_4EBP1_AND_4EBP2	0.192767288563885	-0.00490522	5.95750459076516	5.59935280331051e-08	5.35163006502876e-07	8.01360859812421	UP
BIOCARTA_HSWI_SNF_PATHWAY	-0.426544	0.0278832075869572	-5.95346	5.69781932030073e-08	5.43580281141099e-07	7.99674386908214	DOWN
REACTOME_INTERFERON_ALPHA_BETA_SIGNALING	0.430259281576036	-0.0158432	5.9518423805398	5.73781238340541e-08	5.46398600008078e-07	7.98997730818068	UP
WP_THE_HUMAN_IMMUNE_RESPONSE_TO_TUBERCULOSIS	0.481221673806015	-0.00861475	5.95002519986103	5.78295976020892e-08	5.49696611388586e-07	7.98239519759188	UP
CROONQUIST_NRAS_VS_STROMAL_STIMULATION_DN	0.32309806064702	-0.0109393	5.94612604559709	5.88101844250701e-08	5.58002983982335e-07	7.96612927807401	UP
STARK_PREFRONTAL_CORTEX_22Q11_DELETION_UP	-0.252703	0.0111517007718702	-5.94184	5.99081720214729e-08	5.67391165449747e-07	7.94823518883767	DOWN
SMITH_TERT_TARGETS_UP	0.237074613782521	0.000540423802791103	5.93711988372466	6.11382063581544e-08	5.7799374835521e-07	7.92857509914044	UP
WP_IL18_SIGNALING_PATHWAY	0.192136585209396	-0.0115876	5.93576250275211	6.14968675568456e-08	5.80335060626695e-07	7.92291703887954	UP
KIM_HYPOXIA	0.370343523449898	-0.0160257	5.93439606094235	6.18600175608638e-08	5.82710219474227e-07	7.91722173716459	UP
WP_LUNG_FIBROSIS	0.294545862253311	-0.00481944	5.93290960050717	6.22574647575e-08	5.85399326892464e-07	7.91102680158419	UP
WORSCHECH_TUMOR_EVASION_AND_TOLEROGENICITY_DN	0.389622798556745	-0.00797607	5.93220936065359	6.24455647781208e-08	5.86113846786384e-07	7.9081087166078	UP
DELLA_RESPONSE_TO_TSA_AND_BUTYRATE	0.404343579857168	-0.0145495	5.93132896067271	6.2682854889607e-08	5.87286676277536e-07	7.90444005417738	UP
MARZEC_IL2_SIGNALING_UP	0.206773023651427	-0.00456088	5.92948790612035	6.31819420221046e-08	5.90903743992062e-07	7.89676901672371	UP
BURTON_ADIPOGENESIS_4	0.319209618437994	-0.0015086	5.92485381042221	6.44555912312877e-08	6.01738983852093e-07	7.87746460910029	UP
PRAMOONJAGO_SOX4_TARGETS_DN	0.332509920002744	-0.0233763	5.91752737804818	6.65210203969118e-08	6.19914250686372e-07	7.84695712880381	UP
NADLER_OBESITY_DN	0.281858776802353	-0.00350052	5.91263809474684	6.79355317066304e-08	6.31969679292284e-07	7.8266065399441	UP
REACTOME_ABC_FAMILY_PROTEINS_MEDIATED_TRANSPORT	0.312784139952669	-0.0118258	5.91220676902434	6.80617315365258e-08	6.32019063007028e-07	7.82481156792484	UP
TARTE_PLASMA_CELL_VS_PLASMABLAST_DN	0.350734747806104	-0.0105495	5.91043317473386	6.85830929609962e-08	6.35731223404411e-07	7.81743127429767	UP
FLECHNER_BIOPSY_KIDNEY_TRANSPLANT_OK_VS_DONOR_DN	0.300330422754326	-0.0083928	5.90905498412683	6.89909381438231e-08	6.38379866576827e-07	7.81169696001191	UP
KEGG_VIBRIO_CHOLERAE_INFECTION	0.256919272133746	-0.0138129	5.90815707996509	6.92579380309736e-08	6.39718197925672e-07	7.80796129336139	UP
PID_MAPK_TRK_PATHWAY	0.345278177275575	0.000402494035165451	5.90618672779108	6.98474141751676e-08	6.44025187491669e-07	7.79976459381407	UP
PRAMOONJAGO_SOX4_TARGETS_UP	0.28765578203148	-0.0146898	5.90467405523813	7.0303317376936e-08	6.47087576138418e-07	7.79347260614382	UP
REACTOME_ACTIVATION_OF_IRF3_IRF7_MEDIATED_BY_TBK1_IKK_EPSILON	0.34685909753134	-0.00810554	5.90257432802844	7.09410164399592e-08	6.50749639168332e-07	7.78473984467763	UP
REACTOME_CALNEXIN_CALRETICULIN_CYCLE	0.390435826750107	-0.00442949	5.90254444595578	7.09501328090952e-08	6.50749639168332e-07	7.78461557434604	UP
WALLACE_PROSTATE_CANCER_RACE_UP	0.264881727496253	-0.0115362	5.89636267538132	7.28610921966631e-08	6.67106462354036e-07	7.75891302460656	UP
MIKKELSEN_MCV6_LCP_WITH_H3K4ME3	0.178374085441899	-0.00273066	5.89367109139372	7.37089022861655e-08	6.7368905795817e-07	7.74772540722407	UP
YU_MYC_TARGETS_UP	0.515190939898125	-0.0318156	5.88901031605333	7.52000284244428e-08	6.86118234909226e-07	7.72835776133326	UP
PHONG_TNF_TARGETS_UP	0.428112765427047	-0.0200867	5.88285712965171	7.72142271115214e-08	7.03268256688213e-07	7.70279810021622	UP
BENPORATH_MYC_TARGETS_WITH_EBOX	0.228855755339651	-0.0033691	5.88155	7.76482759407345e-08	7.05991628901148e-07	7.69737764506024	UP
BIOCARTA_IL10_PATHWAY	0.383587308290288	-0.0109808	5.87806496612437	7.88196404255386e-08	7.14299862754065e-07	7.68289958993468	UP
YANG_BREAST_CANCER_ESR1_BULK_DN	0.281769959404091	-0.0154358	5.87801865651262	7.88353138502478e-08	7.14299862754065e-07	7.68270733100778	UP
RUTELLA_RESPONSE_TO_CSF2RB_AND_IL4_DN	0.367772678562395	-0.00173597	5.87671156037511	7.92789674386351e-08	7.15875651181297e-07	7.67728104965685	UP
SEITZ_NEOPLASTIC_TRANSFORMATION_BY_8P_DELETION_UP	0.359705098599604	-0.0068493	5.87669944405073	7.92830914372553e-08	7.15875651181297e-07	7.67723075225097	UP
NAGASHIMA_NRG1_SIGNALING_DN	-0.222155	0.00332223743681407	-5.87215	8.08471748272796e-08	7.2873970689141e-07	7.65834127214966	DOWN
QI_PLASMACYTOMA_UP	0.262287704063271	-0.00742585	5.86941448258377	8.18013080262151e-08	7.36070978246218e-07	7.64699709305159	UP
ZHANG_RESPONSE_TO_IKK_INHIBITOR_AND_TNF_UP	0.281606101098078	-0.0101377	5.86658403812369	8.28008309642733e-08	7.43784783988352e-07	7.6352545109098	UP
WAMUNYOKOLI_OVARIAN_CANCER_LMP_UP	0.244510139538149	-0.00925815	5.85488943483337	8.70596927805717e-08	7.80699955157511e-07	7.58676231903559	UP
ZHAN_MULTIPLE_MYELOMA_SUBGROUPS	0.387822349249555	0.00336848429482197	5.85411066516956	8.73508412929325e-08	7.81969517601799e-07	7.58353454131037	UP
MOLENAAR_TARGETS_OF_CCND1_AND_CDK4_UP	-0.221829	0.0135553112572423	-5.8517	8.82600303307472e-08	7.88758014648114e-07	7.57352386740719	DOWN
AMIT_EGF_RESPONSE_120_MCF10A	0.305091535943225	-0.0121416	5.8496270256996	8.90458330829374e-08	7.94422551804773e-07	7.56495460755942	UP
HUTTMANN_B_CLL_POOR_SURVIVAL_DN	-0.309917	0.0111575361380807	-5.84843	8.95031860409299e-08	7.97142515540003e-07	7.56000192868959	DOWN
YAGI_AML_RELAPSE_PROGNOSIS	0.380366281506879	-0.0173425	5.83192660344574	9.60594824324932e-08	8.54079888022236e-07	7.49166307287235	UP
NADLER_OBESITY_UP	0.386573277097261	-0.00631671	5.82988517036202	9.69025772463894e-08	8.59322275368054e-07	7.48321615026879	UP
KIM_LRRC3B_TARGETS	0.534581653618819	-0.0331145	5.82970378600404	9.69778390335026e-08	8.59322275368054e-07	7.48246568856241	UP
ACEVEDO_LIVER_TUMOR_VS_NORMAL_ADJACENT_TISSUE_DN	0.159086039552755	-0.00485258	5.82385974027703	9.94337567895357e-08	8.77747822237795e-07	7.4582917048181	UP
BURTON_ADIPOGENESIS_12	-0.345673	0.0198295920658689	-5.82371	9.94994525524135e-08	8.77747822237795e-07	7.45765329438768	DOWN
BIOCARTA_RANKL_PATHWAY	0.327443181454809	-0.0078693	5.82356104331294	9.95609140373016e-08	8.77747822237795e-07	7.45705641346184	UP
BURTON_ADIPOGENESIS_9	0.266579932107556	-0.0126566	5.81783543426105	1.0202953013186e-07	8.97997278668963e-07	7.43338272519288	UP
PID_AURORA_A_PATHWAY	0.342001843210086	-0.00599047	5.80864152524785	1.06120176660336e-07	9.32430728706283e-07	7.39538915241841	UP
MOHANKUMAR_HOXA1_TARGETS_UP	0.191494835717902	-0.00128037	5.80436583661784	1.08077164497878e-07	9.48032577172658e-07	7.37772862099066	UP
TAKAO_RESPONSE_TO_UVB_RADIATION_DN	0.279090814012858	-0.0065967	5.79843083363384	1.1085263590089e-07	9.70749716063407e-07	7.35322347894957	UP
KYNG_RESPONSE_TO_H2O2	0.302247451317895	-0.00547793	5.7956274091389	1.1218792907745e-07	9.80800155881122e-07	7.34165205794899	UP
BIOCARTA_MAL_PATHWAY	0.325448112908899	-0.00335661	5.7935722930772	1.13176844194154e-07	9.87793892232118e-07	7.33317086262588	UP
NGO_MALIGNANT_GLIOMA_1P_LOH	0.594809951585495	-0.0237085	5.7931300809163	1.13390754605729e-07	9.88011441797917e-07	7.33134607756301	UP
LEE_NAIVE_T_LYMPHOCYTE	-0.409439	0.0129382651184893	-5.79245	1.13722478705413e-07	9.88436496282196e-07	7.32852307916268	DOWN
KEGG_VASOPRESSIN_REGULATED_WATER_REABSORPTION	0.260325969317919	-0.00416075	5.79224998143384	1.13817668470138e-07	9.88436496282196e-07	7.32771452962489	UP
CROMER_TUMORIGENESIS_DN	0.252165839929862	-0.00738095	5.79165773719444	1.14105841386435e-07	9.89295752517881e-07	7.32527088837083	UP
LIANG_HEMATOPOIESIS_STEM_CELL_NUMBER_LARGE_VS_TINY_UP	0.288369738873699	-0.011874	5.79041995683886	1.14710439262219e-07	9.92891020633905e-07	7.32016406219779	UP
REACTOME_SYNTHESIS_OF_PIPS_AT_THE_LATE_ENDOSOME_MEMBRANE	-0.399256	0.0124183814698338	-5.78671	1.16540690457767e-07	1.00534222612458e-06	7.30486732971078	DOWN
TIAN_TNF_SIGNALING_NOT_VIA_NFKB	0.420065018696994	-0.00754327	5.78653945774282	1.1662639702894e-07	1.00534222612458e-06	7.3041569285083	UP
LEE_LIVER_CANCER_E2F1_DN	0.210909734769081	-0.00455914	5.78633975197831	1.16725847600922e-07	1.00534222612458e-06	7.30333326172647	UP
VERHAAK_AML_WITH_NPM1_MUTATED_UP	0.411743921245102	0.00158554074747535	5.78228885564228	1.1876125277877e-07	1.02119050909113e-06	7.28662834795583	UP
JOHNSTONE_PARVB_TARGETS_2_DN	-0.241349	0.0152089875598194	-5.77957	1.20146660833584e-07	1.03140680268962e-06	7.27542129925777	DOWN
HADDAD_T_LYMPHOCYTE_AND_NK_PROGENITOR_DN	0.286850971094606	-0.0104938	5.77614682662369	1.21914187697328e-07	1.04486454636333e-06	7.26130961323275	UP
REACTOME_SARS_COV_1_INFECTION	0.314565328900206	-0.0196396	5.77559905641908	1.22199348271411e-07	1.04559442350726e-06	7.25905214640856	UP
PID_CMYB_PATHWAY	0.195148883781752	-0.00796605	5.77202755447727	1.24074778836493e-07	1.05990677084507e-06	7.24433553699567	UP
REACTOME_COPI_MEDIATED_ANTEROGRADE_TRANSPORT	0.28518690725914	-0.0100069	5.77154864898571	1.24328401331426e-07	1.06034075393262e-06	7.24236247085494	UP
KHETCHOUMIAN_TRIM24_TARGETS_UP	0.311006337369109	-0.00304008	5.76364790252254	1.28586948225427e-07	1.09487388489012e-06	7.20982190378109	UP
DALESSIO_TSA_RESPONSE	0.368525717759617	-0.00374132	5.76123063510916	1.29918319524143e-07	1.10441134060523e-06	7.19986978968763	UP
MIKKELSEN_IPS_LCP_WITH_H3K4ME3	0.195866012009789	-0.00841634	5.75495511051169	1.33438383641019e-07	1.13249329492735e-06	7.17404123192039	UP
PID_ANTHRAX_PATHWAY	0.391347655274496	-0.00672317	5.75128740418427	1.35538957620276e-07	1.14845651610827e-06	7.15895142829991	UP
DARWICHE_PAPILLOMA_RISK_HIGH_DN	0.119441045066945	-0.00168946	5.74876334512736	1.37003409638682e-07	1.15772706759552e-06	7.14856926098092	UP
LEE_LIVER_CANCER_MYC_UP	0.28155139438684	-0.00414946	5.74863901310268	1.37075947750885e-07	1.15772706759552e-06	7.14805789895352	UP
WHITESIDE_CISPLATIN_RESISTANCE_DN	0.520700419947432	-0.0160239	5.7442259301062	1.39675263990307e-07	1.17775306253632e-06	7.1299105271929	UP
DEMAGALHAES_AGING_UP	0.359304737934709	-0.0144878	5.74385221156625	1.39897599815427e-07	1.17775306253632e-06	7.12837400679737	UP
KAYO_CALORIE_RESTRICTION_MUSCLE_DN	0.220706711469393	-0.00132388	5.73536763834016	1.45040073381355e-07	1.21908280327608e-06	7.09350182548041	UP
YAMANAKA_GLIOBLASTOMA_SURVIVAL_UP	0.43289233302606	0.00571596963255222	5.7296829691734	1.48589133459015e-07	1.2469084907283e-06	7.07014991220716	UP
RASHI_RESPONSE_TO_IONIZING_RADIATION_4	0.240989201551341	0.00135761902057198	5.72439846069671	1.51964931460272e-07	1.27319336806779e-06	7.04845080792701	UP
REACTOME_RHO_GTPASES_ACTIVATE_CIT	0.328204520864575	-0.0156321	5.72286144080359	1.5296088333968e-07	1.27948719695976e-06	7.0421411694265	UP
REACTOME_SYNTHESIS_OF_ACTIVE_UBIQUITIN_ROLES_OF_E1_AND_E2_ENZYMES	0.348224671790048	-0.0189362	5.72116993225328	1.54064363754377e-07	1.2866589356356e-06	7.0351981880497	UP
REACTOME_AMYLOID_FIBER_FORMATION	0.306646363970503	-0.00925911	5.7180805578553	1.56100014538913e-07	1.2999362978437e-06	7.02251981568138	UP
PID_ATF2_PATHWAY	0.216476854068252	-0.00652008	5.71800295022371	1.56151491018715e-07	1.2999362978437e-06	7.02220136284762	UP
RAHMAN_TP53_TARGETS_PHOSPHORYLATED	0.492961242887025	-0.0203709	5.71746920752367	1.5650597067879e-07	1.30081592163547e-06	7.0200112699362	UP
LUI_THYROID_CANCER_CLUSTER_5	0.398627381777733	-0.0141489	5.71614565513996	1.57388413560839e-07	1.3060740096763e-06	7.01458075462887	UP
DELASERNA_MYOD_TARGETS_DN	0.220759794966116	-0.00915288	5.71446793868916	1.58514023693803e-07	1.31333013608749e-06	7.00769789585906	UP
REACTOME_MITOTIC_G1_PHASE_AND_G1_S_TRANSITION	0.331443081075318	-0.0111061	5.71059947841453	1.61139714714467e-07	1.33297219703677e-06	6.99183082903614	UP
LY_AGING_PREMATURE_DN	0.406536776547688	-0.0138341	5.70962882757935	1.61805223823213e-07	1.33636289122869e-06	6.98785029476974	UP
MUELLER_METHYLATED_IN_GLIOBLASTOMA	0.257530078983668	-0.00418519	5.70585985335464	1.64415082754436e-07	1.35576359578067e-06	6.97239693683195	UP
KEGG_FOLATE_BIOSYNTHESIS	0.365533599853232	0.0103295792674883	5.70549074174555	1.64672892754538e-07	1.35576359578067e-06	6.97088376348767	UP
CHESLER_BRAIN_HIGHEST_EXPRESSION	0.226174807043445	-0.0123667	5.70511368988569	1.64936659307253e-07	1.35580008625522e-06	6.96933808321284	UP
SHETH_LIVER_CANCER_VS_TXNIP_LOSS_PAM1	0.175987464579265	-0.00331587	5.70008151668676	1.68496956104135e-07	1.38203783893973e-06	6.94871354760242	UP
KEGG_BLADDER_CANCER	0.277054374701433	-0.0060241	5.69985741275794	1.68657257315139e-07	1.38203783893973e-06	6.94779523499777	UP
HOSHIDA_LIVER_CANCER_SUBCLASS_S1	0.303816809494442	-0.0138646	5.69899452367765	1.69275882645119e-07	1.38493632937196e-06	6.94425951446545	UP
DESERT_STEM_CELL_HEPATOCELLULAR_CARCINOMA_SUBCLASS_UP	0.224904626402887	-0.00993538	5.68824673489714	1.7717080432595e-07	1.4472640078376e-06	6.90023970249742	UP
REACTOME_TOLL_LIKE_RECEPTOR_9_TLR9_CASCADE	0.273365772692745	-0.00286891	5.68721080122225	1.77950630284754e-07	1.4513664510588e-06	6.89599874635934	UP
WP_PHOTODYNAMIC_THERAPYINDUCED_NFKB_SURVIVAL_SIGNALING	0.320859781574623	-0.0148614	5.68489940864753	1.79702781167685e-07	1.46337404975804e-06	6.88653747738599	UP
BLANCO_MELO_HUMAN_PARAINFLUENZA_VIRUS_3_INFECTION_A594_CELLS_UP	0.404662417764555	-0.0166697	5.68343353299829	1.80822769407714e-07	1.47020441440673e-06	6.88053805572826	UP
REACTOME_ER_TO_GOLGI_ANTEROGRADE_TRANSPORT	0.228905069513144	-0.00753265	5.68026916240085	1.83263934348832e-07	1.48773889561443e-06	6.86758948698823	UP
WP_PURINE_METABOLISM	0.471067377015194	-0.0257815	5.67919030902628	1.84103606058295e-07	1.49223822088801e-06	6.86317555683979	UP
KAPOSI_LIVER_CANCER_MET_UP	0.35054600709037	-0.00923597	5.67695709114662	1.85853760150005e-07	1.5040920403471e-06	6.85403993022038	UP
WANG_LSD1_TARGETS_DN	0.29170146198076	-0.00178347	5.67544079351241	1.87051385779323e-07	1.51074434815283e-06	6.8478379768624	UP
POMEROY_MEDULLOBLASTOMA_DESMOPLASIC_VS_CLASSIC_UP	0.253470294925549	-0.0080613	5.67510798710201	1.87315262068438e-07	1.51074434815283e-06	6.84647683143331	UP
WEIGEL_OXIDATIVE_STRESS_RESPONSE	0.259434995312403	0.000291297577642657	5.67469278277589	1.87644983520654e-07	1.51074434815283e-06	6.84477873600302	UP
BRACHAT_RESPONSE_TO_METHOTREXATE_UP	0.275731828074433	-0.00501772	5.67445804910982	1.87831642367892e-07	1.51074434815283e-06	6.84381875058684	UP
RICKMAN_TUMOR_DIFFERENTIATED_WELL_VS_POORLY_DN	0.21125505005056	0.00141133162456657	5.67185644028348	1.89912693212247e-07	1.5251360370409e-06	6.83318017816839	UP
TOOKER_GEMCITABINE_RESISTANCE_UP	0.35420005444344	-0.0196679	5.66851758977157	1.92616720893115e-07	1.54447886016749e-06	6.81953001283618	UP
WAKABAYASHI_ADIPOGENESIS_PPARG_RXRA_BOUND_36HR	0.222284691451311	0.00270163019572821	5.66774100668408	1.93251057526745e-07	1.54719223392009e-06	6.81635563063282	UP
WP_VEGFAVEGFR2_SIGNALING_PATHWAY	0.218464764376209	-0.00387903	5.66618942079948	1.94524598652301e-07	1.55500703632145e-06	6.81001390178048	UP
REACTOME_DISEASES_OF_PROGRAMMED_CELL_DEATH	0.304019266949984	-0.00522559	5.66394697162562	1.96379795807575e-07	1.56744056867481e-06	6.80084979503584	UP
REACTOME_PROTEIN_UBIQUITINATION	0.230944683255603	0.00457928188253221	5.65946129952136	2.00143192718324e-07	1.59504361513933e-06	6.7825232398233	UP
VERHAAK_GLIOBLASTOMA_MESENCHYMAL	0.392443045745983	-0.00365582	5.65585538678118	2.03219827592815e-07	1.61709780617235e-06	6.76779567554921	UP
BASSO_B_LYMPHOCYTE_NETWORK	0.34733446940755	-0.0179427	5.65269414455583	2.05955282995579e-07	1.63637419377035e-06	6.75488769825517	UP
PID_AP1_PATHWAY	0.220085313187864	0.00021253699361497	5.65229675272346	2.06301701632618e-07	1.63663929610823e-06	6.75326529558795	UP
CEBALLOS_TARGETS_OF_TP53_AND_MYC_DN	0.256717129230857	-0.0141859	5.64909100650266	2.09117280781395e-07	1.65646233928051e-06	6.74017928329912	UP
RODWELL_AGING_KIDNEY_NO_BLOOD_UP	0.183867407894017	-0.00890042	5.64778659510989	2.10273717842211e-07	1.66310286971116e-06	6.73485555744106	UP
REACTOME_DEACTIVATION_OF_THE_BETA_CATENIN_TRANSACTIVATING_COMPLEX	-0.246532	0.00411328550335201	-5.64396	2.1370042046222e-07	1.68753288965265e-06	6.71925106830803	DOWN
WP_TNF_ALPHA_SIGNALING_PATHWAY	0.23506992924931	-0.00186459	5.64362203026977	2.14008092165208e-07	1.68753288965265e-06	6.71786228093194	UP
REACTOME_N_GLYCAN_TRIMMING_IN_THE_ER_AND_CALNEXIN_CALRETICULIN_CYCLE	0.338950382260455	-0.00685814	5.63785044449055	2.19291490051714e-07	1.7265902258891e-06	6.69432088196098	UP
LI_DCP2_BOUND_MRNA	0.47292607091792	-0.0292788	5.63513774360649	2.21818834093991e-07	1.74386295435095e-06	6.68325991172544	UP
BERENJENO_TRANSFORMED_BY_RHOA_DN	0.153244890176205	-0.00385122	5.63225953165582	2.24531689785437e-07	1.76249228197679e-06	6.67152667508416	UP
REACTOME_AGGREPHAGY	0.367216181328678	-0.0107207	5.63191065655161	2.24862729930856e-07	1.76249228197679e-06	6.67010464291467	UP
KAMIKUBO_MYELOID_CEBPA_NETWORK	0.50328533372042	-0.00880415	5.63087853750458	2.25844897599848e-07	1.76754060576648e-06	6.66589790536331	UP
WP_PARKINSONS_DISEASE_PATHWAY	0.317781936873177	-0.0178035	5.62897040043455	2.27671804415989e-07	1.7791751771103e-06	6.65812157935571	UP
CARDOSO_RESPONSE_TO_GAMMA_RADIATION_AND_3AB	0.395182482918904	-0.00712967	5.62619576165751	2.30354273239393e-07	1.7974509559635e-06	6.64681606144721	UP
LAIHO_COLORECTAL_CANCER_SERRATED_UP	0.309937913266718	-0.00165927	5.62409855546411	2.32402405779659e-07	1.81072992163347e-06	6.63827246156009	UP
WP_REGULATION_OF_WNTBCATENIN_SIGNALING_BY_SMALL_MOLECULE_COMPOUNDS	-0.308254	0.00489191818184709	-5.61705	2.39415612207598e-07	1.86259645925792e-06	6.60957845801551	DOWN
REACTOME_ER_QUALITY_CONTROL_COMPARTMENT_ERQC_	0.379468504853389	-0.00247565	5.61574652280704	2.40738089797002e-07	1.87010212995353e-06	6.6042621287294	UP
REACTOME_SEPARATION_OF_SISTER_CHROMATIDS	0.304756911564933	-0.00523187	5.61472071214108	2.4178194201951e-07	1.87264622220925e-06	6.60008648845201	UP
RODWELL_AGING_KIDNEY_UP	0.259346355792837	-0.0115247	5.6147206732923	2.41781981635663e-07	1.87264622220925e-06	6.60008633032161	UP
PECE_MAMMARY_STEM_CELL_UP	0.451330655068316	-0.0287152	5.61335278386025	2.43180853282483e-07	1.88069452804855e-06	6.59451876622008	UP
TERAO_AOX4_TARGETS_SKIN_DN	-0.266638	0.0153612499102045	-5.6095	2.47162143425641e-07	1.90866127892061e-06	6.57884696119033	DOWN
BIOCARTA_FMLP_PATHWAY	0.326212209947594	-0.00363945	5.60777939925635	2.48963170744349e-07	1.9197337118753e-06	6.57184036911168	UP
WP_CYTOSOLIC_DNASENSING_PATHWAY	0.240358114166359	-0.00503906	5.60461841208574	2.52302487734846e-07	1.94261768170512e-06	6.55898265706947	UP
FERRANDO_T_ALL_WITH_MLL_ENL_FUSION_UP	0.244725579272356	-0.00316274	5.60304704076024	2.53978850588166e-07	1.95264916305137e-06	6.55259212403538	UP
REACTOME_TOLL_LIKE_RECEPTOR_4_TLR4_CASCADE	0.266019786686017	-0.00315866	5.60216082308982	2.54929103657494e-07	1.95707687800496e-06	6.54898836555429	UP
KORKOLA_TERATOMA	0.304479539514431	-0.0132638	5.59563952314446	2.62029885824718e-07	2.00863965262701e-06	6.52247775752608	UP
KORKOLA_EMBRYONAL_CARCINOMA_UP	0.223348933602473	-0.000441447	5.59271494149696	2.6527713580078e-07	2.03055470858928e-06	6.51059318670894	UP
BERENJENO_ROCK_SIGNALING_NOT_VIA_RHOA_UP	0.287347978335284	-0.0184228	5.59130454015746	2.66857248322334e-07	2.03940562910076e-06	6.50486276931513	UP
GRANDVAUX_IRF3_TARGETS_UP	0.474120571088025	-0.00919657	5.59072737131017	2.67506530433454e-07	2.03940562910076e-06	6.50251793879939	UP
BIOCARTA_CELLCYCLE_PATHWAY	0.322090769821744	-0.0185067	5.59064109241108	2.67603722563719e-07	2.03940562910076e-06	6.50216742792705	UP
TAVOR_CEBPA_TARGETS_DN	0.336814703992338	-0.00577608	5.59025118473792	2.68043381731782e-07	2.03967063037586e-06	6.50058344572152	UP
MARKS_HDAC_TARGETS_DN	0.354575071631218	-0.0136003	5.58984848091313	2.68498214939952e-07	2.03967063037586e-06	6.49894753229592	UP
JINESH_BLEBBISHIELD_TRANSFORMED_STEM_CELL_SPHERES_UP	0.184536669480322	-0.00196459	5.58957376642644	2.68808925847163e-07	2.03967063037586e-06	6.49783158368572	UP
LANDIS_BREAST_CANCER_PROGRESSION_UP	0.226859056319114	0.00639996158829919	5.58844154588534	2.7009323679479e-07	2.04644556806256e-06	6.49323252573525	UP
RASHI_RESPONSE_TO_IONIZING_RADIATION_2	0.264433614979706	-0.00934921	5.58644814871568	2.72369074516873e-07	2.06070263614213e-06	6.48513641192731	UP
WP_DEGRADATION_PATHWAY_OF_SPHINGOLIPIDS_INCLUDING_DISEASES	0.514403019204997	-0.0306962	5.58364125186638	2.75605652594916e-07	2.08217680891073e-06	6.47373851991462	UP
CASTELLANO_NRAS_TARGETS_UP	0.21052241127746	-0.00253614	5.58146251266823	2.78143938100288e-07	2.0983210799254e-06	6.46489316470968	UP
REACTOME_MYD88_INDEPENDENT_TLR4_CASCADE_	0.245278119150301	-0.00201056	5.5772307146527	2.83139895364079e-07	2.13293281406831e-06	6.44771718294595	UP
MISHRA_CARCINOMA_ASSOCIATED_FIBROBLAST_DN	0.273859990250701	-0.000599702	5.57655325856006	2.83947828694357e-07	2.1359413646246e-06	6.44496808095955	UP
FINETTI_BREAST_CANCERS_KINOME_BLUE	-0.290736	0.00702184075336746	-5.5757	2.84966411996641e-07	2.14052356597477e-06	6.44151336141665	DOWN
MCBRYAN_PUBERTAL_BREAST_6_7WK_DN	0.206947703250346	0.00361803700647322	5.57501255184982	2.85793716704965e-07	2.14186464662673e-06	6.43871649295429	UP
WP_TOLLLIKE_RECEPTOR_SIGNALING_PATHWAY	0.214041047393891	-0.00509845	5.57487063909223	2.85964331167838e-07	2.14186464662673e-06	6.43814070579839	UP
BIOCARTA_CSK_PATHWAY	-0.338898	0.0138131757411968	-5.57359	2.87513313826787e-07	2.15038570055285e-06	6.43292891463783	DOWN
YANG_BCL3_TARGETS_UP	0.185769424067474	-0.0067706	5.57186006407798	2.89607463102568e-07	2.1629540244289e-06	6.42592737739447	UP
CHIANG_LIVER_CANCER_SUBCLASS_UNANNOTATED_DN	0.334316680548277	0.00169812290270679	5.57132323974055	2.9026185384914e-07	2.16474889004751e-06	6.4237498993864	UP
OUYANG_PROSTATE_CANCER_PROGRESSION_DN	0.302086229948363	-0.00941337	5.56987499732909	2.92034521182771e-07	2.17486677598793e-06	6.41787598571483	UP
SPIELMAN_LYMPHOBLAST_EUROPEAN_VS_ASIAN_2FC_DN	0.320887141626997	-0.00265112	5.56535845611643	2.97631409447067e-07	2.2130020286635e-06	6.39956186196968	UP
PEPPER_CHRONIC_LYMPHOCYTIC_LEUKEMIA_UP	0.28658767354681	0.00134917402372166	5.56506250869501	2.98001803400747e-07	2.2130020286635e-06	6.39836206155953	UP
REACTOME_SIGNALING_BY_THE_B_CELL_RECEPTOR_BCR_	0.346569076358896	-0.0187317	5.56456043608722	2.98631210033242e-07	2.21453044830324e-06	6.39632667572876	UP
BROWNE_HCMV_INFECTION_6HR_DN	-0.184442	0.00960040645104883	-5.56226	3.01535665727253e-07	2.23290150201428e-06	6.3869895395699	DOWN
PID_ILK_PATHWAY	0.282093115215021	-0.0117632	5.56128803398696	3.02765662725999e-07	2.23883859226524e-06	6.38306252192158	UP
DACOSTA_UV_RESPONSE_VIA_ERCC3_TTD_UP	0.323791261428001	-0.0114728	5.56084643724005	3.03327878128608e-07	2.23982789104006e-06	6.38127285401822	UP
VERHAAK_GLIOBLASTOMA_PRONEURAL	-0.193008	0.00374907882447553	-5.55953	3.05005570288715e-07	2.24903966356756e-06	6.37595204344796	DOWN
REACTOME_MITOCHONDRIAL_TRANSLATION	0.484840670679169	-0.00226686	5.55823338797964	3.06675711408134e-07	2.25816988625595e-06	6.37068422837833	UP
IIZUKA_LIVER_CANCER_PROGRESSION_L0_L1_DN	0.494332125580659	-0.0117034	5.55722894188772	3.07972240841752e-07	2.26452725052135e-06	6.36661460761337	UP
LIN_APC_TARGETS	0.256820133429388	-0.0121158	5.55681179311901	3.08512273564606e-07	2.26492178360855e-06	6.36492458375828	UP
BIOCARTA_CFTR_PATHWAY	-0.323173	0.0122735599917414	-5.55652	3.0889235495656e-07	2.26492178360855e-06	6.36373690132297	DOWN
MARTORIATI_MDM4_TARGETS_NEUROEPITHELIUM_UP	0.180770438406281	-0.00391906	5.55609834956548	3.09438040529675e-07	2.26574520432653e-06	6.36203429489944	UP
PID_P53_DOWNSTREAM_PATHWAY	0.194196917878079	-0.00384505	5.55225207191298	3.14476193771882e-07	2.29941474271245e-06	6.34645525908446	UP
REACTOME_APC_C_CDC20_MEDIATED_DEGRADATION_OF_CYCLIN_B	0.390143467901264	-0.000336863	5.55156822874139	3.15380342793142e-07	2.30071733367489e-06	6.34368592577801	UP
MOOTHA_HUMAN_MITODB_6_2002	0.300598461384416	-0.00186653	5.5514518312758	3.15534492778289e-07	2.30071733367489e-06	6.3432145710383	UP
REACTOME_TP53_REGULATES_METABOLIC_GENES	0.262155256087649	-0.00609059	5.54945498776856	3.18190550055824e-07	2.31685264023934e-06	6.33512900465612	UP
REACTOME_HSP90_CHAPERONE_CYCLE_FOR_STEROID_HORMONE_RECEPTORS_SHR_	0.314696531156203	-0.00993192	5.54244656766338	3.27687600640692e-07	2.38268536321215e-06	6.30676127122074	UP
MULLIGHAN_NPM1_MUTATED_SIGNATURE_1_UP	-0.147674	0.00908777997282731	-5.53707	3.35163339929649e-07	2.43365825160029e-06	6.28500474453835	DOWN
REACTOME_TOLL_LIKE_RECEPTOR_TLR1_TLR2_CASCADE	0.274924249676985	-0.00322076	5.53648788727893	3.35980712577523e-07	2.43620966068695e-06	6.28265550830232	UP
DELACROIX_RARG_BOUND_MEF	0.145886653897119	-0.0029776	5.53249071523509	3.41659015232706e-07	2.47395198287616e-06	6.2664917002976	UP
KEGG_LEISHMANIA_INFECTION	0.3092709990445	-0.0171053	5.52347425479096	3.54815946047966e-07	2.56566772605638e-06	6.23005064170104	UP
BIOCARTA_TOLL_PATHWAY	0.304569671741168	0.00142877731491423	5.52149422696519	3.57771178069017e-07	2.58346370020003e-06	6.22205181440186	UP
GOUYER_TATI_TARGETS_UP	0.428474005352072	-0.00632933	5.51797597411272	3.63081986991991e-07	2.61819672826776e-06	6.20784221272456	UP
YAO_TEMPORAL_RESPONSE_TO_PROGESTERONE_CLUSTER_10	0.35990663496082	0.0101598150626192	5.5174	3.63964455985854e-07	2.62094514585957e-06	6.20550127315536	UP
BIOCARTA_EPO_PATHWAY	0.288040891389355	-0.00442451	5.51370008440422	3.69640739823553e-07	2.65815926794709e-06	6.19057830432609	UP
PELLICCIOTTA_HDAC_IN_ANTIGEN_PRESENTATION_DN	0.417064623967065	-0.019063	5.51029817913947	3.74941866569448e-07	2.69257703080367e-06	6.17684754734281	UP
MIZUKAMI_HYPOXIA_UP	0.420720049563349	0.00132424437833568	5.50864368537382	3.77546943659444e-07	2.70492443214288e-06	6.17017110936438	UP
MOSERLE_IFNA_RESPONSE	0.640343263005997	-0.0409738	5.50812064845889	3.78374180529826e-07	2.70492443214288e-06	6.16806067369173	UP
HONRADO_BREAST_CANCER_BRCA1_VS_BRCA2	0.411973820747699	-0.0159378	5.50795285160172	3.78639945432588e-07	2.70492443214288e-06	6.16738363898187	UP
BROWNE_HCMV_INFECTION_16HR_UP	-0.194767	0.0100381198068013	-5.5079	3.7873081184556e-07	2.70492443214288e-06	6.16715226649611	DOWN
YIH_RESPONSE_TO_ARSENITE_C3	0.30620498530518	-0.00506332	5.50731746342659	3.79647966466927e-07	2.70777567351855e-06	6.16482003160774	UP
ELVIDGE_HYPOXIA_UP	0.190199375474574	-0.00381243	5.50681842345994	3.80441522813588e-07	2.70973880281939e-06	6.16280664625151	UP
REACTOME_SIGNALING_BY_HEDGEHOG	0.24099186332694	-0.00889633	5.50424291841756	3.84562965829858e-07	2.73536759912721e-06	6.15241707663897	UP
REACTOME_G_PROTEIN_MEDIATED_EVENTS	-0.227283	0.00497347501352581	-5.50126	3.89388840101936e-07	2.76593051094147e-06	6.14039261895616	DOWN
QI_PLASMACYTOMA_DN	0.18460120366169	-0.0120879	5.49917611743475	3.92799450920427e-07	2.78464381700428e-06	6.13198424484385	UP
SHIN_B_CELL_LYMPHOMA_CLUSTER_6	0.332964218517132	-0.00663591	5.49900015141775	3.93088587786755e-07	2.78464381700428e-06	6.13127478626373	UP
NAKAYAMA_SOFT_TISSUE_TUMORS_PCA1_UP	0.321379295941035	-0.0147147	5.49733737939387	3.95831091913523e-07	2.79949717986196e-06	6.12457135625787	UP
YANG_BREAST_CANCER_ESR1_UP	-0.219028	0.00713009684759868	-5.49708	3.96256295542818e-07	2.79949717986196e-06	6.12353621127993	DOWN
PODAR_RESPONSE_TO_ADAPHOSTIN_UP	0.256960768911465	-0.00529203	5.49467002445756	4.00269795667973e-07	2.82139088753594e-06	6.11381994794746	UP
REACTOME_TOLL_LIKE_RECEPTOR_10_TLR10_CASCADE	0.254083851145975	-0.0055734	5.4945715541616	4.00434590388613e-07	2.82139088753594e-06	6.11342308663542	UP
BROWNE_HCMV_INFECTION_2HR_DN	0.215905847524307	-0.00351178	5.49074404242925	4.06891982480235e-07	2.86123130907947e-06	6.09799977804552	UP
WP_METABOLIC_REPROGRAMMING_IN_COLON_CANCER	0.396377860469843	-0.0160763	5.49029952709809	4.07648517323176e-07	2.86123130907947e-06	6.09620888847413	UP
WP_ARYL_HYDROCARBON_RECEPTOR_NETPATH	0.281737990754945	0.0053797942468192	5.49025115039873	4.07730934442273e-07	2.86123130907947e-06	6.09601398966674	UP
MELLMAN_TUT1_TARGETS_UP	0.280181523357406	0.00438784973974741	5.48896421435641	4.09929442636635e-07	2.87280311810232e-06	6.09082950960043	UP
FINETTI_BREAST_CANCERS_KINOME_GRAY	-0.456808	0.0426078749708485	-5.48855	4.10632564865769e-07	2.87387824513821e-06	6.08917729903656	DOWN
SCHLOSSER_MYC_AND_SERUM_RESPONSE_SYNERGY	0.380120963019204	-0.0196605	5.48721313027566	4.12939566856467e-07	2.88585599055793e-06	6.08377610146607	UP
INGA_TP53_TARGETS	0.315785953609131	-0.0021662	5.48691859697893	4.13447998647263e-07	2.88585599055793e-06	6.08258981785722	UP
YAN_ESCAPE_FROM_ANOIKIS	0.379093612381972	-0.022045	5.48499463741265	4.16784342933897e-07	2.90495793465187e-06	6.07484147265035	UP
VANDESLUIS_COMMD1_TARGETS_GROUP_3_DN	0.280586488446161	-0.00312146	5.48470092812809	4.17295984874437e-07	2.90495793465187e-06	6.07365873183862	UP
WHITFIELD_CELL_CYCLE_M_G1	0.167778288528536	1.4044946883781e-05	5.48020350051841	4.25207943909357e-07	2.95394512336636e-06	6.05555170384596	UP
REACTOME_CARGO_RECOGNITION_FOR_CLATHRIN_MEDIATED_ENDOCYTOSIS	0.207693389093142	-0.00426031	5.4799830799546	4.25599474073299e-07	2.95394512336636e-06	6.05466445086487	UP
WUNDER_INFLAMMATORY_RESPONSE_AND_CHOLESTEROL_UP	0.318600102807534	-0.0089826	5.47974203412743	4.26028045718867e-07	2.95394512336636e-06	6.05369419472959	UP
SASAKI_ADULT_T_CELL_LEUKEMIA	0.285804902624268	-0.00778532	5.47383848350192	4.36657604675855e-07	3.02292312676789e-06	6.02993751547183	UP
KOINUMA_COLON_CANCER_MSI_UP	0.333908765669476	-0.00621004	5.4735779114248	4.37132724528792e-07	3.02292312676789e-06	6.02888921570983	UP
DELACROIX_RAR_BOUND_ES	0.116890657322711	-0.00486312	5.47006841250151	4.43581499676281e-07	3.0634664204856e-06	6.0147725416458	UP
LENAOUR_DENDRITIC_CELL_MATURATION_UP	0.16958526383732	0.000870012294119935	5.46895518921768	4.45646508449385e-07	3.07366747516278e-06	6.01029558141044	UP
MINGUEZ_LIVER_CANCER_VASCULAR_INVASION_DN	-0.276911	-0.00668954	-5.4669	4.49478729911936e-07	3.09601422922214e-06	6.00204210027739	DOWN
CHIARADONNA_NEOPLASTIC_TRANSFORMATION_KRAS_UP	0.206279342851089	-0.00422926	5.46594671776733	4.51274486261716e-07	3.10039465283863e-06	5.99819880109045	UP
MCCABE_HOXC6_TARGETS_CANCER_DN	0.337271384048084	-0.0123386	5.46593276382264	4.51300751876472e-07	3.10039465283863e-06	5.99814270089795	UP
YAO_TEMPORAL_RESPONSE_TO_PROGESTERONE_CLUSTER_4	0.343356225847964	-0.0136173	5.46448034298587	4.54042875754685e-07	3.11513931029592e-06	5.99230378295417	UP
SANSOM_APC_TARGETS_DN	0.159735536557336	-0.00865713	5.45862257746506	4.65269071369467e-07	3.18797733305317e-06	5.9687622431506	UP
BENPORATH_PROLIFERATION	0.360637957746252	-0.0139034	5.45751863475282	4.67415034175105e-07	3.19734472300166e-06	5.96432698661626	UP
REACTOME_DISORDERS_OF_TRANSMEMBRANE_TRANSPORTERS	0.215126942574025	-0.00112194	5.45729068492106	4.67859355986279e-07	3.19734472300166e-06	5.96341121652662	UP
SPIRA_SMOKERS_LUNG_CANCER_UP	0.251503021414126	-0.0115275	5.45523468807628	4.71885697256923e-07	3.22065068571697e-06	5.95515223147774	UP
DUNNE_TARGETS_OF_AML1_MTG8_FUSION_UP	0.392348503015407	-0.00426258	5.45310003082031	4.76102059293807e-07	3.24519108994527e-06	5.9465788225302	UP
LU_IL4_SIGNALING	0.223920636272814	-0.00808031	5.45117027369371	4.7994550620055e-07	3.26712904481312e-06	5.93882971855495	UP
TIAN_TNF_SIGNALING_VIA_NFKB	0.448564698138327	-0.0222104	5.44854125968336	4.85230676376726e-07	3.29881141235048e-06	5.92827477828274	UP
LY_AGING_MIDDLE_DN	0.547889214829629	-0.0538019	5.44693203746181	4.88493866968358e-07	3.31668303442932e-06	5.92181527820294	UP
REACTOME_RHO_GTPASES_ACTIVATE_IQGAPS	0.377132199480353	-0.00974659	5.43385997334718	5.1581162816884e-07	3.49761762913969e-06	5.86937690561242	UP
GEISS_RESPONSE_TO_DSRNA_UP	0.316612280723095	-0.0118986	5.43288724719865	5.1790329994158e-07	3.50725188095153e-06	5.86547722446595	UP
MORI_PRE_BI_LYMPHOCYTE_UP	0.399057394155622	-0.0277867	5.43096634884675	5.22058315668576e-07	3.53081613753599e-06	5.85777727557189	UP
HOLLMANN_APOPTOSIS_VIA_CD40_DN	0.235041647744342	-0.00785637	5.42802207911503	5.28490499634025e-07	3.56908486920745e-06	5.84597764505335	UP
WP_WNT_SIGNALING_PATHWAY_AND_PLURIPOTENCY	-0.154545	0.0077770173649003	-5.42775	5.29082014849995e-07	3.56908486920745e-06	5.84489976520699	DOWN
GESERICK_TERT_TARGETS_DN	0.470823421105351	-0.021999	5.42634553772953	5.32187820364786e-07	3.58540969699369e-06	5.83926000071943	UP
NAGASHIMA_EGF_SIGNALING_UP	0.36488882672602	-0.0320109	5.42584678496069	5.33292621917177e-07	3.58822886407079e-06	5.83726176579274	UP
NIKOLSKY_BREAST_CANCER_19Q13.1_AMPLICON	-0.470637	-0.00629604	-5.42244	5.40888782845255e-07	3.63466138395243e-06	5.82363402726721	DOWN
WP_ARYL_HYDROCARBON_RECEPTOR_PATHWAY	0.239238909623257	4.94409204618733e-05	5.42038946078958	5.45529265166766e-07	3.66113863708839e-06	5.81540292093128	UP
BIOCARTA_PCAF_PATHWAY	0.285739835471821	-0.0084331	5.41833893710423	5.50197868749463e-07	3.68773648438743e-06	5.80719243919831	UP
AMIT_EGF_RESPONSE_480_HELA	0.205368561101007	-0.0062908	5.41303551744806	5.62455145379283e-07	3.76506466074634e-06	5.78596395940164	UP
REACTOME_TP53_REGULATES_TRANSCRIPTION_OF_CELL_DEATH_GENES	0.26076774236496	-0.00385767	5.41188487093443	5.65149672562613e-07	3.7782640513521e-06	5.78135947560816	UP
AMIT_EGF_RESPONSE_120_HELA	0.281566401505325	-0.0127635	5.41123877481345	5.66668215108884e-07	3.77884787997969e-06	5.77877423105758	UP
MOOTHA_GLUCONEOGENESIS	0.341253993237319	-0.0229869	5.41123265403768	5.6668262010407e-07	3.77884787997969e-06	5.77874974051361	UP
REACTOME_COPI_INDEPENDENT_GOLGI_TO_ER_RETROGRADE_TRAFFIC	0.327695404716492	-0.0142079	5.40219441838744	5.88350329210938e-07	3.91833824345832e-06	5.74260030502065	UP
HOLLEMAN_PREDNISOLONE_RESISTANCE_B_ALL_UP	0.354371847507452	0.00290259387220199	5.39850405190284	5.97429168878992e-07	3.97374006984652e-06	5.72784861416924	UP
JEPSEN_SMRT_TARGETS	0.221662286740034	-0.00436033	5.39659902824153	6.02169430433161e-07	4.00018015540606e-06	5.72023546248848	UP
LIU_IL13_MEMORY_MODEL_UP	0.348163495553698	0.0051479381971701	5.39090072168508	6.16569757815752e-07	4.08798605017076e-06	5.69747072577275	UP
KEGG_TOLL_LIKE_RECEPTOR_SIGNALING_PATHWAY	0.211154947282962	-0.00573913	5.39075155419945	6.16951222950407e-07	4.08798605017076e-06	5.6968749572293	UP
TAKEDA_TARGETS_OF_NUP98_HOXA9_FUSION_10D_DN	0.273470921877053	-0.0079199	5.39011918433066	6.18570950590702e-07	4.09353029074454e-06	5.69434938732726	UP
SHETH_LIVER_CANCER_VS_TXNIP_LOSS_PAM3	0.191960952898313	-0.00696165	5.38758021670407	6.25116250268577e-07	4.13161536839965e-06	5.6842106521348	UP
PURBEY_TARGETS_OF_CTBP1_AND_SATB1_DN	0.176766421596282	-0.000409063	5.38694434454057	6.26766094282145e-07	4.13728931932709e-06	5.68167181574663	UP
MARKEY_RB1_CHRONIC_LOF_DN	0.242996931900956	-0.00257735	5.38573485864067	6.29916038931497e-07	4.15283865262783e-06	5.67684312030745	UP
PID_INTEGRIN_A9B1_PATHWAY	0.359577038152961	-0.016078	5.38512799008832	6.31502390435327e-07	4.15805352291674e-06	5.67442048361553	UP
ELVIDGE_HYPOXIA_BY_DMOG_UP	0.193168322935647	-0.00333271	5.38128609283958	6.41636378195261e-07	4.21946539019475e-06	5.65908657919393	UP
JIANG_HYPOXIA_NORMAL	0.187036528932621	-0.00858029	5.38065109486869	6.4332663396135e-07	4.22526588234917e-06	5.65655266403714	UP
LUI_THYROID_CANCER_PAX8_PPARG_DN	0.4257671095326	-0.000751858	5.3740055844287	6.61279862249935e-07	4.33773038876118e-06	5.63004289758085	UP
REACTOME_GROWTH_HORMONE_RECEPTOR_SIGNALING	0.263330946042107	-0.0070231	5.37125571876657	6.68851651112432e-07	4.38190029074661e-06	5.61907798305969	UP
MATTHEWS_SKIN_CARCINOGENESIS_VIA_JUN	0.327139794494562	-0.00655329	5.37073245920038	6.7030204847256e-07	4.38590626960518e-06	5.6169918268668	UP
REACTOME_APC_CDC20_MEDIATED_DEGRADATION_OF_NEK2A	0.375148786185761	0.000348498272154323	5.36833575937746	6.76984846640021e-07	4.42409597279254e-06	5.60743780943491	UP
ENK_UV_RESPONSE_EPIDERMIS_UP	0.2233826996402	-0.0121436	5.36745050049363	6.79469726762339e-07	4.43479117542261e-06	5.60390940564024	UP
BURTON_ADIPOGENESIS_2	0.20317870524779	-0.00288898	5.36587761768216	6.83906811345799e-07	4.45818554827411e-06	5.59764101458129	UP
JIANG_AGING_CEREBRAL_CORTEX_DN	0.324967358357791	-0.0102914	5.36531258052485	6.85507699895733e-07	4.46305635747807e-06	5.59538939653487	UP
REACTOME_TRANSPORT_TO_THE_GOLGI_AND_SUBSEQUENT_MODIFICATION	0.197399025098071	-0.00564457	5.36423811601771	6.88562062413914e-07	4.47736624664172e-06	5.59110807782239	UP
BYSTROEM_CORRELATED_WITH_IL5_UP	0.308584728238455	-0.0112582	5.36324304010494	6.91402645500232e-07	4.48809721752546e-06	5.58714346299718	UP
DIRMEIER_LMP1_RESPONSE_LATE_DN	0.503586535461035	-0.0437445	5.36305899143838	6.91929295586365e-07	4.48809721752546e-06	5.58641020929236	UP
LAU_APOPTOSIS_CDKN2A_UP	0.211454488568815	0.00145666815964184	5.3615899274145	6.96147102172653e-07	4.50986003737129e-06	5.58055786618479	UP
WP_BLADDER_CANCER	0.254494231946028	-0.00480166	5.35295102373965	7.21464841313109e-07	4.66809181978333e-06	5.54615865877773	UP
QI_HYPOXIA	0.188322112022129	-0.00959123	5.35260865885604	7.22486574935598e-07	4.66892436806342e-06	5.54479595438302	UP
REACTOME_BETA_CATENIN_INDEPENDENT_WNT_SIGNALING	0.237874834146487	-0.0072265	5.35094990321212	7.274569854461e-07	4.69524088878051e-06	5.53819426213629	UP
IGLESIAS_E2F_TARGETS_UP	0.218542544304963	0.000407646719529365	5.34256968099421	7.53084995297455e-07	4.854322983278e-06	5.50485703304945	UP
REACTOME_PROSTACYCLIN_SIGNALLING_THROUGH_PROSTACYCLIN_RECEPTOR	0.352669853540297	-0.0072748	5.34228806563283	7.5396141209291e-07	4.854322983278e-06	5.50373718682853	UP
BIOCARTA_CDK5_PATHWAY	0.334484181765426	-0.00182862	5.3393985287034	7.63011905390475e-07	4.90655134241255e-06	5.49224858320329	UP
REACTOME_CA_DEPENDENT_EVENTS	-0.222932	0.00599936773287609	-5.33901	7.64225956875563e-07	4.90832101049809e-06	5.49071787788964	DOWN
SMID_BREAST_CANCER_RELAPSE_IN_PLEURA_DN	0.266834148753065	-0.00485366	5.33592291163965	7.74039234893088e-07	4.96524800002584e-06	5.47843379525644	UP
FIGUEROA_AML_METHYLATION_CLUSTER_3_DN	0.218191789200851	0.000797867364109997	5.3273691168013	8.01847965594983e-07	5.13732985800315e-06	5.44445318859652	UP
REACTOME_CTLA4_INHIBITORY_SIGNALING	-0.278867	0.0141077696690099	-5.32166	8.20943040631105e-07	5.25323159904458e-06	5.42179738907979	DOWN
IVANOVA_HEMATOPOIESIS_STEM_CELL_LONG_TERM	-0.110617	0.00329376699523603	-5.321	8.23171979885732e-07	5.25604483811977e-06	5.41918730982908	DOWN
APPEL_IMATINIB_RESPONSE	0.440011515491651	0.00280856953175464	5.32093943390678	8.23393405206598e-07	5.25604483811977e-06	5.41892840854902	UP
WP_TYPE_I_INTERFERON_INDUCTION_AND_SIGNALING_DURING_SARSCOV2_INFECTION	0.3517934844953	-0.0127446	5.31863416514902	8.31255537573772e-07	5.29976091516546e-06	5.40978056497995	UP
MA_MYELOID_DIFFERENTIATION_UP	0.240168798846818	-0.00862748	5.31551473577643	8.42011588430876e-07	5.36179851926507e-06	5.39740505060664	UP
DAVICIONI_MOLECULAR_ARMS_VS_ERMS_DN	0.182921552214843	-0.00113035	5.31515008095235	8.43277816383963e-07	5.36332898303571e-06	5.39595861218016	UP
MOOTHA_MITOCHONDRIA	0.301518563183997	-0.00420853	5.3133728901747	8.49475689458327e-07	5.39618335903783e-06	5.38890991422862	UP
NAGASHIMA_NRG1_SIGNALING_UP	0.25302512680404	-0.0130653	5.31153685652441	8.5592564498287e-07	5.43055736889617e-06	5.38162905444688	UP
FONTAINE_FOLLICULAR_THYROID_ADENOMA_DN	0.194600708380384	-0.0043048	5.30261302571491	8.87964601759692e-07	5.62541244392794e-06	5.34625897090005	UP
GENTLES_LEUKEMIC_STEM_CELL_DN	0.398805676975651	-0.0182703	5.3023874984904	8.88789341752961e-07	5.62541244392794e-06	5.34537	UP
REACTOME_PROCESSING_OF_INTRONLESS_PRE_MRNAS	-0.345821	0.0081807377843456	-5.29664	9.10057254834415e-07	5.75305843805843e-06	5.32260677164139	DOWN
MARCHINI_TRABECTEDIN_RESISTANCE_UP	0.268157900847967	4.57489103100236e-05	5.29545262554807	9.14519340087357e-07	5.77428394924723e-06	5.31789961847353	UP
GAURNIER_PSMD4_TARGETS	0.284306623917716	-0.0140192	5.29407935843569	9.19700352311503e-07	5.7999920891249e-06	5.31246285148072	UP
LIU_CMYB_TARGETS_UP	0.170206591389572	-0.00376938	5.29085522945916	9.31977487354564e-07	5.86852215573672e-06	5.29970126796668	UP
WIERENGA_STAT5A_TARGETS_GROUP2	0.228599887733474	-0.00850227	5.29063754995522	9.32812148320049e-07	5.86852215573672e-06	5.29883979904616	UP
ONDER_CDH1_TARGETS_2_DN	0.151255684220872	-0.00356281	5.28958170424577	9.36871038384178e-07	5.88697330369289e-06	5.29466152824735	UP
BIOCARTA_TOB1_PATHWAY	-0.375781	0.0204526735032407	-5.2827	9.63762098886248e-07	6.04867737452257e-06	5.26742959748778	DOWN
REACTOME_TOLL_LIKE_RECEPTOR_CASCADES	0.252490441602716	-0.00294361	5.27958767143966	9.7615709296083e-07	6.1191238393276e-06	5.25513293664499	UP
TURASHVILI_BREAST_NORMAL_DUCTAL_VS_LOBULAR_UP	-0.241561	0.00682084547513464	-5.27837	9.81068898170053e-07	6.14254874207549e-06	5.25030334451688	DOWN
HELLEBREKERS_SILENCED_DURING_TUMOR_ANGIOGENESIS	0.254171012902419	-0.0105659	5.27676945188119	9.87524028229802e-07	6.17556892294905e-06	5.24399298634014	UP
SWEET_KRAS_TARGETS_DN	0.211896039806103	0.000114466483641302	5.27545405720732	9.9287378405899e-07	6.20160590568746e-06	5.23879446601506	UP
LEE_LIVER_CANCER_MYC_TGFA_DN	0.176925540992399	-0.00636453	5.27404174732963	9.98649295705326e-07	6.23023689492535e-06	5.23321365029478	UP
SANDERSON_PPARA_TARGETS	0.335517382772236	0.00837663117770102	5.27293243103495	1.00320880257931e-06	6.25122243132849e-06	5.22883065207739	UP
LUI_TARGETS_OF_PAX8_PPARG_FUSION	0.452950712886256	0.00478606438033861	5.27128010619014	1.01003800341674e-06	6.28628414507468e-06	5.22230303628566	UP
REACTOME_BIOSYNTHESIS_OF_THE_N_GLYCAN_PRECURSOR_DOLICHOL_LIPID_LINKED_OLIGOSACCHARIDE_LLO_AND_TRANSFER_TO_A_NASCENT_PROTEIN	0.260439564745297	-0.00280747	5.27068524982723	1.01250772472405e-06	6.29416216986604e-06	5.21995326788609	UP
REACTOME_REGULATION_OF_RUNX1_EXPRESSION_AND_ACTIVITY	-0.293483	0.0011062125677671	-5.26923	1.01859012900011e-06	6.32445272495554e-06	5.21419069303367	DOWN
WP_CHOLESTEROL_METABOLISM_INCLUDES_BOTH_BLOCH_AND_KANDUTSCHRUSSELL_PATHWAYS	0.226076077836165	0.000231222809502944	5.26152526497125	1.05129320109233e-06	6.51678612091863e-06	5.18378674253473	UP
XU_HGF_TARGETS_INDUCED_BY_AKT1_6HR	0.402748694178001	-0.0130511	5.26134762262009	1.05205958034723e-06	6.51678612091863e-06	5.18308566526193	UP
REACTOME_MITOTIC_METAPHASE_AND_ANAPHASE	0.289713354144468	-0.00699672	5.25882387601147	1.06300672784419e-06	6.5768037552301e-06	5.17312681302455	UP
WP_GLYCOLYSIS_AND_GLUCONEOGENESIS	0.332915974482507	-0.0171862	5.25799	1.06664288357302e-06	6.5914999944678e-06	5.16984165752466	UP
RHODES_CANCER_META_SIGNATURE	0.345369893809757	-0.00888803	5.25423446720714	1.08320056561747e-06	6.68591801304383e-06	5.15502287350823	UP
SPIELMAN_LYMPHOBLAST_EUROPEAN_VS_ASIAN_UP	0.284473928618756	-0.0155371	5.25391101342513	1.08463787805599e-06	6.6868948425433e-06	5.15374723744046	UP
REACTOME_MITOCHONDRIAL_PROTEIN_IMPORT	0.400022762636297	-0.0123183	5.25056643307124	1.09960990798747e-06	6.77121389747761e-06	5.1405592022305	UP
WP_UREA_CYCLE_AND_ASSOCIATED_PATHWAYS	0.315018648584753	-0.0130127	5.24658192891576	1.11771083315808e-06	6.87457910088284e-06	5.12485338575446	UP
NOJIMA_SFRP2_TARGETS_UP	0.276121759576422	-0.0063354	5.24503603804416	1.12481182185135e-06	6.91012479981064e-06	5.11876152409412	UP
RHODES_UNDIFFERENTIATED_CANCER	0.42714143287291	-0.0296354	5.24412728122658	1.1290067542588e-06	6.92775506017019e-06	5.11518082544494	UP
SESTO_RESPONSE_TO_UV_C4	0.280845882103474	-0.00536399	5.23888046189524	1.15352789725246e-06	7.06992244646642e-06	5.09451332857342	UP
REACTOME_HEDGEHOG_OFF_STATE	0.273871219498915	-0.0113869	5.23789701199991	1.15818174780871e-06	7.09013369735823e-06	5.09064062750172	UP
JIANG_TIP30_TARGETS_UP	0.217708869061371	-0.00811403	5.23291049821834	1.18206310424626e-06	7.2278665602333e-06	5.07101001065488	UP
WILENSKY_RESPONSE_TO_DARAPLADIB	0.417684405784472	-0.0150578	5.23090726089474	1.19179212068149e-06	7.27295836871642e-06	5.06312643939637	UP
BHAT_ESR1_TARGETS_VIA_AKT1_UP	0.145619754243053	-0.00911907	5.23054857662502	1.19354237823469e-06	7.27295836871642e-06	5.06171502864356	UP
APPIERTO_RESPONSE_TO_FENRETINIDE_DN	0.269818198861802	-0.0074126	5.23053452538415	1.19361099471283e-06	7.27295836871642e-06	5.06165973846985	UP
SHAFFER_IRF4_TARGETS_IN_PLASMA_CELL_VS_MATURE_B_LYMPHOCYTE	0.306290708186901	-0.0233398	5.22700402286857	1.21097444554616e-06	7.36849676511064e-06	5.04776995613469	UP
WP_FLUOROPYRIMIDINE_ACTIVITY	0.269172703145314	0.00130196752133627	5.22677500953728	1.21210926128446e-06	7.36849676511064e-06	5.0468691304582	UP
RODWELL_AGING_KIDNEY_DN	-0.159958	0.00319430203316494	-5.22538	1.21904386815643e-06	7.40204569421816e-06	5.04138268678742	DOWN
WANG_CISPLATIN_RESPONSE_AND_XPC_DN	0.189132426793266	-0.00176809	5.22468581240136	1.22250990968753e-06	7.41448005550626e-06	5.0386521793013	UP
GROSS_HYPOXIA_VIA_ELK3_AND_HIF1A_UP	0.197280698235205	-0.00119177	5.22241423563197	1.23391762757809e-06	7.4749957786538e-06	5.02971980304054	UP
WP_NONGENOMIC_ACTIONS_OF_125_DIHYDROXYVITAMIN_D3	0.225025372104624	-0.00651014	5.22041670324621	1.24403515825977e-06	7.52370528310212e-06	5.02186665902111	UP
KEGG_PRION_DISEASES	0.258600415049485	0.00093599257725852	5.22025917804021	1.24483647090347e-06	7.52370528310212e-06	5.02124742558775	UP
NAKAMURA_METASTASIS_MODEL_UP	0.250627969510318	-0.015909	5.21906967008082	1.25090369328769e-06	7.55164492899314e-06	5.01657176147133	UP
MATTHEWS_AP1_TARGETS	0.297270409473632	-0.000835581	5.21732848145851	1.25983704843431e-06	7.59680287106641e-06	5.00972854967177	UP
CHIBA_RESPONSE_TO_TSA_DN	0.265797136785039	-0.012361	5.21544692391874	1.2695607770723e-06	7.6466172149009e-06	5.00233496206401	UP
NADERI_BREAST_CANCER_PROGNOSIS_UP	0.348791108920947	-0.0265508	5.20707800833652	1.31370794867208e-06	7.90341214690179e-06	4.96946568020501	UP
REACTOME_G2_M_CHECKPOINTS	0.319896157277382	-0.00925015	5.20487423410279	1.32558085552038e-06	7.96567438236843e-06	4.96081472302169	UP
NIKOLSKY_BREAST_CANCER_14Q22_AMPLICON	-0.392187	0.024684323443957	-5.19864	1.35975118910197e-06	8.16162941059136e-06	4.93634399474324	DOWN
KEGG_CIRCADIAN_RHYTHM_MAMMAL	-0.357102	0.0117535032009175	-5.19259	1.3937261654837e-06	8.35078169988551e-06	4.91261690989889	DOWN
BIOCARTA_GRANULOCYTES_PATHWAY	0.405911942102679	-0.0112562	5.19245851059865	1.39445914766642e-06	8.35078169988551e-06	4.91211143151241	UP
DAUER_STAT3_TARGETS_UP	0.300240859966617	-0.00708358	5.18986493401802	1.40928346812488e-06	8.4299015690582e-06	4.90194507426789	UP
ZHANG_RESPONSE_TO_CANTHARIDIN_UP	0.35693279960665	-0.021378	5.18803005940287	1.41986422987695e-06	8.48348593576766e-06	4.89475426074965	UP
KIM_ALL_DISORDERS_CALB1_CORR_DN	0.258801250308803	0.00698796182819919	5.1875279787886	1.42277298370442e-06	8.4911611401903e-06	4.89278684974592	UP
SANA_RESPONSE_TO_IFNG_DN	0.243678795295411	0.0032004984071493	5.1858992581791	1.43224900189571e-06	8.53796782429962e-06	4.88640535191425	UP
BRACHAT_RESPONSE_TO_METHOTREXATE_DN	0.350049069961971	-0.0216533	5.18410717820134	1.44274680855165e-06	8.59075206732123e-06	4.87938497943114	UP
WP_MAMMARY_GLAND_DEVELOPMENT_PATHWAY_INVOLUTION_STAGE_4_OF_4	0.367406197732375	-0.00438373	5.18030386245541	1.46527623416754e-06	8.71497628239808e-06	4.86448981944753	UP
HONMA_DOCETAXEL_RESISTANCE	0.424110350369646	-0.0262644	5.17978940932949	1.46834996704231e-06	8.72333366783774e-06	4.86247546484227	UP
YAO_TEMPORAL_RESPONSE_TO_PROGESTERONE_CLUSTER_14	0.293659938911656	-0.00682871	5.17906425783299	1.47269328600151e-06	8.739206015001e-06	4.85963628936034	UP
REACTOME_THROMBOXANE_SIGNALLING_THROUGH_TP_RECEPTOR	0.342281490192739	-0.0167814	5.17694455094061	1.48546153118135e-06	8.80498059525634e-06	4.85133819898741	UP
HAMAI_APOPTOSIS_VIA_TRAIL_DN	0.18779892784414	-0.00754026	5.17655799595658	1.48780162645079e-06	8.80886398990341e-06	4.84982512650299	UP
WANG_BARRETTS_ESOPHAGUS_AND_ESOPHAGUS_CANCER_DN	0.228942437701599	-0.00618034	5.17590624974208	1.49175528329646e-06	8.81387161195595e-06	4.84727416070136	UP
LIU_CDX2_TARGETS_UP	0.266448495427269	-0.00501368	5.17586280423051	1.49201919980509e-06	8.81387161195595e-06	4.84710411875165	UP
LOCKWOOD_AMPLIFIED_IN_LUNG_CANCER	0.224093767437668	-0.00643327	5.17494747898241	1.49759011530119e-06	8.83679584965531e-06	4.84352178563752	UP
REACTOME_AUTOPHAGY	0.251526253714211	-0.00570916	5.17034289544411	1.52592494717665e-06	8.98798508703078e-06	4.82550563605155	UP
REACTOME_PHOSPHORYLATION_OF_THE_APC_C	0.349268887912252	0.00390482569585168	5.17022603024769	1.52665087170683e-06	8.98798508703078e-06	4.82504848995596	UP
REACTOME_S_PHASE	0.297786381727504	-0.0121366	5.16976575893558	1.52951319797904e-06	8.99470753547179e-06	4.82324808054284	UP
LAIHO_COLORECTAL_CANCER_SERRATED_DN	-0.275807	0.00811125002644683	-5.16942	1.53166055163751e-06	8.9972150156864e-06	4.82189960676447	DOWN
JIANG_HYPOXIA_CANCER	0.268652488030903	-0.0170973	5.16620813454011	1.55181508433425e-06	9.10537515252466e-06	4.80933476261941	UP
BIOCARTA_CDMAC_PATHWAY	0.331719250312083	0.00382707396472911	5.1657720989189	1.55457027172333e-06	9.11131544906901e-06	4.80762983365496	UP
HU_GENOTOXIC_DAMAGE_4HR	0.32169	-0.0142924	5.16174180558312	1.5802641164213e-06	9.24602954782608e-06	4.79187461807432	UP
REACTOME_GENE_AND_PROTEIN_EXPRESSION_BY_JAK_STAT_SIGNALING_AFTER_INTERLEUKIN_12_STIMULATION	0.275523546691332	-0.000743302	5.16161297077531	1.58109227539337e-06	9.24602954782608e-06	4.79137108168991	UP
PID_GMCSF_PATHWAY	0.277504834392231	-0.00905196	5.16114993380954	1.58407221459755e-06	9.2531056289564e-06	4.78956	UP
ADDYA_ERYTHROID_DIFFERENTIATION_BY_HEMIN	0.270206220408786	0.00157105348734981	5.1580248591258	1.60432820376185e-06	9.36096858177118e-06	4.77734995151261	UP
REACTOME_GOLGI_CISTERNAE_PERICENTRIOLAR_STACK_REORGANIZATION	0.369487599081829	-0.00818119	5.15720540508498	1.60968149558603e-06	9.38173339902315e-06	4.77414850639754	UP
VECCHI_GASTRIC_CANCER_ADVANCED_VS_EARLY_DN	0.138641761246787	-0.00805605	5.15545993529361	1.62114252337676e-06	9.43801014723127e-06	4.76733017504001	UP
YOSHIMURA_MAPK8_TARGETS_DN	0.173065178051722	-0.00224802	5.15473947886918	1.62589638742089e-06	9.45515718958444e-06	4.76451620212866	UP
BRUINS_UVC_RESPONSE_VIA_TP53_GROUP_C	0.165868575518973	-0.00599471	5.14752140269895	1.67428301453046e-06	9.71728696065338e-06	4.73633490770629	UP
WP_MAPK_CASCADE	0.29367834427279	-0.00800826	5.14746166592741	1.67468927917917e-06	9.71728696065338e-06	4.73610176455411	UP
PID_CIRCADIAN_PATHWAY	-0.343994	0.00655158801647872	-5.1463	1.68260869010428e-06	9.75241489120306e-06	4.73156834253585	DOWN
WP_GLUTATHIONE_METABOLISM	0.331641536784329	-0.015172	5.14505585905487	1.69113132764746e-06	9.79095745397663e-06	4.72671344456316	UP
GAVIN_FOXP3_TARGETS_CLUSTER_T7	0.351836068632635	-0.0219213	5.14047661067379	1.72286468279899e-06	9.96364663901893e-06	4.70884985418281	UP
KAN_RESPONSE_TO_ARSENIC_TRIOXIDE	0.203950960181575	-0.00554742	5.13723534139451	1.74567725092765e-06	1.00844206274583e-05	4.69621068393527	UP
LEE_LIVER_CANCER_DENA_UP	0.233124429637042	0.000583624005680852	5.13692479420889	1.7478783725896e-06	1.00859913155612e-05	4.69499993738601	UP
XU_AKT1_TARGETS_6HR	0.38858671920577	0.000540308416180312	5.1355069676704	1.75796228492399e-06	1.01322902221066e-05	4.68947266519456	UP
LEONARD_HYPOXIA	0.267153030645061	-0.0136552	5.1352525143934	1.75977802633374e-06	1.01322902221066e-05	4.68848078521228	UP
NAKAMURA_ADIPOGENESIS_EARLY_UP	0.232550668102572	7.55207741380654e-05	5.1288680978858	1.80594124195684e-06	1.03866455588013e-05	4.66360215180897	UP
NIKOLSKY_BREAST_CANCER_16P13_AMPLICON	0.251112744855339	-0.0154769	5.12856554272568	1.80815803525755e-06	1.03879672618972e-05	4.66242356148044	UP
WP_JOUBERT_SYNDROME	-0.214366	-0.00250486	-5.12715	1.81852983513473e-06	1.04360855961409e-05	4.65692842084081	DOWN
REACTOME_GAP_JUNCTION_ASSEMBLY	0.289870089298966	-0.00548306	5.12603369512626	1.82681322166881e-06	1.04721266698296e-05	4.6525622773024	UP
CHIANG_LIVER_CANCER_SUBCLASS_INTERFERON_UP	0.313295875712786	0.00434731886373498	5.12513899163235	1.83345047604092e-06	1.04986627478006e-05	4.64907810543012	UP
REACTOME_INTRACELLULAR_SIGNALING_BY_SECOND_MESSENGERS	0.127018024547154	-0.00150334	5.12403008829785	1.84170947053053e-06	1.0534416971481e-05	4.64476023145854	UP
HSIAO_HOUSEKEEPING_GENES	0.404748059417767	-0.0201083	5.1229989222958	1.84942211462048e-06	1.05669713827714e-05	4.6407454892532	UP
REACTOME_GOLGI_TO_ER_RETROGRADE_TRANSPORT	0.226540594471667	-0.00687608	5.12150582286183	1.8606457956095e-06	1.0619493689352e-05	4.6349330007137	UP
WP_SIMPLIFIED_DEPICTION_OF_MYD88_DISTINCT_INPUTOUTPUT_PATHWAY	0.387430200413214	-0.00722724	5.1205939443922	1.86753314050324e-06	1.06471791260097e-05	4.63138358192101	UP
NUTT_GBM_VS_AO_GLIOMA_UP	0.296353291201774	-0.0122893	5.12017178524637	1.87073010836589e-06	1.06537875888201e-05	4.62974047047968	UP
PYEON_HPV_POSITIVE_TUMORS_UP	-0.273444	0.00766001605382988	-5.11938	1.8767581306576e-06	1.06764869500304e-05	4.6266499572743	DOWN
TAKEDA_TARGETS_OF_NUP98_HOXA9_FUSION_3D_UP	0.289872014599567	-0.00647608	5.11620905446666	1.90100145387304e-06	1.08026473922263e-05	4.61432032548103	UP
WP_BMP2WNT4FOXO1_PATHWAY_IN_HUMAN_PRIMARY_ENDOMETRIAL_STROMAL_CELL_DIFFERENTIATION	-0.335127	0.00633433049912802	-5.1144	1.91499309551435e-06	1.08703408288263e-05	4.60727603231646	DOWN
MATTIOLI_MGUS_VS_PCL	0.32576877238579	-0.0121	5.11365453090374	1.92076875982452e-06	1.08913005166622e-05	4.60438322742955	UP
RODWELL_AGING_KIDNEY_NO_BLOOD_DN	-0.179374	0.00310045223659195	-5.10975	1.9513909812365e-06	1.10529491331575e-05	4.58919000224215	DOWN
REACTOME_PURINE_SALVAGE	0.302126982738098	0.00481258790774187	5.10927665745314	1.95511364269321e-06	1.1062049917749e-05	4.58735932220415	UP
HERNANDEZ_MITOTIC_ARREST_BY_DOCETAXEL_1_DN	0.250265234657977	-0.00465528	5.10809408570032	1.96449355104271e-06	1.11031051728122e-05	4.5827620516002	UP
JOHNSTONE_PARVB_TARGETS_2_UP	0.252953376827157	-0.00452085	5.10701175718199	1.97311689258547e-06	1.11398003395646e-05	4.57855496603892	UP
REACTOME_EPHRIN_SIGNALING	0.308588892043686	-0.0134755	5.10597985591426	1.98137290676862e-06	1.11743447212366e-05	4.57454432874303	UP
BHATTACHARYA_EMBRYONIC_STEM_CELL	0.273153561034963	-0.0140251	5.10423726156612	1.99539173550751e-06	1.12412801651221e-05	4.56777243979379	UP
BILD_SRC_ONCOGENIC_SIGNATURE	-0.218628	0.00907862174394229	-5.09975	2.0319591826053e-06	1.14349651309585e-05	4.55033035293133	DOWN
YIH_RESPONSE_TO_ARSENITE_C5	0.314713537776632	-0.0164264	5.09764145275552	2.04933698047621e-06	1.15161813294922e-05	4.54215145374912	UP
REACTOME_SARS_COV_INFECTIONS	0.248944748083998	-0.00768497	5.09746535002735	2.05079663690843e-06	1.15161813294922e-05	4.54146763217364	UP
BOHN_PRIMARY_IMMUNODEFICIENCY_SYNDROM_UP	0.291774132851512	-0.0144593	5.09675212315652	2.05671873270728e-06	1.15237038140513e-05	4.53869823942345	UP
LIU_BREAST_CANCER	0.310007765882451	-0.0145801	5.09675112577828	2.05672702587131e-06	1.15237038140513e-05	4.53869436683995	UP
RHEIN_ALL_GLUCOCORTICOID_THERAPY_DN	0.276063419856301	0.00117173797954394	5.09650807948212	2.05874892163809e-06	1.15237038140513e-05	4.53775068747935	UP
CHEMNITZ_RESPONSE_TO_PROSTAGLANDIN_E2_DN	-0.103161	-0.00138497	-5.09533	2.06858483336462e-06	1.15594947742257e-05	4.53317318931621	DOWN
FARDIN_HYPOXIA_11	0.277913678369793	-0.00496773	5.09496839777657	2.07160269761407e-06	1.15594947742257e-05	4.53177309142488	UP
STEARMAN_TUMOR_FIELD_EFFECT_UP	0.364361927909413	-0.00893102	5.0949476644381	2.07177632047619e-06	1.15594947742257e-05	4.53169260364042	UP
WENG_POR_TARGETS_GLOBAL_DN	0.239896957203094	-0.00617876	5.09310291902606	2.08728144082074e-06	1.16335899494785e-05	4.52453190402193	UP
WP_EXERCISEINDUCED_CIRCADIAN_REGULATION	0.217088184699918	-0.00762082	5.08895000318766	2.12260292981337e-06	1.18178574196638e-05	4.50841662263189	UP
HUMMERICH_MALIGNANT_SKIN_TUMOR_DN	0.252404935630332	-0.0133281	5.08518499824729	2.15512949577192e-06	1.19861883020166e-05	4.49381258980685	UP
SMIRNOV_CIRCULATING_ENDOTHELIOCYTES_IN_CANCER_UP	0.340205701931579	-0.000782473	5.08371448114067	2.16796538769568e-06	1.20324601187252e-05	4.48811016220304	UP
GILMORE_CORE_NFKB_PATHWAY	0.376705257084755	-0.0106036	5.08370455307716	2.16805230142293e-06	1.20324601187252e-05	4.48807166572672	UP
REACTOME_MITOCHONDRIAL_CALCIUM_ION_TRANSPORT	0.286879890746316	-0.00769366	5.0827860452859	2.17610798391159e-06	1.20643611239552e-05	4.48451028497706	UP
REACTOME_SHC1_EVENTS_IN_EGFR_SIGNALING	0.308167925163795	-0.0136223	5.07930935706428	2.20686564989203e-06	1.22219212051224e-05	4.47103299902515	UP
LIAN_NEUTROPHIL_GRANULE_CONSTITUENTS	0.449289320439118	-0.00661257	5.07657569814323	2.23134777828925e-06	1.2344429825287e-05	4.4604394576339	UP
WIERENGA_STAT5A_TARGETS_GROUP1	0.16621360945272	-0.00673313	5.07409678225962	2.25377776031007e-06	1.2455338404758e-05	4.45083570232788	UP
REN_ALVEOLAR_RHABDOMYOSARCOMA_DN	0.267612747498724	-0.00348091	5.07044513795398	2.28722070962083e-06	1.26268108446649e-05	4.43669310007734	UP
WP_SIGNAL_TRANSDUCTION_THROUGH_IL1R	0.276069754354198	0.00613064056679403	5.06908489913799	2.29980174595336e-06	1.26828729196669e-05	4.4314263499773	UP
REACTOME_INHIBITION_OF_THE_PROTEOLYTIC_ACTIVITY_OF_APC_C_REQUIRED_FOR_THE_ONSET_OF_ANAPHASE_BY_MITOTIC_SPINDLE_CHECKPOINT_COMPONENTS	0.344799361943268	0.00850075347229022	5.0679063782784	2.31075669072351e-06	1.27216229090989e-05	4.42686380277924	UP
ELLWOOD_MYC_TARGETS_DN	0.217635937557175	-0.0118494	5.06780568368553	2.31169505808034e-06	1.27216229090989e-05	4.42647399788669	UP
MCBRYAN_PUBERTAL_BREAST_3_4WK_UP	0.185209141696809	-0.00536941	5.06424636756924	2.34510432947841e-06	1.28919089742515e-05	4.41269794580015	UP
AKL_HTLV1_INFECTION_UP	0.33757633928497	-0.00632512	5.06299013152178	2.35700814724397e-06	1.29437380186885e-05	4.40783700561565	UP
AGUIRRE_PANCREATIC_CANCER_COPY_NUMBER_DN	0.18663362769458	-0.00451216	5.05919474183711	2.39333211005335e-06	1.3129423159873e-05	4.39315482011017	UP
PAL_PRMT5_TARGETS_UP	0.214829797388315	0.00159128557716047	5.05881142401508	2.39703093027503e-06	1.31359305067902e-05	4.39167230752995	UP
REACTOME_MAP3K8_TPL2_DEPENDENT_MAPK1_3_ACTIVATION	0.32129974578691	0.00042671575633025	5.05772210347802	2.40757282219423e-06	1.31798855648497e-05	4.3874595974116	UP
REACTOME_DEADENYLATION_OF_MRNA	-0.263604	0.0106721355071007	-5.055	2.4341136107221e-06	1.33112405406435e-05	4.37693484090644	DOWN
KEGG_PATHOGENIC_ESCHERICHIA_COLI_INFECTION	0.312081611215767	-0.00730647	5.0542431979115	2.44154406342905e-06	1.33379230549708e-05	4.37400890771726	UP
REACTOME_RHO_GTPASES_ACTIVATE_ROCKS	0.342559196850211	-0.00538825	5.05289034301021	2.4548806365533e-06	1.33967807598128e-05	4.36877961373202	UP
GRAHAM_CML_QUIESCENT_VS_CML_DIVIDING_UP	0.370008130631917	-0.0241949	5.05248384269122	2.45890183920751e-06	1.34047328627496e-05	4.36720848194169	UP
AMIT_SERUM_RESPONSE_480_MCF10A	0.229343747080262	0.00916107773162243	5.04465432378662	2.53762064118271e-06	1.38194590751075e-05	4.33696033638743	UP
WP_THYROID_HORMONES_PRODUCTION_AND_THEIR_PERIPHERAL_DOWNSTREAM_SIGNALLING_EFFECTS	-0.149499	0.000955239452615735	-5.04041	2.58134736557569e-06	1.40429594456084e-05	4.32056208904913	DOWN
REACTOME_TRANSLATION_OF_STRUCTURAL_PROTEINS	0.349077844819507	-0.0174494	5.03945039466861	2.59129745782477e-06	1.40824356647691e-05	4.31686955570565	UP
JAEGER_METASTASIS_UP	0.236582618103216	-0.0130078	5.03835038650766	2.60278482644128e-06	1.4130175568676e-05	4.31262417367078	UP
REACTOME_IRON_UPTAKE_AND_TRANSPORT	0.275638004154991	-0.0058959	5.03760344795775	2.61061342759058e-06	1.41579740658128e-05	4.30974171331376	UP
ZHAN_MULTIPLE_MYELOMA_DN	0.338797634077547	-0.0102097	5.03647170436452	2.622518971832e-06	1.41959406853315e-05	4.30537471158852	UP
OUELLET_CULTURED_OVARIAN_CANCER_INVASIVE_VS_LMP_UP	0.268461628551632	-0.0134102	5.03642182594602	2.62304489327281e-06	1.41959406853315e-05	4.30518226029014	UP
REACTOME_WNT5A_DEPENDENT_INTERNALIZATION_OF_FZD2_FZD5_AND_ROR2	0.447729517690822	-0.0199395	5.03363232877529	2.65262205934379e-06	1.434116662487e-05	4.29442085911886	UP
BIOCARTA_EICOSANOID_PATHWAY	0.334928122738432	-0.0111523	5.03062185080088	2.68490768947158e-06	1.45007204551213e-05	4.28281052038147	UP
TIEN_INTESTINE_PROBIOTICS_6HR_DN	0.162959493874015	0.00396356049756286	5.03001208176235	2.69149368267233e-06	1.45212889298359e-05	4.28045931039914	UP
REACTOME_CD209_DC_SIGN_SIGNALING	0.288402601446279	-0.0121242	5.02958755084169	2.69608826775372e-06	1.45310819214603e-05	4.27882245039564	UP
FIGUEROA_AML_METHYLATION_CLUSTER_2_UP	-0.18018	0.00843798296659111	-5.02622	2.73281528529271e-06	1.47138602590219e-05	4.26583781656282	DOWN
DANG_REGULATED_BY_MYC_DN	0.204990547206972	-0.000811458	5.02536406128187	2.74221707103518e-06	1.47492909952386e-05	4.26254199973233	UP
BLANCO_MELO_COVID19_SARS_COV_2_INFECTION_A594_ACE2_EXPRESSING_CELLS_DN	0.162867915344957	-0.00355747	5.02274554609699	2.77120244098499e-06	1.48898729305956e-05	4.25245197828518	UP
RHEIN_ALL_GLUCOCORTICOID_THERAPY_UP	0.259012630147741	-0.00699653	5.01912911380882	2.81172650089681e-06	1.50921007666207e-05	4.23852127271974	UP
LEE_LIVER_CANCER_HEPATOBLAST	0.340908920493131	-0.0055447	5.01571954678507	2.85046205963664e-06	1.52843237413132e-05	4.22539234533677	UP
AIYAR_COBRA1_TARGETS_DN	0.258606625868926	-0.00311147	5.01445349043339	2.8649777641725e-06	1.53464177777601e-05	4.22051846799361	UP
BIOCARTA_WNT_PATHWAY	-0.23254	0.0148608715505972	-5.01394	2.8709098782524e-06	1.53624532686833e-05	4.21853379152637	DOWN
GRANDVAUX_IFN_RESPONSE_NOT_VIA_IRF3	0.541291718520202	-0.0262817	5.00994696684329	2.91723430785911e-06	1.55794849282569e-05	4.20317527237221	UP
ALONSO_METASTASIS_EMT_UP	0.282889510157956	-0.00911199	5.00993037483861	2.91742841330594e-06	1.55794849282569e-05	4.20311143409316	UP
YAUCH_HEDGEHOG_SIGNALING_PARACRINE_UP	-0.131519	0.00195978702134032	-5.00948	2.92273137754196e-06	1.55802922482059e-05	4.20136901707225	DOWN
CHAUHAN_RESPONSE_TO_METHOXYESTRADIOL_UP	0.332034917355657	-0.0247559	5.0094085177641	2.92353991880069e-06	1.55802922482059e-05	4.20110362990349	UP
HANN_RESISTANCE_TO_BCL2_INHIBITOR_DN	0.203133427551575	-0.0114948	5.00489376911006	2.97693684238842e-06	1.58487024562186e-05	4.18373817841347	UP
REACTOME_REGULATION_OF_PTEN_GENE_TRANSCRIPTION	0.190025588189128	-0.00266124	5.00415450320454	2.9857705318317e-06	1.58700629437432e-05	4.18089548044307	UP
REACTOME_SIGNALING_BY_BMP	-0.261587	0.0118599780200436	-5.00405	2.98702026332122e-06	1.58700629437432e-05	4.18049399570048	DOWN
LEIN_OLIGODENDROCYTE_MARKERS	0.164979186423747	0.00333300934612867	4.99878071851322	3.05075682289713e-06	1.61922402742195e-05	4.16023846392355	UP
SOTIRIOU_BREAST_CANCER_GRADE_1_VS_3_DN	-0.259742	0.00696629740826731	-4.99368	3.11375509658126e-06	1.65098495384654e-05	4.14063040398217	DOWN
REACTOME_FORMATION_OF_THE_BETA_CATENIN_TCF_TRANSACTIVATING_COMPLEX	-0.248268	0.0170270875375028	-4.99233	3.13065280926597e-06	1.65826270383409e-05	4.13543868967408	DOWN
GERHOLD_ADIPOGENESIS_UP	0.24386184343016	-0.00134113	4.99163546288467	3.13930782025867e-06	1.66116409760246e-05	4.1327903667829	UP
WANG_HCP_PROSTATE_CANCER	0.163725815863415	-0.00325099	4.98926063963595	3.16929061665165e-06	1.67533380625428e-05	4.12367230509261	UP
REACTOME_CHEMOKINE_RECEPTORS_BIND_CHEMOKINES	0.231089899692812	-0.00201318	4.98704936144782	3.19745975879466e-06	1.68851713323015e-05	4.11518427550368	UP
GRADE_COLON_AND_RECTAL_CANCER_UP	0.287453970742597	-0.0184725	4.98449172895079	3.23034586289377e-06	1.70416227761944e-05	4.10536929380148	UP
BOGNI_TREATMENT_RELATED_MYELOID_LEUKEMIA_UP	0.204487250198623	-0.00124253	4.98126075707349	3.27236192007132e-06	1.72458751190855e-05	4.09297424525546	UP
ZHONG_RESPONSE_TO_AZACITIDINE_AND_TSA_DN	0.220816494134771	0.00221449899792266	4.97477850400783	3.35827248619363e-06	1.76808142576237e-05	4.06811935230698	UP
REACTOME_COPI_DEPENDENT_GOLGI_TO_ER_RETROGRADE_TRAFFIC	0.214759650593744	-0.00763721	4.97397355349845	3.36909305963636e-06	1.77199381446468e-05	4.06503415536891	UP
BIOCARTA_TGFB_PATHWAY	-0.292721	0.010033565404198	-4.97258	3.38796681082536e-06	1.78012969718543e-05	4.05967652000171	DOWN
VANASSE_BCL2_TARGETS_DN	0.202997353862149	0.0025880927659747	4.96821939958724	3.44744036379252e-06	1.80956006244049e-05	4.04298764333415	UP
IVANOVA_HEMATOPOIESIS_STEM_CELL_SHORT_TERM	-0.300146	-0.0040249	-4.96447	3.49938213847205e-06	1.83498192777652e-05	4.02864681338255	DOWN
RUAN_RESPONSE_TO_TNF_DN	0.222528248417667	0.00048791713316468	4.96296101760405	3.52058992402675e-06	1.84425291811742e-05	4.02285275074121	UP
BURTON_ADIPOGENESIS_PEAK_AT_2HR	0.326435270522754	-0.0150798	4.96199683230873	3.53416604800353e-06	1.84951152141766e-05	4.01916204173997	UP
BIOCARTA_RACCYCD_PATHWAY	0.248784411914166	-0.00276589	4.96023677940678	3.55908014121858e-06	1.86068709782907e-05	4.01242591576826	UP
IVANOVA_HEMATOPOIESIS_LATE_PROGENITOR	0.201831474446652	-0.00130135	4.95809154802165	3.58967830969632e-06	1.87480901129794e-05	4.00421738129418	UP
REACTOME_ATF4_ACTIVATES_GENES_IN_RESPONSE_TO_ENDOPLASMIC_RETICULUM_STRESS	0.248533536560799	-0.00796443	4.95541678235997	3.62818902116524e-06	1.89303115794929e-05	3.99398533890679	UP
LEE_AGING_NEOCORTEX_UP	0.233485699038981	-0.0102293	4.95325948272374	3.65954270279505e-06	1.90748646562438e-05	3.98573500063512	UP
WP_MICROGLIA_PATHOGEN_PHAGOCYTOSIS_PATHWAY	0.385941471186306	-0.0228146	4.95196411427815	3.67849611089204e-06	1.91545594300235e-05	3.98078195727168	UP
REACTOME_G_BETA_GAMMA_SIGNALLING_THROUGH_CDC42	0.289129110358992	-0.00159497	4.95040161616602	3.70148550500674e-06	1.92550907663435e-05	3.97480844164796	UP
ELVIDGE_HIF1A_TARGETS_DN	0.191295429270647	-0.00622661	4.94976919531191	3.71083024630364e-06	1.92845134469935e-05	3.97239095441524	UP
BOYLAN_MULTIPLE_MYELOMA_C_UP	-0.212219	0.0059315627843202	-4.94906	3.72133436728084e-06	1.93198967945822e-05	3.96968081429534	DOWN
REACTOME_PROCESSING_OF_SMDT1	0.358238464804129	-0.0063534	4.94708253428145	3.75078590876361e-06	1.94534808839446e-05	3.96212282242943	UP
CHEN_LVAD_SUPPORT_OF_FAILING_HEART_UP	0.226935248441629	-0.00365832	4.94506340317773	3.78109003053874e-06	1.95912177201749e-05	3.95440792140384	UP
REACTOME_INTERLEUKIN_17_SIGNALING	0.198825627955673	0.00413164030337288	4.93906965733803	3.87246050873943e-06	2.0044775781871e-05	3.93151654504421	UP
RUAN_RESPONSE_TO_TNF_UP	0.34372080224363	-0.00921958	4.93205966190047	3.98205683266843e-06	2.05916845906929e-05	3.90476317004936	UP
RAMPON_ENRICHED_LEARNING_ENVIRONMENT_LATE_UP	0.307866479873673	-0.0109131	4.93077363788125	4.00248866544184e-06	2.06768880858992e-05	3.89985736882091	UP
WP_IL1_SIGNALING_PATHWAY	0.241701069421033	-0.00230587	4.9295609893886	4.02184836333616e-06	2.07563901712946e-05	3.89523211592963	UP
WOOD_EBV_EBNA1_TARGETS_DN	0.301845805652663	-0.00513506	4.92883303544262	4.03351383489031e-06	2.0776495806654e-05	3.89245587221253	UP
BAKER_HEMATOPOESIS_STAT1_TARGETS	0.297666372386309	-0.0053628	4.9288219159344	4.03369228074862e-06	2.0776495806654e-05	3.89241346678859	UP
BOYAULT_LIVER_CANCER_SUBCLASS_G1_UP	-0.162497	0.0144526510218389	-4.9273	4.05823778787476e-06	2.0882349562017e-05	3.8865983931742	DOWN
LEE_AGING_MUSCLE_UP	0.202861262606531	-0.0026843	4.9246058106323	4.10191009471896e-06	2.10863185596762e-05	3.87633868517775	UP
DIAZ_CHRONIC_MEYLOGENOUS_LEUKEMIA_DN	0.310243356993377	-0.017584	4.92408605035709	4.11039746214496e-06	2.11091924676757e-05	3.87435751341618	UP
REACTOME_INFECTION_WITH_MYCOBACTERIUM_TUBERCULOSIS	0.39842684641576	-0.0205729	4.92346425482796	4.12057350015224e-06	2.11406852392502e-05	3.87198756442844	UP
LINDGREN_BLADDER_CANCER_CLUSTER_2B	0.161193191137161	-0.00335715	4.91840989340622	4.2042074073691e-06	2.15486238487507e-05	3.85272916791353	UP
WP_PATHOGENIC_ESCHERICHIA_COLI_INFECTION	0.311299244679376	-0.00750456	4.91701750731119	4.22753633127134e-06	2.16344580098994e-05	3.84742573504182	UP
VECCHI_GASTRIC_CANCER_EARLY_UP	0.229823126315419	-0.0136795	4.91691669388334	4.22923031486557e-06	2.16344580098994e-05	3.84704178076305	UP
HUMMEL_BURKITTS_LYMPHOMA_DN	0.348936185521587	0.0121984425090322	4.91417268919968	4.27559324026194e-06	2.1850245806539e-05	3.83659273005376	UP
MALONEY_RESPONSE_TO_17AAG_UP	0.251496042684675	-0.01569	4.91280231508816	4.29893234250546e-06	2.19480647330259e-05	3.83137560714783	UP
APRELIKOVA_BRCA1_TARGETS	0.191825358203724	0.000854549214263154	4.91229880587377	4.30753886696599e-06	2.19705494599983e-05	3.82945890893429	UP
REACTOME_ADP_SIGNALLING_THROUGH_P2Y_PURINOCEPTOR_12	0.283587801659114	-0.000609992	4.91048151447094	4.3387419255505e-06	2.21081313711287e-05	3.82254196314416	UP
REACTOME_ARACHIDONIC_ACID_METABOLISM	0.225387775637166	-0.00477517	4.90618619744619	4.41337137819938e-06	2.24665098006099e-05	3.80619880359824	UP
RUTELLA_RESPONSE_TO_CSF2RB_AND_IL4_UP	0.15399570376262	-0.00272984	4.90539878672941	4.42718739983883e-06	2.25028775031505e-05	3.80320365701928	UP
REACTOME_MITOTIC_G2_G2_M_PHASES	0.257431696985122	-0.0138819	4.90528859896474	4.42912412982822e-06	2.25028775031505e-05	3.80278454683821	UP
DAZARD_RESPONSE_TO_UV_NHEK_DN	-0.19148	0.00993347309334395	-4.90236	4.48088676075659e-06	2.27437630924616e-05	3.79165066051192	DOWN
TIMOFEEVA_GROWTH_STRESS_VIA_STAT1_DN	0.394762976004048	-0.0213367	4.89655431074132	4.58529948653573e-06	2.32511597629571e-05	3.76957935073967	UP
XU_RESPONSE_TO_TRETINOIN_UP	0.331535086213899	-0.00450808	4.89548944054296	4.60470337236273e-06	2.33269275491399e-05	3.76553326442585	UP
MULLIGHAN_MLL_SIGNATURE_1_UP	0.317587470246199	-0.00685142	4.8949158934659	4.61518758847913e-06	2.33574063045198e-05	3.76335421369379	UP
PUIFFE_INVASION_INHIBITED_BY_ASCITES_UP	0.216684542147905	-0.00530198	4.8945679125613	4.62155987950835e-06	2.33670358317888e-05	3.76203221487747	UP
BRACHAT_RESPONSE_TO_CAMPTOTHECIN_DN	0.299590287300712	-0.0125337	4.89321383595436	4.64643768914256e-06	2.34701219698911e-05	3.75688849746773	UP
FERRANDO_LYL1_NEIGHBORS	0.324737035618706	-0.0052976	4.88389402172262	4.82124200340042e-06	2.43295880248817e-05	3.72150680253877	UP
ALFANO_MYC_TARGETS	0.163740323700506	-0.00861172	4.8808824598469	4.87908537121658e-06	2.45977418714757e-05	3.71008172283355	UP
FAELT_B_CLL_WITH_VH3_21_DN	0.276249496191087	-0.00566532	4.87991279356942	4.89785336286577e-06	2.46685716580561e-05	3.70640389480813	UP
WP_WNT_SIGNALING_IN_KIDNEY_DISEASE	-0.195277	0.0100020905569271	-4.8765	4.96448771637762e-06	2.4980117210031e-05	3.69345929292507	DOWN
KOBAYASHI_EGFR_SIGNALING_24HR_UP	0.214450295702798	0.00478849594108592	4.87561905061559	4.98180808590839e-06	2.5032218089786e-05	3.69012312183125	UP
CARD_MIR302A_TARGETS	-0.221253	0.000790220520249601	-4.87549	4.98441833042603e-06	2.5032218089786e-05	3.68962135753453	DOWN
GALE_APL_WITH_FLT3_MUTATED_DN	0.392529315990331	-0.00763727	4.87461375712025	5.00166605898987e-06	2.50947314360835e-05	3.68631245755644	UP
GUTIERREZ_WALDENSTROEMS_MACROGLOBULINEMIA_2	0.400806943680023	-0.00571371	4.87179948719499	5.05766854710821e-06	2.53513817490716e-05	3.67564701430296	UP
SARRIO_EPITHELIAL_MESENCHYMAL_TRANSITION_UP	0.299769218658426	-0.0155424	4.87053990819863	5.08293097953131e-06	2.54536045603349e-05	3.67087460669207	UP
FERRANDO_HOX11_NEIGHBORS	0.2800288296917	-0.012342	4.86813838823936	5.13143756657406e-06	2.5671919232583e-05	3.66177741327196	UP
RAMALHO_STEMNESS_DN	0.239734985848781	-0.000752957	4.86619384313946	5.17104421036781e-06	2.58453337780142e-05	3.6544131169206	UP
HELLER_HDAC_TARGETS_SILENCED_BY_METHYLATION_DN	0.15480068778591	-0.005168	4.86510720686658	5.19330645545618e-06	2.59318110306828e-05	3.65029856968577	UP
CONCANNON_APOPTOSIS_BY_EPOXOMICIN_UP	0.168184817687969	-0.00333092	4.8645711224073	5.20432374796083e-06	2.59620272465069e-05	3.64826887509491	UP
SMIRNOV_RESPONSE_TO_IR_6HR_DN	0.224100261680373	-0.00700753	4.86189039347538	5.25975903560758e-06	2.62135559944294e-05	3.63812111281995	UP
NADLER_HYPERGLYCEMIA_AT_OBESITY	0.191369012754314	0.000909935263910518	4.8604630094967	5.2895104361349e-06	2.6336724342965e-05	3.63271909715828	UP
BIOCARTA_PPARA_PATHWAY	0.210084002402635	-0.00113235	4.85758377045503	5.35002300058573e-06	2.65946119046344e-05	3.62182514853711	UP
AZARE_NEOPLASTIC_TRANSFORMATION_BY_STAT3_DN	0.240381212150196	-0.00355089	4.85751488872559	5.35147890659437e-06	2.65946119046344e-05	3.62156457035226	UP
GRAHAM_CML_QUIESCENT_VS_NORMAL_DIVIDING_UP	0.263331747254085	-0.0148275	4.85665274639283	5.36973409777713e-06	2.66599903733892e-05	3.61830327801527	UP
LIU_VAV3_PROSTATE_CARCINOGENESIS_UP	0.213740496835217	-0.00463591	4.85542169002222	5.39590594626091e-06	2.67645126063112e-05	3.61364702678568	UP
WP_INTRACELLULAR_TRAFFICKING_PROTEINS_INVOLVED_IN_CMT_NEUROPATHY	0.275594946446225	-0.00186216	4.85436626666163	5.41844279227362e-06	2.68508236189635e-05	3.60965560139433	UP
BRUECKNER_TARGETS_OF_MIRLET7A3_UP	0.153774306879931	-0.00480303	4.85226669704224	5.46354863201125e-06	2.70352044500841e-05	3.60171684125843	UP
SUH_COEXPRESSED_WITH_ID1_AND_ID2_UP	0.381287996371687	-0.0186892	4.85215340301102	5.46599294256673e-06	2.70352044500841e-05	3.60128851563796	UP
WP_MITOCHONDRIAL_GENE_EXPRESSION	-0.276864	0.00862197195145443	-4.85025	5.50723197416024e-06	2.72134298307276e-05	3.59409087462976	DOWN
REACTOME_ACTIVATION_OF_MATRIX_METALLOPROTEINASES	0.262828219984624	-0.00389902	4.84669553904998	5.58501605285371e-06	2.75717317510096e-05	3.58066084663582	UP
LANDIS_ERBB2_BREAST_PRENEOPLASTIC_DN	0.288160125684814	-0.00773983	4.84468869671286	5.62941219954371e-06	2.77646858294476e-05	3.57307937606628	UP
REACTOME_CREB1_PHOSPHORYLATION_THROUGH_THE_ACTIVATION_OF_ADENYLATE_CYCLASE	-0.29169	0.014547258950806	-4.8443	5.63814993466215e-06	2.7771266984605e-05	3.57159431163668	DOWN
PID_IL23_PATHWAY	0.243869302677602	-0.0028109	4.8441507750188	5.6413706078138e-06	2.7771266984605e-05	3.57104750873903	UP
NUNODA_RESPONSE_TO_DASATINIB_IMATINIB_UP	0.270270681235924	-0.0113054	4.84217171660231	5.68557990782827e-06	2.79495155101566e-05	3.56357318946974	UP
NUNODA_RESPONSE_TO_DASATINIB_IMATINIB_DN	0.276199363635843	0.00205121568763003	4.84205170083192	5.6882717105598e-06	2.79495155101566e-05	3.56311998042104	UP
KEGG_PORPHYRIN_AND_CHLOROPHYLL_METABOLISM	0.274764436856113	0.00141424941815129	4.84143416921121	5.70214180332893e-06	2.79913590120222e-05	3.56078812884215	UP
HIRSCH_CELLULAR_TRANSFORMATION_SIGNATURE_DN	0.148370211120497	-0.00383757	4.83628865493098	5.81900062564506e-06	2.85382131996926e-05	3.54136472184703	UP
REACTOME_RAB_GERANYLGERANYLATION	0.229513397461054	0.00120286210208261	4.83381554047098	5.8759937340979e-06	2.87907171901254e-05	3.53203327925614	UP
GARGALOVIC_RESPONSE_TO_OXIDIZED_PHOSPHOLIPIDS_YELLOW_DN	0.34641336513914	-0.0198104	4.8334271004689	5.88499461698924e-06	2.88078200914043e-05	3.53056787888578	UP
KEGG_SYSTEMIC_LUPUS_ERYTHEMATOSUS	0.265173747719996	-0.00735586	4.83237039517293	5.90954845609917e-06	2.89009535345991e-05	3.52658176467267	UP
CHEOK_RESPONSE_TO_MERCAPTOPURINE_DN	0.245750774003967	-0.00826733	4.83151440613669	5.92951151749433e-06	2.89714824424863e-05	3.52335315356377	UP
KEGG_FRUCTOSE_AND_MANNOSE_METABOLISM	0.258008200081095	-0.0118762	4.82915522594476	5.98487195845272e-06	2.92146690931754e-05	3.51445648580932	UP
PID_TOLL_ENDOGENOUS_PATHWAY	0.363667983423552	-0.00396123	4.82764129424181	6.02066260130377e-06	2.93610545971446e-05	3.50874860939093	UP
SMID_BREAST_CANCER_ERBB2_UP	0.14622480226589	-0.00645335	4.82741237740978	6.02609249861058e-06	2.93610545971446e-05	3.50788562709345	UP
HADDAD_T_LYMPHOCYTE_AND_NK_PROGENITOR_UP	-0.189634	0.00296512331380881	-4.82703	6.03511576098057e-06	2.93776398495404e-05	3.50645326954386	DOWN
WONG_PROTEASOME_GENE_MODULE	0.302968036768001	-0.0102609	4.82660066004946	6.0453848575448e-06	2.94002530560411e-05	3.50482575944378	UP
YAO_TEMPORAL_RESPONSE_TO_PROGESTERONE_CLUSTER_6	0.163143630994227	-0.00581782	4.82388684818176	6.11032257174823e-06	2.9688444614405e-05	3.49459781838189	UP
ELVIDGE_HIF1A_AND_HIF2A_TARGETS_DN	0.17971089995238	-0.00231173	4.82148525304528	6.16835545859396e-06	2.99425834146047e-05	3.48554927772508	UP
PID_CERAMIDE_PATHWAY	0.254422601301513	-0.00837524	4.81943024162994	6.21843915620446e-06	3.01576993586613e-05	3.47780858485702	UP
REACTOME_RAS_PROCESSING	0.317238196574647	-0.00774026	4.81764	6.26241970640107e-06	3.03353446653369e-05	3.47106257441939	UP
WANG_TUMOR_INVASIVENESS_UP	0.257506765417192	-0.00482862	4.81746626371769	6.26667410837104e-06	3.03353446653369e-05	3.4704125311257	UP
WP_COMPLEMENT_ACTIVATION	0.308588636641582	0.00356506007565015	4.81530888952123	6.32007868325229e-06	3.05655609214089e-05	3.46229013625643	UP
REACTOME_METABOLISM_OF_COFACTORS	0.267438135852896	-0.00611428	4.81254211077581	6.38921755034416e-06	3.08713764816999e-05	3.45187637405567	UP
LU_EZH2_TARGETS_DN	-0.155149	0.0110168623831346	-4.81205	6.40169190079009e-06	3.09030888802683e-05	3.45000952199447	DOWN
FULCHER_INFLAMMATORY_RESPONSE_LECTIN_VS_LPS_DN	0.241101977181979	-0.00360825	4.81088826522826	6.4308964188006e-06	3.10154303297874e-05	3.4456531492813	UP
GENTLES_LEUKEMIC_STEM_CELL_UP	-0.247063	0.0147705173417024	-4.80572	6.56293098916464e-06	3.16230444344265e-05	3.42620242400176	DOWN
SHAFFER_IRF4_TARGETS_IN_MYELOMA_VS_MATURE_B_LYMPHOCYTE	0.253641478807557	-0.0113584	4.80114971564321	6.68174042975481e-06	3.21658738183776e-05	3.40903268815049	UP
REACTOME_PRESYNAPTIC_FUNCTION_OF_KAINATE_RECEPTORS	0.284937606970554	-0.00477557	4.80061076061491	6.69589741670616e-06	3.22043713841212e-05	3.40700724993309	UP
WANG_CLASSIC_ADIPOGENIC_TARGETS_OF_PPARG	0.308861528949569	0.00446626670214718	4.79906357177273	6.73670055696926e-06	3.2356550835016e-05	3.40119350050568	UP
WORSCHECH_TUMOR_REJECTION_UP	0.218242151617603	-0.00523417	4.79894201361383	6.73991657600084e-06	3.2356550835016e-05	3.40073677601753	UP
REACTOME_CELLULAR_SENESCENCE	0.168951925821325	0.000949943483938662	4.79529016152377	6.8372320745629e-06	3.27936231979952e-05	3.38701891159314	UP
LANDIS_ERBB2_BREAST_PRENEOPLASTIC_UP	0.295758666553745	0.000714506985764731	4.79328767128708	6.89117408527996e-06	3.30220514370703e-05	3.37949924714225	UP
REACTOME_TRAF6_MEDIATED_NF_KB_ACTIVATION	0.322915378780862	-0.0243292	4.79036059906225	6.97076786012128e-06	3.33728703046832e-05	3.3685108416407	UP
WP_AMYOTROPHIC_LATERAL_SCLEROSIS_ALS	0.229616341636975	0.00396031426012451	4.79010981304889	6.97762876438058e-06	3.33751538702486e-05	3.36756955318796	UP
PARK_APL_PATHOGENESIS_UP	0.369327016314115	-0.00748936	4.78953133775118	6.99347953346602e-06	3.34203939679711e-05	3.36539843795194	UP
KUUSELO_PANCREATIC_CANCER_19Q13_AMPLIFICATION	0.197345519919914	-0.00738558	4.78893122508203	7.00996021766256e-06	3.3468558920493e-05	3.36314627150508	UP
REACTOME_COMPLEMENT_CASCADE	0.212814214398286	0.00217627677187881	4.78784005985633	7.04002339829519e-06	3.35814254801891e-05	3.35905164199363	UP
BIOCARTA_CD40_PATHWAY	0.308602476668752	-0.0147592	4.7835306001282	7.15998626358216e-06	3.41225234147744e-05	3.34288545514536	UP
BURTON_ADIPOGENESIS_PEAK_AT_8HR	0.200741857362971	-0.00876103	4.7813282059537	7.22206024252161e-06	3.43870045062869e-05	3.33462675654862	UP
REACTOME_ANTIMICROBIAL_PEPTIDES	0.226518852814717	0.0045002311479948	4.77925867984256	7.28086639357575e-06	3.46354590587935e-05	3.3268682703633	UP
KIM_GLIS2_TARGETS_UP	0.217821803014762	-0.00908482	4.77732080269052	7.33635394238285e-06	3.4863336327219e-05	3.3196050607188	UP
REACTOME_MHC_CLASS_II_ANTIGEN_PRESENTATION	0.234406852161636	-0.0112093	4.77712071036548	7.34210659836803e-06	3.4863336327219e-05	3.31885520555956	UP
BIOCARTA_RELA_PATHWAY	0.298861283994124	-0.00554596	4.77339610250632	7.449993810473e-06	3.53141223957186e-05	3.30490033691184	UP
ACEVEDO_NORMAL_TISSUE_ADJACENT_TO_LIVER_TUMOR_UP	0.152975187156904	-0.00399593	4.77337702688056	7.45055030651829e-06	3.53141223957186e-05	3.30482888285959	UP
REACTOME_PURINERGIC_SIGNALING_IN_LEISHMANIASIS_INFECTION	0.348486858723269	-0.02154	4.77280318418014	7.46731002546002e-06	3.53615007365081e-05	3.30267944180958	UP
MORI_LARGE_PRE_BII_LYMPHOCYTE_UP	0.34461107441722	-0.0255283	4.76498413684989	7.69936151671785e-06	3.6427386433847e-05	3.27340636522214	UP
REACTOME_E3_UBIQUITIN_LIGASES_UBIQUITINATE_TARGET_PROTEINS	0.226361421960939	0.0112216413987222	4.76373083284273	7.73720324754288e-06	3.65733260200309e-05	3.26871677642874	UP
REACTOME_GAP_JUNCTION_TRAFFICKING_AND_REGULATION	0.258964137733878	-0.00512271	4.76247336852797	7.77535240033767e-06	3.67204537931033e-05	3.26401232987313	UP
MONTERO_THYROID_CANCER_POOR_SURVIVAL_UP	0.517376855228325	-0.0494638	4.76062197026601	7.83185364046362e-06	3.69539086934511e-05	3.25708714122616	UP
PID_ERBB1_DOWNSTREAM_PATHWAY	0.223467822567677	0.00528786456888594	4.76021829335074	7.84422604109259e-06	3.69789123019225e-05	3.25557738509755	UP
DAZARD_UV_RESPONSE_CLUSTER_G6	-0.173923	0.0118122387262523	-4.75958	7.86372180599996e-06	3.70374212628539e-05	3.25320323503915	DOWN
PID_S1P_S1P2_PATHWAY	0.335519427376812	-0.00236987	4.75933696402551	7.8713042400847e-06	3.70397646869152e-05	3.25228145838297	UP
LY_AGING_OLD_DN	0.324469455045387	-0.0169916	4.75904967711051	7.88015055427481e-06	3.70480459512129e-05	3.25120716069231	UP
REACTOME_PERK_REGULATES_GENE_EXPRESSION	0.2422638118467	-0.0026578	4.75778358003919	7.91925235017569e-06	3.71984288290373e-05	3.2464730849144	UP
SMITH_LIVER_CANCER	0.216622223765685	0.0038741350760417	4.74928551500395	8.18663189613931e-06	3.84198487908584e-05	3.21471657960755	UP
REACTOME_ASSEMBLY_OF_THE_HIV_VIRION	0.322492364563229	0.00212607072583319	4.74736242108378	8.24834663938249e-06	3.8674758951293e-05	3.20753467090964	UP
REACTOME_EFFECTS_OF_PIP2_HYDROLYSIS	-0.253849	-0.00221119	-4.74692	8.26273567542313e-06	3.87060934783807e-05	3.20586793334092	DOWN
FERRANDO_TAL1_NEIGHBORS	0.310501246311342	-0.0139476	4.74669605160035	8.26983672826153e-06	3.87060934783807e-05	3.20504646411647	UP
REACTOME_TRIGLYCERIDE_CATABOLISM	0.219571586264586	-0.00487491	4.74628964042583	8.2829700109639e-06	3.87328865986756e-05	3.20352903357097	UP
BIOCARTA_SKP2E2F_PATHWAY	0.325165278395141	-0.0249308	4.74462619240674	8.3369365016258e-06	3.89504057466485e-05	3.19731894201058	UP
FURUKAWA_DUSP6_TARGETS_PCI35_DN	0.296540567527664	-0.0177319	4.7430174903319	8.38945206419653e-06	3.91607637425174e-05	3.19131442162417	UP
REACTOME_VLDLR_INTERNALISATION_AND_DEGRADATION	0.392896810756219	-0.0319388	4.74230227107778	8.41290334378392e-06	3.92351995372902e-05	3.18864522396589	UP
REACTOME_MTORC1_MEDIATED_SIGNALLING	0.315094013555391	-0.00243958	4.7410665146232	8.4535727988646e-06	3.93897313658326e-05	3.18403392744305	UP
VERRECCHIA_RESPONSE_TO_TGFB1_C2	0.261748629778137	-0.00701875	4.73820340645882	8.54853533034324e-06	3.97967432832008e-05	3.17335273098466	UP
WP_PROSTAGLANDIN_SYNTHESIS_AND_REGULATION	0.265331863901397	-0.00870054	4.73488985181071	8.65973338827165e-06	4.02785464002528e-05	3.16099572293976	UP
WP_PLATELETMEDIATED_INTERACTIONS_WITH_VASCULAR_AND_CIRCULATING_CELLS	0.337152692306394	-0.00428215	4.7327359455294	8.73276826684635e-06	4.05821444436202e-05	3.15296598145718	UP
PID_LPA4_PATHWAY	-0.292357	0.0015912366279711	-4.73004	8.82486604783907e-06	4.09737119876578e-05	3.14293592800725	DOWN
REACTOME_NUCLEAR_ENVELOPE_NE_REASSEMBLY	0.254514508513634	-0.00380573	4.72520786478956	8.99276597443833e-06	4.17162205096394e-05	3.12491792497448	UP
REACTOME_SYNTHESIS_OF_PIPS_AT_THE_GOLGI_MEMBRANE	-0.352295	0.00924536904397746	-4.71753	9.2655046792067e-06	4.2943314240153e-05	3.09635684161633	DOWN
DORN_ADENOVIRUS_INFECTION_48HR_DN	0.258597167013203	-0.0101745	4.71555693651966	9.33710856494102e-06	4.32368499357942e-05	3.08899831998004	UP
BIOCARTA_PAR1_PATHWAY	-0.309902	-0.00611006	-4.71429	9.38319639664424e-06	4.3411814833324e-05	3.0842919061814	DOWN
WENDT_COHESIN_TARGETS_UP	-0.300307	0.0197497381488981	-4.71114	9.49911968249921e-06	4.39092817861236e-05	3.07255582214147	DOWN
FLECHNER_PBL_KIDNEY_TRANSPLANT_OK_VS_DONOR_UP	0.253598700383428	-0.00982834	4.70225681577829	9.83272832353021e-06	4.54112223281059e-05	3.03956657416417	UP
ONGUSAHA_TP53_TARGETS	0.185893352614645	-0.000373497	4.70179	9.8506463788684e-06	4.5453821066835e-05	3.03782665919398	UP
KANNAN_TP53_TARGETS_UP	0.198630437001153	-0.000284166	4.70145491486743	9.86341421974635e-06	4.54726010060264e-05	3.03658878772916	UP
REACTOME_INTERLEUKIN_12_FAMILY_SIGNALING	0.218255181802229	-0.00533104	4.70077572935014	9.88947701256461e-06	4.55525866270377e-05	3.03406692453981	UP
PEART_HDAC_PROLIFERATION_CLUSTER_DN	0.208009459661019	-0.00522887	4.6947045042789	1.01254442900583e-05	4.65984355179798e-05	3.01153345112848	UP
WONG_EMBRYONIC_STEM_CELL_CORE	0.307921513851624	-0.0142283	4.69307783085438	1.01895910920858e-05	4.68524030162045e-05	3.00549889753119	UP
REACTOME_NEF_MEDIATED_DOWNREGULATION_OF_MHC_CLASS_I_COMPLEX_CELL_SURFACE_EXPRESSION	0.336519485468269	-0.00760018	4.68673852311557	1.04433667666944e-05	4.79395408158066e-05	2.98199326548181	UP
WP_PDGF_PATHWAY	0.239958585327102	-0.00026164	4.68671389930833	1.04443643820206e-05	4.79395408158066e-05	2.98190199852528	UP
REACTOME_REGULATION_OF_TP53_ACTIVITY_THROUGH_ASSOCIATION_WITH_CO_FACTORS	-0.269097	-0.00240184	-4.68429	1.05431479783734e-05	4.83505066938037e-05	2.97290782720296	DOWN
WP_FGFR3_SIGNALLING_IN_CHONDROCYTE_PROLIFERATION_AND_TERMINAL_DIFFERENTIATION	0.204036533041864	-0.00556812	4.68368043653725	1.0567973806702e-05	4.84218817365801e-05	2.97066075383751	UP
REACTOME_INTERLEUKIN_12_SIGNALING	0.232793573075461	-0.00658514	4.68305554657098	1.05936131926669e-05	4.84968561919986e-05	2.96834559726001	UP
IVANOVA_HEMATOPOIESIS_STEM_CELL	-0.158918	-5.76127e-05	-4.68073	1.06894082143075e-05	4.88925863030619e-05	2.95974508830574	DOWN
DAUER_STAT3_TARGETS_DN	0.451012912676515	-0.02208	4.68023951666963	1.07099073792923e-05	4.89435277787938e-05	2.95791471710387	UP
WANG_ESOPHAGUS_CANCER_VS_NORMAL_DN	0.161199960239995	-0.00847284	4.67918452736897	1.07537940886474e-05	4.91011663715707e-05	2.95400786555288	UP
WP_TYROBP_CAUSAL_NETWORK	0.372587307610839	-0.0107544	4.67753701671762	1.08226788838096e-05	4.93725699865242e-05	2.94790780938985	UP
WP_HISTONE_MODIFICATIONS	-0.285358	1.19952824867313e-05	-4.67626	1.08761811090411e-05	4.95733869555947e-05	2.9431967769628	DOWN
REACTOME_SCAVENGING_OF_HEME_FROM_PLASMA	0.316640376024407	-0.0104809	4.67553572475755	1.09069325610951e-05	4.96702468897256e-05	2.94049953464331	UP
REACTOME_INTRA_GOLGI_TRAFFIC	-0.22267	0.0106773970186342	-4.67436	1.0956672209207e-05	4.98533353435461e-05	2.9361529341852	DOWN
WP_CHOLESTEROL_BIOSYNTHESIS_PATHWAY	0.342783724561498	-0.0144061	4.66842137950617	1.12116336863843e-05	5.09690616629714e-05	2.91417904801562	UP
WP_NOCGMPPKG_MEDIATED_NEUROPROTECTION	0.206025664175389	-0.0074748	4.66737189724376	1.12572762138965e-05	5.11189905324155e-05	2.91029833151756	UP
BIOCARTA_SM_PATHWAY	0.412878003833709	0.00362615294804518	4.66711823517413	1.12683351632142e-05	5.11189905324155e-05	2.90936043086182	UP
ZHENG_GLIOBLASTOMA_PLASTICITY_UP	0.20174949751828	-0.00917032	4.66686016978178	1.1279596913748e-05	5.11189905324155e-05	2.90840627981802	UP
MISHRA_CARCINOMA_ASSOCIATED_FIBROBLAST_UP	0.230168901687627	-0.00321562	4.66676563310046	1.12837251481269e-05	5.11189905324155e-05	2.90805675493087	UP
PURBEY_TARGETS_OF_CTBP1_NOT_SATB1_UP	0.124952736649379	-0.00451689	4.66354175623044	1.14253873291374e-05	5.17159523434894e-05	2.89613978873086	UP
BAKER_HEMATOPOIESIS_STAT3_TARGETS	0.312972538634459	-0.0126968	4.65954223173985	1.16035349052688e-05	5.24768862324788e-05	2.8813623754019	UP
BIOCARTA_CARDIACEGF_PATHWAY	0.260149407388542	-0.00469892	4.6568874005873	1.1723273506833e-05	5.2972578991982e-05	2.87155743354844	UP
REACTOME_DISSOLUTION_OF_FIBRIN_CLOT	0.360895854001312	-0.00412745	4.65630127674418	1.17498702103243e-05	5.30469097232949e-05	2.86939317673423	UP
CAIRO_LIVER_DEVELOPMENT_DN	0.153229917854082	-0.00449405	4.65445514559882	1.18340261402127e-05	5.3380749491831e-05	2.86257740042514	UP
REACTOME_SELECTIVE_AUTOPHAGY	0.224478877746516	-0.00786019	4.6498411265416	1.20469240350058e-05	5.42942403922502e-05	2.84554973858654	UP
LIANG_HEMATOPOIESIS_STEM_CELL_NUMBER_QTL	0.280381564513176	-0.0114015	4.64742223475251	1.21600166882921e-05	5.47567332010257e-05	2.83662698396842	UP
SCIAN_INVERSED_TARGETS_OF_TP53_AND_TP73_DN	0.23716947057167	-0.00240583	4.64647853242227	1.22044174461545e-05	5.49093755666916e-05	2.83314661659372	UP
REACTOME_MITOCHONDRIAL_IRON_SULFUR_CLUSTER_BIOGENESIS	0.337045919325075	-0.0145057	4.6461408501262	1.2220343453412e-05	5.49337537183475e-05	2.83190134779987	UP
WANG_METHYLATED_IN_BREAST_CANCER	0.263588187049058	-0.0111434	4.64418913832595	1.23127875729965e-05	5.53017641165169e-05	2.82470507706327	UP
SABATES_COLORECTAL_ADENOMA_SIZE_UP	-0.340878	0.00651223546933905	-4.64364	1.23389960337967e-05	5.53719066649692e-05	2.82267475729906	DOWN
RICKMAN_METASTASIS_DN	0.204825921388514	-0.00520651	4.64324805499957	1.2357604900229e-05	5.54078545612324e-05	2.82123579004922	UP
REACTOME_HCMV_INFECTION	0.237414420428454	-0.00874816	4.63766758868784	1.26266365036875e-05	5.65656003781305e-05	2.80067201483466	UP
MOOTHA_FFA_OXYDATION	0.269020588331124	-0.00378555	4.63554525005579	1.27304387985755e-05	5.69817928415692e-05	2.79285511803475	UP
HOLLMANN_APOPTOSIS_VIA_CD40_UP	0.202863941476599	-0.0118424	4.63234856818907	1.28883518934176e-05	5.76392674925469e-05	2.78108523808576	UP
GAUSSMANN_MLL_AF4_FUSION_TARGETS_A_UP	-0.128332	0.00687612328062389	-4.62921	1.30452941325602e-05	5.82912801068587e-05	2.76953028679121	DOWN
WP_GASTRIN_SIGNALING_PATHWAY	0.174853614109209	-0.00288251	4.62815486862885	1.30984028770928e-05	5.84786082335106e-05	2.76565170800849	UP
REACTOME_PROTEIN_LOCALIZATION	0.25419434616617	-0.00770308	4.62715095680031	1.314917692711e-05	5.86552021970403e-05	2.76195836702081	UP
ZHANG_TARGETS_OF_EWSR1_FLI1_FUSION	0.15456662619167	-0.00689622	4.62640127824174	1.31872173757224e-05	5.87341234051149e-05	2.75920064646284	UP
MARTINEZ_RB1_TARGETS_DN	0.118754688011353	-0.000490337	4.62635954120972	1.31893383469022e-05	5.87341234051149e-05	2.75904712299954	UP
REACTOME_NUCLEAR_EVENTS_KINASE_AND_TRANSCRIPTION_FACTOR_ACTIVATION_	0.199886449359829	0.00105168349655455	4.6247269689501	1.32725618635733e-05	5.9054428444903e-05	2.75304259169893	UP
RASHI_RESPONSE_TO_IONIZING_RADIATION_6	0.209002642426581	-0.0155017	4.61995960776081	1.35185153429339e-05	6.00976175279407e-05	2.73551562113065	UP
WP_HOSTPATHOGEN_INTERACTION_OF_HUMAN_CORONA_VIRUSES_INTERFERON_INDUCTION	0.326088982729455	-0.0157455	4.61707018649534	1.36697308360487e-05	6.07182266872238e-05	2.72489801728208	UP
BOYLAN_MULTIPLE_MYELOMA_PCA1_UP	0.194190657087473	-0.0089431	4.61156477373307	1.39624088610321e-05	6.19655972202682e-05	2.70467847184571	UP
PEDERSEN_METASTASIS_BY_ERBB2_ISOFORM_6	-0.238263	0.0212853983142956	-4.61102	1.39916557485529e-05	6.20427279503263e-05	2.7026813957616	DOWN
WP_APOPTOSIS	0.20629584188317	-0.00258147	4.60881991543245	1.41105935003602e-05	6.25171040846469e-05	2.69460287199306	UP
MULLIGHAN_MLL_SIGNATURE_2_UP	0.292463937899217	-0.00487922	4.60298889772577	1.44304703334874e-05	6.3880185354337e-05	2.6732106830355	UP
BERNARD_PPAPDC1B_TARGETS_UP	-0.19764	0.00548729487049075	-4.60129	1.45250424212102e-05	6.42444346684324e-05	2.66697716962049	DOWN
SOTIRIOU_BREAST_CANCER_GRADE_1_VS_3_UP	0.392807057578802	-0.0383514	4.6005813337079	1.45645865205489e-05	6.43648844711999e-05	2.66438277832323	UP
RODRIGUES_THYROID_CARCINOMA_ANAPLASTIC_DN	-0.11615	0.00379057116723365	-4.59461	1.49024849919566e-05	6.58025266367812e-05	2.64249821203662	DOWN
BIOCARTA_IL6_PATHWAY	0.287594198108814	-0.0078294	4.59384977434105	1.49460258490279e-05	6.59390912563019e-05	2.63971451472552	UP
REACTOME_HIV_INFECTION	0.276387118620703	-0.00743556	4.59062892895029	1.51319437703474e-05	6.67030371259495e-05	2.62791912006626	UP
TARTE_PLASMA_CELL_VS_B_LYMPHOCYTE_UP	0.323413509155374	-0.0214879	4.58992857024475	1.51726667700987e-05	6.68061178625776e-05	2.6253549164125	UP
WP_METABOLIC_PATHWAY_OF_LDL_HDL_AND_TG_INCLUDING_DISEASES	0.284869145638242	-0.00535203	4.58978744929469	1.51808852373264e-05	6.68061178625776e-05	2.62483826249935	UP
KEGG_BASAL_CELL_CARCINOMA	-0.184645	0.00369280749563463	-4.58877	1.52401382389128e-05	6.70104648553709e-05	2.62112161265163	DOWN
BOSCO_INTERFERON_INDUCED_ANTIVIRAL_MODULE	0.402225820788814	-0.0227567	4.58458337055071	1.5486989735351e-05	6.80386406188362e-05	2.6057923806112	UP
MARCINIAK_ER_STRESS_RESPONSE_VIA_CHOP	0.233948356404729	-0.0178363	4.5808007602256	1.57132321120205e-05	6.89746242499102e-05	2.59195688936483	UP
JIANG_AGING_HYPOTHALAMUS_UP	0.310664476095092	-0.00704539	4.57999030152278	1.5762121954692e-05	6.91311858885317e-05	2.58899339756327	UP
WP_ENDOPLASMIC_RETICULUM_STRESS_RESPONSE_IN_CORONAVIRUS_INFECTION	0.160058573086985	-6.09414e-05	4.57615843229924	1.59952793186433e-05	7.009498765957e-05	2.57498618164363	UP
OUYANG_PROSTATE_CANCER_PROGRESSION_UP	0.258189458915538	-0.0018794	4.57522486812443	1.60525885796811e-05	7.02872136470459e-05	2.57157464522962	UP
BIOCARTA_KERATINOCYTE_PATHWAY	0.211045731799461	-0.00390273	4.57461352370849	1.60902253957566e-05	7.0393053028465e-05	2.56934082673436	UP
DANG_MYC_TARGETS_UP	0.302290972020291	-0.0152908	4.57216618227255	1.62417524505407e-05	7.09965566985174e-05	2.56040016779414	UP
ENGELMANN_CANCER_PROGENITORS_DN	0.152559483102666	-0.0105827	4.57173994080987	1.62682842973985e-05	7.10531247341684e-05	2.55884331013757	UP
REACTOME_ACTIVATION_OF_AMPK_DOWNSTREAM_OF_NMDARS	0.272136312992413	-0.0137873	4.56958087555952	1.64033245767857e-05	7.15831226105471e-05	2.55095860643545	UP
BIOCARTA_MEF2D_PATHWAY	-0.257838	0.00698432878354297	-4.5678	1.65158264142267e-05	7.2013962046353e-05	2.54443947848988	DOWN
PID_SYNDECAN_4_PATHWAY	0.231406770632865	-0.00742927	4.56678875320672	1.6579572582908e-05	7.22316712195358e-05	2.54076534931056	UP
SAKAI_TUMOR_INFILTRATING_MONOCYTES_DN	0.233916015900675	0.00514858086477147	4.56199325243227	1.68865749202406e-05	7.35079214679584e-05	2.52326704415149	UP
SA_B_CELL_RECEPTOR_COMPLEXES	0.291165303345991	-0.00618764	4.56120626008295	1.69374809703304e-05	7.36681784633007e-05	2.52039644189763	UP
REACTOME_METABOLISM_OF_AMINO_ACIDS_AND_DERIVATIVES	0.256213272671934	-0.0107495	4.56066516946016	1.69725673297908e-05	7.3701664357753e-05	2.51842295368166	UP
WP_ADIPOGENESIS	0.152822884579021	-0.000853152	4.56056863257307	1.69788345501271e-05	7.3701664357753e-05	2.51807087512008	UP
XU_GH1_AUTOCRINE_TARGETS_UP	0.106936602848311	-0.00379768	4.56043563685672	1.69874723701401e-05	7.3701664357753e-05	2.51758583531877	UP
GRASEMANN_RETINOBLASTOMA_WITH_6P_AMPLIFICATION	0.297051472316633	0.0053098169979775	4.55999032346087	1.70164256620692e-05	7.37660641470131e-05	2.51596182442502	UP
REACTOME_DISEASES_OF_MITOTIC_CELL_CYCLE	0.219987125089136	-0.00256148	4.55844513558652	1.71172618922928e-05	7.41417109966086e-05	2.51032742667092	UP
REACTOME_PKMTS_METHYLATE_HISTONE_LYSINES	-0.247822	0.00395723916699029	-4.55592	1.72832182408116e-05	7.47985637110623e-05	2.50112649543682	DOWN
KYNG_ENVIRONMENTAL_STRESS_RESPONSE_UP	0.180449201547561	-0.00218217	4.55057861821339	1.76396661987912e-05	7.62780602872462e-05	2.48166064295739	UP
MCBRYAN_PUBERTAL_BREAST_4_5WK_UP	0.141625176701148	-0.00350105	4.54953590014401	1.7710061308602e-05	7.65191739846044e-05	2.47786305732489	UP
REACTOME_SUPPRESSION_OF_PHAGOSOMAL_MATURATION	0.402701340392015	-0.0139392	4.54783500623228	1.78254754809203e-05	7.69542409696544e-05	2.47166951638794	UP
WP_FIBRIN_COMPLEMENT_RECEPTOR_3_SIGNALING_PATHWAY	0.228652411118219	-0.00633499	4.54694187582375	1.78863704675408e-05	7.71534198055307e-05	2.46841787958264	UP
MARTINELLI_IMMATURE_NEUTROPHIL_UP	0.57111988129203	-0.0157702	4.54672542099202	1.79011590183024e-05	7.7153552636179e-05	2.46762988632338	UP
GARCIA_TARGETS_OF_FLI1_AND_DAX1_DN	0.207051095177123	-0.0116953	4.54496528847937	1.80218550460073e-05	7.76097678587532e-05	2.46122304942353	UP
BILANGES_RAPAMYCIN_SENSITIVE_VIA_TSC1_AND_TSC2	0.298193069504334	0.00176143736141337	4.54363373346365	1.81136863449143e-05	7.7941030626512e-05	2.45637721748609	UP
GUTIERREZ_CHRONIC_LYMPHOCYTIC_LEUKEMIA_DN	-0.173018	0.00898556437147179	-4.54216	1.82159373545594e-05	7.83165464552931e-05	2.45101049058338	DOWN
VERRECCHIA_EARLY_RESPONSE_TO_TGFB1	0.243645916536973	-0.00208796	4.5403076829629	1.8345054882468e-05	7.88068586076769e-05	2.44427670505979	UP
SA_REG_CASCADE_OF_CYCLIN_EXPR	0.337652217134385	-0.0400611	4.53997658806861	1.83682428369246e-05	7.88239749622344e-05	2.4430724406237	UP
SIMBULAN_PARP1_TARGETS_DN	0.353543210109954	-0.0183894	4.53982036208083	1.83791938559609e-05	7.88239749622344e-05	2.44250423100017	UP
MIZUSHIMA_AUTOPHAGOSOME_FORMATION	0.301705908907988	-0.00567827	4.53937306774865	1.84105829876591e-05	7.88306082592024e-05	2.44087744183513	UP
FRASOR_RESPONSE_TO_SERM_OR_FULVESTRANT_UP	-0.378946	0.031394789742489	-4.53937	1.84108976060609e-05	7.88306082592024e-05	2.44086115036264	DOWN
WP_OVERVIEW_OF_LEUKOCYTEINTRINSIC_HIPPO_PATHWAY_FUNCTIONS	0.211718470227463	-0.011361	4.53827668781362	1.84877420007792e-05	7.90948569395038e-05	2.43689036722512	UP
WP_NUCLEAR_RECEPTORS_METAPATHWAY	0.136120795691387	-0.00138351	4.53770600401992	1.85280284770243e-05	7.92023981012944e-05	2.43481525948289	UP
WP_MATRIX_METALLOPROTEINASES	0.255764094809282	-0.0115628	4.53572883240344	1.86682627492022e-05	7.97366647490433e-05	2.42762713127323	UP
BROWNE_HCMV_INFECTION_18HR_UP	-0.152137	0.0110565015559388	-4.53499	1.87207009513153e-05	7.98534087735158e-05	2.42495317347863	DOWN
ROSS_AML_WITH_MLL_FUSIONS	0.315518504425176	-0.00999789	4.53491695944893	1.87261436794817e-05	7.98534087735158e-05	2.42467606582436	UP
GOLDRATH_IMMUNE_MEMORY	-0.142506	0.00387080030164871	-4.53279	1.88787022298239e-05	8.0438349843129e-05	2.41694152328553	DOWN
HUANG_DASATINIB_RESISTANCE_UP	0.208882822519018	0.00368439439120376	4.53157842553348	1.89659915863839e-05	8.07444658091329e-05	2.41254423369938	UP
BROWNE_HCMV_INFECTION_2HR_UP	0.271446375124212	-0.00986441	4.53065999707068	1.90324940554296e-05	8.09616590087762e-05	2.40920772255375	UP
CROONQUIST_NRAS_SIGNALING_UP	0.2937809386533	-0.00414407	4.52837213457953	1.91991399790808e-05	8.160414943954e-05	2.40089804509372	UP
WP_COVID19_ADVERSE_OUTCOME_PATHWAY	0.319929912816035	0.00206046139424517	4.5266390479284	1.9326316913495e-05	8.19524059082739e-05	2.39460504394964	UP
REACTOME_TCR_SIGNALING	0.28833748237451	-0.0158955	4.52659	1.9329662002689e-05	8.19524059082739e-05	2.39444008322661	UP
SATO_SILENCED_BY_METHYLATION_IN_PANCREATIC_CANCER_1	0.117022762073154	-0.00524883	4.52626212239296	1.93540842564872e-05	8.19524059082739e-05	2.39323658490038	UP
MCBRYAN_PUBERTAL_BREAST_3_4WK_DN	0.237284221494677	-0.0113727	4.52620377516743	1.93583860327856e-05	8.19524059082739e-05	2.39302475668471	UP
BIOCARTA_IL1R_PATHWAY	0.248077317164085	0.00768365739333155	4.52618930265481	1.93594531937104e-05	8.19524059082739e-05	2.39297221482757	UP
REACTOME_METABOLISM_OF_WATER_SOLUBLE_VITAMINS_AND_COFACTORS	0.142643469375656	0.00165845037570365	4.52470324408847	1.94693348136634e-05	8.23508757328742e-05	2.38757768254097	UP
REACTOME_INTERFERON_GAMMA_SIGNALING	0.259684664896117	-0.00920143	4.52437603512869	1.94936102434214e-05	8.23868992341205e-05	2.38639002743056	UP
BIOCARTA_MPR_PATHWAY	0.206194077140578	-0.00571797	4.52384861949415	1.95328006342945e-05	8.24858495283455e-05	2.38447580103837	UP
SHAFFER_IRF4_TARGETS_IN_ACTIVATED_B_LYMPHOCYTE	0.224450034662115	-0.00648387	4.52352688902086	1.95567447684551e-05	8.25203080302528e-05	2.38330816417395	UP
RUAN_RESPONSE_TO_TNF_TROGLITAZONE_UP	0.246230517900685	-0.00303598	4.52311792126513	1.95872224179122e-05	8.25822570974555e-05	2.38182399499005	UP
REACTOME_INTERFERON_SIGNALING	0.246916621383137	-0.0108645	4.52270664248577	1.96179187061087e-05	8.26450273936634e-05	2.38033152098413	UP
JAATINEN_HEMATOPOIETIC_STEM_CELL_UP	-0.148855	0.00683008536512534	-4.51945	1.98625366518952e-05	8.36081655524219e-05	2.36852116930152	DOWN
PID_FOXM1_PATHWAY	0.248642373229699	-0.0107176	4.51856555750598	1.99296025569285e-05	8.38229784132118e-05	2.36530868047117	UP
MANNE_COVID19_ICU_VS_HEALTHY_DONOR_PLATELETS_DN	-0.181894	0.00471005203451738	-4.51706	2.00443394207482e-05	8.42377865688679e-05	2.35983782089285	DOWN
DAIRKEE_CANCER_PRONE_RESPONSE_BPA_E2	0.192324831383328	-0.00761967	4.51330551604053	2.03324297814284e-05	8.53500525146545e-05	2.34623858285481	UP
REACTOME_EPH_EPHRIN_SIGNALING	0.24068929063126	-0.0084989	4.51318625829408	2.03416536788943e-05	8.53500525146545e-05	2.34580637442499	UP
REACTOME_KILLING_MECHANISMS	0.24166048869173	0.0113304207918819	4.51166014609013	2.04600481085241e-05	8.57779723427135e-05	2.34027612146531	UP
BIOCARTA_HSP27_PATHWAY	0.298464094156056	0.00544684565525702	4.50944202145722	2.0633319320223e-05	8.63933403081703e-05	2.33224021363081	UP
REACTOME_AKT_PHOSPHORYLATES_TARGETS_IN_THE_NUCLEUS	-0.308094	0.0229906861989483	-4.50936	2.06398779733942e-05	8.63933403081703e-05	2.33193737157095	DOWN
WANG_RESPONSE_TO_FORSKOLIN_UP	0.225116740435481	-0.00773416	4.5069705379747	2.08280563965873e-05	8.71008520763938e-05	2.32328925806979	UP
JECHLINGER_EPITHELIAL_TO_MESENCHYMAL_TRANSITION_UP	0.187434973532477	0.00138775823455067	4.50676753074328	2.08441309608177e-05	8.71008520763938e-05	2.3225541607712	UP
PARK_HSC_AND_MULTIPOTENT_PROGENITORS	0.286396319746146	-0.0140069	4.50658129533196	2.08588880642014e-05	8.71008520763938e-05	2.32187981262144	UP
REACTOME_METABOLISM_OF_CARBOHYDRATES	0.166625196625467	-0.00779383	4.50609526907794	2.08974479747853e-05	8.71922250695749e-05	2.32012001823709	UP
REACTOME_METABOLISM_OF_NUCLEOTIDES	0.191934783762622	0.00275430385365323	4.50402497695688	2.10624738653611e-05	8.78106964657956e-05	2.31262523891853	UP
HEIDENBLAD_AMPLICON_12P11_12_UP	0.217403140736306	-0.00543788	4.50261621402217	2.11754893603225e-05	8.82115206181402e-05	2.30752649698294	UP
REACTOME_RESPONSE_OF_MTB_TO_PHAGOCYTOSIS	0.365958274942986	-0.0187447	4.49771190375379	2.1573529062686e-05	8.97980970857662e-05	2.28978388535392	UP
KYNG_NORMAL_AGING_UP	0.251016074241339	-0.00788112	4.49573987406548	2.1735615925543e-05	9.04007955916777e-05	2.28265288050086	UP
SHIPP_DLBCL_VS_FOLLICULAR_LYMPHOMA_DN	-0.25328	0.00505669247141502	-4.49282	2.19775743324635e-05	9.13344663037514e-05	2.27210668383996	DOWN
REACTOME_REGULATED_PROTEOLYSIS_OF_P75NTR	0.348889694974298	-0.0195166	4.4914648863921	2.20910495716555e-05	9.17331272125615e-05	2.26720076155873	UP
SENGUPTA_NASOPHARYNGEAL_CARCINOMA_WITH_LMP1_UP	-0.1626	0.00571935889642777	-4.48954	2.22530703250918e-05	9.23325806822063e-05	2.26023973986003	DOWN
FARMER_BREAST_CANCER_CLUSTER_7	-0.21673	-0.00226975	-4.48876	2.23190269582456e-05	9.25328096254623e-05	2.25742056138932	DOWN
VALK_AML_WITH_CEBPA	0.243774592284951	-0.00229963	4.48851086084547	2.23399368384768e-05	9.25461091850686e-05	2.25652855876387	UP
WELCSH_BRCA1_TARGETS_UP	0.211715179783991	-0.00245333	4.48801014920148	2.23823918699851e-05	9.26485706225511e-05	2.25472002995314	UP
ANDERSEN_CHOLANGIOCARCINOMA_CLASS2	0.173358341667425	-0.00745007	4.48768091393496	2.24103500920123e-05	9.26909100324685e-05	2.2535309267393	UP
WANG_BARRETTS_ESOPHAGUS_AND_ESOPHAGUS_CANCER_UP	0.225271341170039	-0.00512418	4.48665303309151	2.24978541530026e-05	9.29792739224488e-05	2.24981885942786	UP
WP_PROXIMAL_TUBULE_TRANSPORT	0.177195846715655	-0.0113187	4.48561413648015	2.25866321609967e-05	9.32724430787448e-05	2.24606753817134	UP
REACTOME_ABC_TRANSPORTERS_IN_LIPID_HOMEOSTASIS	-0.249123	-0.00251935	-4.48504	2.26361552959698e-05	9.34031727603237e-05	2.24398136358624	DOWN
REACTOME_CD28_DEPENDENT_PI3K_AKT_SIGNALING	-0.266541	0.0018699711230025	-4.47895	2.31641236952168e-05	9.55063396518874e-05	2.22202122978157	DOWN
REACTOME_CALCITONIN_LIKE_LIGAND_RECEPTORS	0.328892147151554	-0.00108666	4.47612898991845	2.34130201938574e-05	9.64564772052691e-05	2.21184248562589	UP
VANOEVELEN_MYOGENESIS_SIN3A_TARGETS	0.185104644836154	-0.00369389	4.47460763811482	2.35482626643164e-05	9.69372576449181e-05	2.20635715348015	UP
WHITEHURST_PACLITAXEL_SENSITIVITY	0.196044614766353	-0.0114017	4.4733217352678	2.36631641584335e-05	9.73336130765463e-05	2.20172163907998	UP
NAM_FXYD5_TARGETS_DN	0.256257473075556	0.0150165931051113	4.47188655316279	2.3792045444209e-05	9.77868031307584e-05	2.19654895685234	UP
ZHANG_RESPONSE_TO_IKK_INHIBITOR_AND_TNF_DN	-0.165964	0.00883993563026581	-4.47071	2.38985911045015e-05	9.81475524700186e-05	2.19229392568902	DOWN
VERNELL_RETINOBLASTOMA_PATHWAY_UP	0.263322371712863	-0.0151632	4.47021808134673	2.39427308013519e-05	9.82516457060185e-05	2.1905367318123	UP
DUTTA_APOPTOSIS_VIA_NFKB	0.24850137600776	-0.00409519	4.4681476013508	2.41310078753499e-05	9.89465954292779e-05	2.18307781182075	UP
WP_GENES_TARGETED_BY_MIRNAS_IN_ADIPOCYTES	0.289093318304152	-0.0124721	4.46729971662761	2.42085223916217e-05	9.9186641899215e-05	2.18002391279458	UP
PID_REG_GR_PATHWAY	0.152804564102917	-0.00281262	4.46583093697051	2.43433705672998e-05	9.96610347109189e-05	2.17473452549709	UP
GREENBAUM_E2A_TARGETS_DN	0.256783688215709	-0.0131392	4.45970731018247	2.49134555889852e-05	0.00010191513757372	2.15269356331726	UP
BRACHAT_RESPONSE_TO_CISPLATIN	0.192582364293556	0.00067860251967545	4.45909559346529	2.49711087372222e-05	0.000102071115307426	2.1504928136789	UP
GRAHAM_CML_QUIESCENT_VS_NORMAL_QUIESCENT_UP	0.290667859074296	-0.0122226	4.45848753303484	2.50285452569756e-05	0.00010222596453396	2.14830540216182	UP
BOQUEST_STEM_CELL_DN	0.145427945919045	-0.00504675	4.45652640859867	2.52146628408737e-05	0.00010290574342864	2.14125178462016	UP
REACTOME_DDX58_IFIH1_MEDIATED_INDUCTION_OF_INTERFERON_ALPHA_BETA	0.192553063722367	-0.0154301	4.4560367398057	2.52613427029881e-05	0.000103015834361327	2.13949088053805	UP
REACTOME_MATURATION_OF_NUCLEOPROTEIN	0.357443803625241	-0.0146071	4.45505552435547	2.53551332958989e-05	0.000103317721645331	2.13596267784446	UP
MORI_IMMATURE_B_LYMPHOCYTE_DN	0.33534796269544	-0.0278075	4.45213264373284	2.56365217406811e-05	0.000104382971698038	2.12545557374311	UP
YAO_HOXA10_TARGETS_VIA_PROGESTERONE_DN	0.270754161190039	-0.000941668	4.4515556682658	2.56924237720836e-05	0.00010452917624938	2.12338197762866	UP
FARMER_BREAST_CANCER_CLUSTER_1	0.402934184266317	-0.0167655	4.44954236883754	2.58884139465278e-05	0.00010524465638604	2.11614766419164	UP
GARGALOVIC_RESPONSE_TO_OXIDIZED_PHOSPHOLIPIDS_MAGENTA_DN	-0.408154	0.0234712611369749	-4.44809	2.60304256707039e-05	0.000105739755560559	2.11094007145662	DOWN
HEIDENBLAD_AMPLICON_8Q24_DN	0.178093409350838	-0.00259669	4.44763702835067	2.60752266099087e-05	0.000105839506767549	2.10930313376992	UP
REACTOME_RHO_GTPASE_EFFECTORS	0.156185539187933	-0.00312141	4.44725163613232	2.61131714076477e-05	0.000105911295670428	2.10791891401512	UP
BROWNE_HCMV_INFECTION_30MIN_UP	0.178713552161038	0.000757674494317141	4.4440166456422	2.64337945160641e-05	0.000107128587387584	2.09630266171904	UP
BIOCARTA_NOS1_PATHWAY	-0.273353	0.00233860916059616	-4.44211	2.66244947961123e-05	0.000107817861188284	2.08946047957178	DOWN
CHIARETTI_T_ALL_REFRACTORY_TO_THERAPY	0.208893587778909	0.000243992555621254	4.44181608572512	2.66540676148763e-05	0.0001078540754571	2.08840383996156	UP
WP_STATIN_PATHWAY	0.190359601613457	-0.00248349	4.43794619069691	2.70457542729806e-05	0.000109354372265385	2.07451886850339	UP
LIM_MAMMARY_STEM_CELL_DN	0.125895370692072	-0.00331053	4.43693203320848	2.71493184126382e-05	0.00010968828180933	2.07088136383409	UP
STEIN_ESRRA_TARGETS_UP	0.185991945912743	-0.00544779	4.43552379379719	2.72937620762523e-05	0.000110186708984283	2.06583124782842	UP
JEON_SMAD6_TARGETS_UP	0.26546176471883	0.00254046509163644	4.43406993829128	2.74436645287939e-05	0.000110706387466462	2.06061858718527	UP
PID_ARF6_DOWNSTREAM_PATHWAY	0.306269830425659	-0.00397484	4.43358869881974	2.74934588418203e-05	0.000110821744660784	2.05889338169946	UP
WP_REGUCALCIN_IN_PROXIMAL_TUBULE_EPITHELIAL_KIDNEY_CELLS	-0.189903	0.014391339021787	-4.43301	2.75538529931723e-05	0.000110979617448617	2.05680513451044	DOWN
REACTOME_JOSEPHIN_DOMAIN_DUBS	0.354068690762329	-0.0106457	4.43055143844188	2.78097496949032e-05	0.000111924073444922	2.04800771690792	UP
RUAN_RESPONSE_TO_TROGLITAZONE_UP	0.255147564404341	0.00537776479894887	4.42774017186538	2.81056411836752e-05	0.000112964117276923	2.03793613941963	UP
REACTOME_SIGNAL_REGULATORY_PROTEIN_FAMILY_INTERACTIONS	0.342666324086958	0.0123943272747928	4.42768589119464	2.81113841961126e-05	0.000112964117276923	2.0377417137314	UP
SEKI_INFLAMMATORY_RESPONSE_LPS_UP	0.269072469832808	-0.0107795	4.42307368381186	2.86035340049969e-05	0.000114853514422522	2.02122683488333	UP
TSUNODA_CISPLATIN_RESISTANCE_UP	0.264039015543293	0.000322042682371942	4.42172073597691	2.87494755641743e-05	0.000115350927282812	2.01638437446771	UP
LUI_THYROID_CANCER_CLUSTER_3	0.437755185227956	-0.00707548	4.41911878770476	2.90321730538111e-05	0.000116395859451936	2.00707408515358	UP
HOWLIN_CITED1_TARGETS_2_UP	0.262041175273351	-0.00589282	4.4187531417584	2.90721147265368e-05	0.00011646667876654	2.00576600368257	UP
DORN_ADENOVIRUS_INFECTION_24HR_DN	0.245135265953796	-0.0138311	4.41820780031225	2.91317843642619e-05	0.000116616361911456	2.00381519470899	UP
REACTOME_HOST_INTERACTIONS_OF_HIV_FACTORS	0.314041416251298	-0.0154534	4.41789635240976	2.91659151896991e-05	0.000116622509865314	2.00270114259678	UP
WP_MITOCHONDRIAL_CIII_ASSEMBLY	0.35967401576043	0.0147002040385536	4.41778675633866	2.91779347558972e-05	0.000116622509865314	2.00230912800552	UP
SINGH_NFE2L2_TARGETS	0.342102797723344	-0.0133487	4.41629686254304	2.93418096624047e-05	0.000117187915137549	1.99698052048878	UP
GOUYER_TATI_TARGETS_DN	0.214069741124311	-0.00384991	4.41546664243398	2.943351224439e-05	0.000117464429018069	1.99401172132277	UP
KOKKINAKIS_METHIONINE_DEPRIVATION_96HR_UP	0.154482672501285	0.000572453106449939	4.41463326455927	2.9525842355601e-05	0.000117738300334163	1.99103197898763	UP
COLLER_MYC_TARGETS_UP	0.28061705383384	-0.0150752	4.41444104014627	2.9547178660754e-05	0.000117738300334163	1.99034473025839	UP
BILD_HRAS_ONCOGENIC_SIGNATURE	0.187303349434858	-0.00732257	4.4137833232166	2.96202960256192e-05	0.000117939762088299	1.98799337396173	UP
CHIARADONNA_NEOPLASTIC_TRANSFORMATION_KRAS_DN	0.176635130642026	-0.00534508	4.41100803510402	2.99307520337726e-05	0.00011908521433224	1.97807404024376	UP
WP_VITAMIN_B12_DISORDERS	0.286222939121844	-0.00509389	4.41033159830522	3.00068968731936e-05	0.000119297381637305	1.97565693247913	UP
HELLER_HDAC_TARGETS_SILENCED_BY_METHYLATION_UP	0.130707303933317	-0.0047532	4.40867473046552	3.01941986546754e-05	0.000119950813500489	1.96973743017185	UP
BIOCARTA_RANMS_PATHWAY	0.432521310074691	-0.0398524	4.40716830007288	3.03654750005368e-05	0.000120539638043133	1.96435659788863	UP
LEE_CALORIE_RESTRICTION_NEOCORTEX_DN	0.183465587673339	-0.014334	4.40514899399849	3.05965380013482e-05	0.000121364719780765	1.9571456159416	UP
LI_ADIPOGENESIS_BY_ACTIVATED_PPARG	0.270080201372411	0.0038782253623394	4.39758771864558	3.14769476648051e-05	0.000124762306589538	1.93016244328997	UP
RUTELLA_RESPONSE_TO_HGF_DN	0.253914834960759	-0.00137666	4.3969993505543	3.15464730785844e-05	0.00012490026503962	1.92806400449198	UP
ANDERSEN_LIVER_CANCER_KRT19_DN	0.172985717771193	0.00253877769787033	4.39688895036698	3.15595352175474e-05	0.00012490026503962	1.92767027723633	UP
FERREIRA_EWINGS_SARCOMA_UNSTABLE_VS_STABLE_DN	0.140736282980992	-0.00395788	4.39661579848827	3.1591876007949e-05	0.000124933682125232	1.92669614471134	UP
JIANG_AGING_HYPOTHALAMUS_DN	0.257189373921369	-0.00593701	4.39464741862331	3.18258785626515e-05	0.000125763940382118	1.91967749317054	UP
LEE_LIVER_CANCER_MYC_E2F1_DN	0.168396556229475	-0.00112759	4.39317617907082	3.20018740638345e-05	0.000126363895472603	1.9144327758342	UP
TSUNODA_CISPLATIN_RESISTANCE_DN	0.211988013876887	-0.00135238	4.39231245121302	3.21056345382786e-05	0.000126677930087638	1.91135424456819	UP
PID_BMP_PATHWAY	-0.190805	0.00722807477862113	-4.39128	3.2230641605371e-05	0.000127075259662805	1.90765858348398	DOWN
CHARAFE_BREAST_CANCER_LUMINAL_VS_BASAL_DN	0.156584534146316	-0.00181734	4.3898258835217	3.24061674571147e-05	0.000127671019944081	1.9024936376423	UP
EPPERT_LSC_R	-0.227997	0.00984346874127636	-4.38581	3.28978388123113e-05	0.000129354572232659	1.88817419680005	DOWN
ZHANG_ANTIVIRAL_RESPONSE_TO_RIBAVIRIN_DN	0.172130798171587	-0.00337782	4.38576155195644	3.29032570400588e-05	0.000129354572232659	1.88801759690692	UP
PID_P38_ALPHA_BETA_DOWNSTREAM_PATHWAY	0.214924588014112	0.00345141890250959	4.38572529870968	3.29077239995096e-05	0.000129354572232659	1.88788851045271	UP
KORKOLA_YOLK_SAC_TUMOR_UP	0.222559758839313	0.0154621006312808	4.38410460168253	3.31080188295875e-05	0.000130044119039131	1.88211839794645	UP
REACTOME_CELL_CYCLE_CHECKPOINTS	0.236203793729269	-0.0058417	4.38047690666455	3.35606294845081e-05	0.000131722951159916	1.86920767584446	UP
DORN_ADENOVIRUS_INFECTION_12HR_UP	0.237724831267972	-0.0136727	4.37937726902854	3.36990032797731e-05	0.000132166833568382	1.86529546113121	UP
GENTILE_UV_HIGH_DOSE_UP	0.26434006803202	-0.017528	4.37906463982218	3.37384437912419e-05	0.000132222326941988	1.86418332286788	UP
BROWNE_HCMV_INFECTION_6HR_UP	0.165533584628923	-0.00162657	4.37856885969281	3.38010816487436e-05	0.0001323685804192	1.86241975067349	UP
KUROZUMI_RESPONSE_TO_ONCOCYTIC_VIRUS_AND_CYCLIC_RGD	0.264761530825714	0.00606337018256339	4.37636771072262	3.40805390328656e-05	0.00013336306741304	1.8545914091964	UP
RAY_TARGETS_OF_P210_BCR_ABL_FUSION_DN	0.295370027214332	0.00166457801609742	4.37099149046329	3.4772521941497e-05	0.000135969143388292	1.83548136691853	UP
LANDIS_ERBB2_BREAST_TUMORS_324_DN	0.18586247507289	0.00169449476884996	4.37023995459588	3.48703285656637e-05	0.000136249684410531	1.83281116922425	UP
FUJII_YBX1_TARGETS_UP	0.216799916601966	-0.00535974	4.36888407598765	3.50474586121867e-05	0.000136839517269987	1.82799447814478	UP
REACTOME_UNFOLDED_PROTEIN_RESPONSE_UPR_	0.19453056337145	-0.000464288	4.3675898390443	3.52173467202185e-05	0.000137400215412912	1.82339764129208	UP
FOSTER_KDM1A_TARGETS_UP	0.127416560643439	-0.00181798	4.36480365045586	3.55857805578513e-05	0.000138734124352309	1.81350463258398	UP
REACTOME_IRAK1_RECRUITS_IKK_COMPLEX	0.325594948686314	-0.0136172	4.3635992014992	3.57462022568732e-05	0.000139255697018579	1.80922918519916	UP
REACTOME_PHASE_II_CONJUGATION_OF_COMPOUNDS	0.15399368692757	-0.00292794	4.36322525910602	3.57961499834775e-05	0.000139346442377975	1.8079019481093	UP
NAKAMURA_ADIPOGENESIS_LATE_UP	0.149937771040477	-0.00590817	4.35627	3.67372617014893e-05	0.000142903574535258	1.78323615665468	UP
RAY_TUMORIGENESIS_BY_ERBB2_CDC25A_UP	0.103298802644003	-0.0035091	4.35553382345022	3.68385836924414e-05	0.000143191163973296	1.78061853699359	UP
AMIT_EGF_RESPONSE_40_HELA	0.312521442138759	-0.0174059	4.35532078914786	3.68678699783802e-05	0.000143198532129994	1.77986328317516	UP
LE_EGR2_TARGETS_UP	0.23413491983449	-0.0134601	4.3547683357995	3.69439217630447e-05	0.000143387396419597	1.77790482198654	UP
DELASERNA_TARGETS_OF_MYOD_AND_SMARCA4	0.286918660805575	-0.00567783	4.35380131222032	3.70774090391907e-05	0.000143752773081074	1.77447707539663	UP
WP_PHOSPHODIESTERASES_IN_NEURONAL_FUNCTION	-0.181061	0.00128970718851708	-4.35355	3.71126752325565e-05	0.000143752773081074	1.77357356477832	DOWN
LE_NEURONAL_DIFFERENTIATION_DN	0.304901256626046	-0.0278964	4.35348949319379	3.7120551579849e-05	0.000143752773081074	1.77337189268025	UP
MARSON_FOXP3_TARGETS_UP	0.202257927674537	-0.00524758	4.3527574157011	3.72220307413342e-05	0.000144039064926495	1.77077738041563	UP
DELPUECH_FOXO3_TARGETS_UP	0.219933563566293	0.00165997424562407	4.35220073879996	3.72993755260902e-05	0.000144231608913017	1.76880467893582	UP
REACTOME_SHC1_EVENTS_IN_ERBB4_SIGNALING	0.277279055713187	-0.00651843	4.35068115271772	3.75112982147236e-05	0.00014486128404837	1.7634205159764	UP
TOOKER_GEMCITABINE_RESISTANCE_DN	0.196821712809608	-0.00110069	4.35063586625827	3.7517631714134e-05	0.00014486128404837	1.76326007620368	UP
BIOCARTA_CERAMIDE_PATHWAY	0.254763604283171	0.000903842016376564	4.34906586009201	3.77378433677905e-05	0.00014560401854377	1.75769854726989	UP
XU_HGF_TARGETS_INDUCED_BY_AKT1_48HR_UP	0.289887181922511	-0.00156137	4.34702063674538	3.80265829508918e-05	0.000146609864061403	1.75045552595353	UP
REACTOME_TRAF6_MEDIATED_IRF7_ACTIVATION_IN_TLR7_8_OR_9_SIGNALING	0.382420377967205	-0.03387	4.34637574705919	3.81180685457438e-05	0.000146854283240345	1.74817213801965	UP
KIM_WT1_TARGETS_12HR_DN	0.125586026497807	0.00316992640892993	4.34368528901894	3.85020421056835e-05	0.000148224356501114	1.73864822689428	UP
PLASARI_TGFB1_SIGNALING_VIA_NFIC_1HR_DN	-0.15728	0.00339498090433049	-4.34091	3.89014274171275e-05	0.000149651701645874	1.72884278193727	DOWN
REACTOME_IKK_COMPLEX_RECRUITMENT_MEDIATED_BY_RIP1	0.296770222715459	-0.009323	4.33661762382421	3.95285968057337e-05	0.000151952576544394	1.71364725204496	UP
REACTOME_REGULATION_OF_TLR_BY_ENDOGENOUS_LIGAND	0.320023852811276	0.0013356697657928	4.33410407881725	3.99000131075023e-05	0.000153267647704645	1.70476210744338	UP
PID_AR_TF_PATHWAY	-0.187135	0.00790475619641857	-4.33106	4.03541162080539e-05	0.00015489817880742	1.69401114917735	DOWN
MODY_HIPPOCAMPUS_NEONATAL	0.18911304317206	-0.000528382	4.33017844758372	4.04868379991968e-05	0.000155293608994718	1.69089189204886	UP
REACTOME_SYNTHESIS_OF_LEUKOTRIENES_LT_AND_EOXINS_EX_	0.261798166719561	-0.0123547	4.32925318124027	4.0626360665255e-05	0.000155714526068881	1.68762385845263	UP
MOOTHA_GLYCOLYSIS	0.301592603556973	-0.0225312	4.32703070528596	4.0963391430861e-05	0.000156891289670726	1.67977589784359	UP
STAMBOLSKY_TARGETS_OF_MUTATED_TP53_DN	0.305894274188197	-0.0129751	4.32583524729905	4.11457934035691e-05	0.000157474529951581	1.67555557767201	UP
REACTOME_UREA_CYCLE	0.272792932292643	-0.0183261	4.32280636015276	4.1611455667304e-05	0.000159140226941233	1.66486601963987	UP
REACTOME_TP53_REGULATES_TRANSCRIPTION_OF_CASPASE_ACTIVATORS_AND_CASPASES	0.283535300243873	-0.00267565	4.32137899940664	4.18326584930801e-05	0.000159869253363905	1.65983021961487	UP
WP_PATHWAYS_OF_NUCLEIC_ACID_METABOLISM_AND_INNATE_IMMUNE_SENSING	0.323998516968402	-0.019658	4.32050708053244	4.19683407207648e-05	0.000160161545677735	1.65675456533992	UP
KEGG_AMINO_SUGAR_AND_NUCLEOTIDE_SUGAR_METABOLISM	0.260598573575451	-0.0103198	4.32046497666638	4.19749033864132e-05	0.000160161545677735	1.65660605582893	UP
REACTOME_P38MAPK_EVENTS	0.279083908818152	-0.0157637	4.32029730442006	4.20010480344633e-05	0.000160161545677735	1.65601464838683	UP
WILCOX_RESPONSE_TO_PROGESTERONE_UP	0.18968572714432	-0.000873875	4.31950399000329	4.21249605525138e-05	0.00016051697796541	1.65321669613997	UP
WP_DEREGULATION_OF_RAB_AND_RAB_EFFECTOR_GENES_IN_BLADDER_CANCER	-0.270935	-0.00115934	-4.31377	4.30318951028803e-05	0.000163853421411404	1.63298641851247	DOWN
WP_NANOMATERIAL_INDUCED_APOPTOSIS	0.286925503610863	-0.00428379	4.3133618176549	4.30963591578553e-05	0.000163979451002378	1.63156482097365	UP
REACTOME_ADVANCED_GLYCOSYLATION_ENDPRODUCT_RECEPTOR_SIGNALING	0.32613020265708	0.000298272671454448	4.30960139197536	4.37017124103739e-05	0.000166161856350134	1.61831854441159	UP
WP_FERROPTOSIS	0.243847930655722	-0.00640167	4.30882292573934	4.38280512333203e-05	0.000166521113261481	1.61557727833905	UP
VANDESLUIS_COMMD1_TARGETS_GROUP_4_UP	0.244286290344436	-0.0153032	4.30633294763519	4.42345261152081e-05	0.000167943429579018	1.6068112648882	UP
REACTOME_PREGNENOLONE_BIOSYNTHESIS	0.278499965360478	0.0147863265791585	4.30543921731663	4.43813079440738e-05	0.000168378431009882	1.60366565745973	UP
RUIZ_TNC_TARGETS_DN	0.255729230179641	-0.020275	4.30228920305777	4.4902407950932e-05	0.0001702318990337	1.59258206173385	UP
KEGG_GLYCOLYSIS_GLUCONEOGENESIS	0.221780202068355	-0.00372429	4.30186436756378	4.49731378355991e-05	0.000170376496090226	1.59108763698149	UP
GRAHAM_CML_QUIESCENT_VS_CML_DIVIDING_DN	0.384318703331375	-0.00978278	4.29973091129121	4.53299608418228e-05	0.000171603935757458	1.5835842954844	UP
JI_RESPONSE_TO_FSH_UP	0.230364442063687	-0.012973	4.2959826479216	4.59634887978234e-05	0.00017387635270262	1.57040744278495	UP
PID_IL4_2PATHWAY	0.170272393449267	-0.000140539	4.29132615975466	4.67624300657024e-05	0.000176770776849958	1.55404797932612	UP
CHIANG_LIVER_CANCER_SUBCLASS_CTNNB1_DN	0.154187248834017	-0.00731418	4.28924892884472	4.71231392516512e-05	0.000178005615612451	1.54675377666775	UP
BERTUCCI_MEDULLARY_VS_DUCTAL_BREAST_CANCER_UP	0.209393938220425	-0.00929603	4.2875775452079	4.74153209322135e-05	0.000178979998435821	1.54088634605215	UP
VILIMAS_NOTCH1_TARGETS_DN	0.35402265565282	-0.00745622	4.28678242784075	4.75549315371042e-05	0.000179377476245296	1.53809558127414	UP
PID_IL6_7_PATHWAY	0.26278739978614	-0.00770749	4.28403566006595	4.80402803046025e-05	0.000181077567002496	1.52845730821542	UP
ANDERSEN_LIVER_CANCER_KRT19_UP	0.280121844495199	0.00354292005327919	4.2816143859609	4.84720747605917e-05	0.000182573491965687	1.51996445325368	UP
HOLLEMAN_ASPARAGINASE_RESISTANCE_B_ALL_DN	0.291027859566018	0.00556734215181399	4.28098698229929	4.85845711892144e-05	0.000182865470249973	1.51776427492742	UP
WEST_ADRENOCORTICAL_TUMOR_UP	0.200024361124486	-0.00365791	4.27965687360999	4.88238994687317e-05	0.000183634062174481	1.51310053406727	UP
WP_OSTEOBLAST_DIFFERENTIATION	-0.1269	0.00540357381864886	-4.27861	4.90122060062645e-05	0.000184209786485083	1.50944716680131	DOWN
REACTOME_CONVERSION_FROM_APC_C_CDC20_TO_APC_C_CDH1_IN_LATE_ANAPHASE	0.254446858171859	0.00788239505025986	4.27757496379062	4.92007849068248e-05	0.000184785706532241	1.50580262661466	UP
WILLIAMS_ESR2_TARGETS_UP	0.198557067955608	-0.0047769	4.27590937212283	4.95043238537294e-05	0.000185792250615433	1.49996571466053	UP
REACTOME_CYTOSOLIC_SENSORS_OF_PATHOGEN_ASSOCIATED_DNA_	0.215222065777527	-0.0029105	4.27521089280527	4.96321522015076e-05	0.000186138372818853	1.49751839193375	UP
REACTOME_TP53_REGULATES_TRANSCRIPTION_OF_SEVERAL_ADDITIONAL_CELL_DEATH_GENES_WHOSE_SPECIFIC_ROLES_IN_P53_DEPENDENT_APOPTOSIS_REMAIN_UNCERTAIN	0.26343912533222	-0.0174724	4.27495048528948	4.967989067247e-05	0.000186183848340985	1.49660604503671	UP
VISALA_RESPONSE_TO_HEAT_SHOCK_AND_AGING_UP	0.316424030966982	-0.00814669	4.27380904432477	4.98896651250958e-05	0.000186836081141834	1.49260738666176	UP
REACTOME_DEFECTIVE_EXT2_CAUSES_EXOSTOSES_2	0.244276314733914	0.00703998024693611	4.27112084205939	5.03870846177401e-05	0.000188563835634607	1.48319286977305	UP
REACTOME_ERKS_ARE_INACTIVATED	0.318315692707818	0.00250026632254725	4.26939800267206	5.07083866723411e-05	0.000189630504665951	1.47716120670468	UP
REACTOME_SIALIC_ACID_METABOLISM	0.197428562420543	-0.00530383	4.26843442311958	5.08889507300793e-05	0.000190169717238638	1.47378839419021	UP
ZWANG_EGF_PERSISTENTLY_DN	0.169808180003403	-0.00754075	4.26654258100127	5.12452662773773e-05	0.000191340816131528	1.46716781046811	UP
KOBAYASHI_EGFR_SIGNALING_6HR_DN	0.300954667905581	-0.0190895	4.26638246930678	5.12755324025002e-05	0.000191340816131528	1.46660757910994	UP
RIZKI_TUMOR_INVASIVENESS_3D_UP	0.0860716295121537	-0.00121895	4.2643546445415	5.16603496210237e-05	0.000192639306575401	1.45951338170845	UP
DELPUECH_FOXO3_TARGETS_DN	0.272470753577377	-0.0167957	4.26335817713663	5.18504667399927e-05	0.000193210434865775	1.4560281067858	UP
GROSS_HYPOXIA_VIA_ELK3_ONLY_DN	0.174247945899591	0.00259139581985469	4.26299851028094	5.19192535406266e-05	0.000193328958340738	1.4547702534926	UP
REACTOME_NEGATIVE_REGULATORS_OF_DDX58_IFIH1_SIGNALING	0.288184123935954	-0.0247856	4.2602129337903	5.2454986962176e-05	0.000195184819813705	1.4450306406821	UP
PID_HIV_NEF_PATHWAY	0.213006434923471	0.00760797176929017	4.2559393981597	5.32872659226763e-05	0.000198140701453593	1.43009641977827	UP
CAFFAREL_RESPONSE_TO_THC_8HR_5_UP	0.281155135738146	-0.00395943	4.25417649068432	5.36342920648511e-05	0.000199204931423579	1.42393860466893	UP
MCBRYAN_TERMINAL_END_BUD_UP	0.310640180465262	-0.00189507	4.2540753388033	5.36542696416864e-05	0.000199204931423579	1.42358533215026	UP
RAMJAUN_APOPTOSIS_BY_TGFB1_VIA_SMAD4_UP	0.319080672137976	-0.00920031	4.25390571487219	5.36877866059339e-05	0.000199204931423579	1.42299293342156	UP
VERNOCHET_ADIPOGENESIS	0.276155674870838	0.0082948352936274	4.25165217111926	5.41349972416532e-05	0.000200721819559832	1.41512404591559	UP
MCLACHLAN_DENTAL_CARIES_DN	-0.185445	0.0027963953512469	-4.25125	5.42143591122546e-05	0.000200873614060147	1.41373446491152	DOWN
HOFFMANN_LARGE_TO_SMALL_PRE_BII_LYMPHOCYTE_UP	0.278192478431981	-0.0202676	4.24957317612279	5.4550752286241e-05	0.000201976864697215	1.40786702672122	UP
BYSTRYKH_HEMATOPOIESIS_STEM_CELL_AND_BRAIN_QTL_CIS	0.217198054696105	-0.00775999	4.24808710397341	5.4849819971557e-05	0.000202940452095754	1.40268108836328	UP
PID_RAC1_PATHWAY	0.231552228422268	-0.006828	4.2466094596748	5.5148758371894e-05	0.000203902198563127	1.39752571990395	UP
BOYLAN_MULTIPLE_MYELOMA_D_DN	0.19011039382124	-0.00974622	4.24606526948839	5.52592472894379e-05	0.00020416632143405	1.39563	UP
HELLER_HDAC_TARGETS_DN	0.162399151956245	-0.00791471	4.24459363928825	5.55591075136694e-05	0.000205129247232672	1.39049	UP
KEGG_PHOSPHATIDYLINOSITOL_SIGNALING_SYSTEM	-0.167964	-0.00319266	-4.24129	5.62377144842998e-05	0.000207488194300578	1.37898069744159	DOWN
REACTOME_TELOMERE_EXTENSION_BY_TELOMERASE	0.270988204537112	0.00543000023998646	4.24109011628856	5.62793124872882e-05	0.000207495236730284	1.37827945734062	UP
DORN_ADENOVIRUS_INFECTION_48HR_UP	0.255802149865112	-0.0107308	4.24078593830679	5.63422639190031e-05	0.000207580941344995	1.37721924116312	UP
KIM_GERMINAL_CENTER_T_HELPER_DN	-0.325524	0.0167107293163003	-4.23798	5.69264222863983e-05	0.000209585447685416	1.36743737068236	DOWN
KESHELAVA_MULTIPLE_DRUG_RESISTANCE	0.21258128712075	-0.00917094	4.23528696168392	5.7492081889967e-05	0.000211519073976599	1.35806095927044	UP
CHIARADONNA_NEOPLASTIC_TRANSFORMATION_CDC25_UP	0.150764978081117	-0.0046068	4.23222003187416	5.81431559464664e-05	0.000213764007938204	1.34738284019997	UP
REACTOME_ACTIVATED_TAK1_MEDIATES_P38_MAPK_ACTIVATION	0.277741940291697	-0.0169291	4.2280713989887	5.90351785209219e-05	0.000216891014270822	1.33294652179982	UP
VERNELL_RETINOBLASTOMA_PATHWAY_DN	-0.256765	0.0193950032595394	-4.2266	5.9354565972824e-05	0.000217911285748542	1.32783	DOWN
CHARAFE_BREAST_CANCER_BASAL_VS_MESENCHYMAL_UP	0.137424561936867	-0.0030713	4.22593508855255	5.94996485535921e-05	0.000218290640447845	1.32551621207141	UP
REACTOME_CYTOSOLIC_SULFONATION_OF_SMALL_MOLECULES	0.270188143807966	-0.00201679	4.22480020858542	5.97478207204244e-05	0.000219047410046549	1.32156997073128	UP
REACTOME_DISEASES_OF_IMMUNE_SYSTEM	0.324942708000967	-0.00192323	4.22427509996115	5.98629871254884e-05	0.000219315835103051	1.31974427836997	UP
SAMOLS_TARGETS_OF_KHSV_MIRNAS_DN	0.170222522306722	0.000154373883992262	4.22182373755125	6.0403453778829e-05	0.000221140935823332	1.3112233518829	UP
DELACROIX_RAR_TARGETS_UP	0.169448821372686	-0.0116551	4.21891906140186	6.10499519992762e-05	0.000223227490083375	1.30113085936999	UP
WP_SYNAPTIC_SIGNALING_PATHWAYS_ASSOCIATED_WITH_AUTISM_SPECTRUM_DISORDER	-0.153256	-0.00694286	-4.21888	6.10587817175262e-05	0.000223227490083375	1.30099376352465	DOWN
REACTOME_SEMA4D_IN_SEMAPHORIN_SIGNALING	0.262158771038134	-0.00267541	4.21577505929751	6.17572291408223e-05	0.000225623196329992	1.29021189083645	UP
BASAKI_YBX1_TARGETS_UP	0.215947534536407	-0.013025	4.21090873582142	6.28675488245454e-05	0.000229519235513075	1.27332180299393	UP
BYSTRYKH_HEMATOPOIESIS_STEM_CELL_QTL_CIS	0.193199346439163	-0.00336519	4.21050086081972	6.29614796117655e-05	0.000229701755345646	1.27190672158533	UP
BOCHKIS_FOXA2_TARGETS	0.101781750539346	-1.51498e-05	4.21030229443149	6.30072569858105e-05	0.000229708465496386	1.27121784765164	UP
KUROZUMI_RESPONSE_TO_ONCOCYTIC_VIRUS	0.190283646731573	-0.00232316	4.20956182817978	6.31782464700784e-05	0.000230124713490691	1.26864918061347	UP
YAMASHITA_METHYLATED_IN_PROSTATE_CANCER	0.163989633513168	-0.0096818	4.20942684083915	6.32094660620948e-05	0.000230124713490691	1.26818094306379	UP
MOREIRA_RESPONSE_TO_TSA_UP	0.309545498216012	-0.0172288	4.20589720158059	6.40310878819377e-05	0.000232875751119056	1.25594096610487	UP
GAZDA_DIAMOND_BLACKFAN_ANEMIA_PROGENITOR_UP	0.218350024457101	-0.00675085	4.20579856777684	6.40541947416226e-05	0.000232875751119056	1.25559902265993	UP
PID_P75_NTR_PATHWAY	0.148234601254373	-0.00339078	4.20545453840912	6.41348530921435e-05	0.000233006957585633	1.25440638325953	UP
WP_COPPER_HOMEOSTASIS	0.178668442942211	0.00464766800281693	4.20126415527122	6.51251822804346e-05	0.0002364405923348	1.23988476569142	UP
CUI_TCF21_TARGETS_2_UP	0.126806042142309	-0.00843983	4.19871536337376	6.5734733561107e-05	0.000238487985466667	1.23105663160895	UP
WP_EICOSANOID_SYNTHESIS	0.268822433433502	-0.00446921	4.19633442167986	6.63091035424658e-05	0.00024040498843274	1.22281302548324	UP
MARKS_HDAC_TARGETS_UP	0.22882772389165	0.0149622791199164	4.1959413123902	6.64043994783471e-05	0.000240583645511295	1.22145224443373	UP
PID_MYC_ACTIV_PATHWAY	0.207504014972765	-0.0076315	4.19520047133616	6.65843496910843e-05	0.00024106854583448	1.21888798633122	UP
CAIRO_HEPATOBLASTOMA_DN	0.11292760517728	-0.00114508	4.19422316613209	6.68224554385984e-05	0.000241763181337711	1.21550571120144	UP
WP_MIRNAS_INVOLVEMENT_IN_THE_IMMUNE_RESPONSE_IN_SEPSIS	0.230943211645512	-0.00982412	4.19330867540872	6.70459997518016e-05	0.000242404209337772	1.21234129087384	UP
KAYO_CALORIE_RESTRICTION_MUSCLE_UP	0.146933640523338	-0.00818502	4.19306229092682	6.71063506738348e-05	0.000242444874330541	1.21149	UP
WP_PREGNANE_X_RECEPTOR_PATHWAY	-0.189542	0.00734127405965236	-4.19267	6.72032075345423e-05	0.000242444874330541	1.21012225583282	DOWN
REACTOME_TAK1_ACTIVATES_NFKB_BY_PHOSPHORYLATION_AND_ACTIVATION_OF_IKKS_COMPLEX	0.256821708186433	-0.019207	4.19266254467601	6.72043782594107e-05	0.000242444874330541	1.21010575028614	UP
REACTOME_REGULATION_OF_EXPRESSION_OF_SLITS_AND_ROBOS	0.380932103966804	-0.0291759	4.19250624436925	6.72427444107278e-05	0.000242444874330541	1.20956500232971	UP
PHONG_TNF_RESPONSE_VIA_P38_PARTIAL	0.187204183989459	-0.00486595	4.19155035451417	6.74778405622719e-05	0.000243124845251246	1.20625822210111	UP
REACTOME_OXIDATIVE_STRESS_INDUCED_SENESCENCE	0.161637106007102	0.000432454739716163	4.18892617599924	6.81273192802664e-05	0.000245295885122061	1.19718273733149	UP
NIKOLSKY_BREAST_CANCER_6P24_P22_AMPLICON	0.232481195028346	-0.00475809	4.18783626065677	6.83988363842451e-05	0.000246050085618222	1.19341445376812	UP
REACTOME_SMOOTH_MUSCLE_CONTRACTION	0.286454019264787	-0.00575358	4.18770776627257	6.84309151662002e-05	0.000246050085618222	1.1929702382609	UP
BIOCARTA_P38MAPK_PATHWAY	0.208835335933064	0.000468365913716266	4.18730851491075	6.85306812115318e-05	0.000246239451116074	1.19159005070812	UP
HOEBEKE_LYMPHOID_STEM_CELL_UP	-0.217921	0.00108354543085021	-4.18642	6.87522042632943e-05	0.000246865744428917	1.18853265675828	DOWN
RIZ_ERYTHROID_DIFFERENTIATION_CCNE1	0.183119011837456	-0.00325024	4.18299201714695	6.96182795755158e-05	0.000249803957186546	1.17667367023629	UP
WANG_TNF_TARGETS	0.205499210028125	-0.00708377	4.1826819843328	6.96970327608274e-05	0.000249915011847466	1.17560268689725	UP
GAL_LEUKEMIC_STEM_CELL_UP	-0.124892	0.00267149098488857	-4.18199	6.98725858769473e-05	0.000250372775164277	1.17321967116286	DOWN
GRABARCZYK_BCL11B_TARGETS_DN	0.17682994605777	-0.00632773	4.18171684107536	6.99427436637941e-05	0.000250452509502956	1.17226900958001	UP
THEILGAARD_NEUTROPHIL_AT_SKIN_WOUND_DN	0.257164940240392	-0.00701831	4.18096246521179	7.01353767589972e-05	0.000250970396780313	1.1696636888617	UP
BURTON_ADIPOGENESIS_PEAK_AT_0HR	0.195843123318429	-0.00223838	4.17878218468571	7.06949960172969e-05	0.000252799889998925	1.16213557621968	UP
REACTOME_DISEASES_OF_METABOLISM	0.118995749879671	-0.00377631	4.17702822069897	7.11483085767781e-05	0.000254246997429525	1.15608132160879	UP
REACTOME_NGF_STIMULATED_TRANSCRIPTION	0.218248496588052	-0.00526961	4.17523915571894	7.16135748285638e-05	0.000255734815029871	1.14990762057242	UP
REACTOME_SYNTHESIS_OF_IP2_IP_AND_INS_IN_THE_CYTOSOL	-0.251877	0.012084589705552	-4.173	7.22013296213658e-05	0.00025765771417099	1.14216600170323	DOWN
WP_PATHWAYS_IN_CLEAR_CELL_RENAL_CELL_CARCINOMA	0.158627168778276	-0.00821422	4.1721487833706	7.24241671452181e-05	0.000258224085460641	1.13924745046714	UP
MONNIER_POSTRADIATION_TUMOR_ESCAPE_DN	0.106659708023998	0.000401011837349674	4.17201739678224	7.24588242866795e-05	0.000258224085460641	1.13879434994206	UP
WP_APOPTOSISRELATED_NETWORK_DUE_TO_ALTERED_NOTCH3_IN_OVARIAN_CANCER	0.173831607780119	0.00716842673635401	4.17084357015603	7.27691652882308e-05	0.000259153403356179	1.13474669969762	UP
REACTOME_REGULATION_OF_PYRUVATE_DEHYDROGENASE_PDH_COMPLEX	-0.264792	0.00701260045881398	-4.16533	7.42444357786104e-05	0.000264227304459207	1.11573973544708	DOWN
BIOCARTA_IL3_PATHWAY	0.30906771414676	-0.0131839	4.1624254724835	7.50325571702619e-05	0.000266850482235462	1.10574085981585	UP
REACTOME_RHO_GTPASES_ACTIVATE_PKNS	0.204667060357589	-0.00433399	4.16167324428126	7.52380754813484e-05	0.000267399496000333	1.10315081422609	UP
REACTOME_DISEASES_OF_SIGNAL_TRANSDUCTION_BY_GROWTH_FACTOR_RECEPTORS_AND_SECOND_MESSENGERS	0.133532047125178	-0.00172873	4.16056328666621	7.55423196064399e-05	0.000268298401428307	1.09932960866777	UP
BIOCARTA_LEPTIN_PATHWAY	-0.254917	0.0035043031831295	-4.15916	7.59300361415345e-05	0.000269492348233498	1.09448238316866	DOWN
REACTOME_IRAK4_DEFICIENCY_TLR2_4_	0.426267260695131	0.00656107746791888	4.15358015976761	7.74837502505365e-05	0.000274820248514115	1.07530444498715	UP
GAUSSMANN_MLL_AF4_FUSION_TARGETS_F_DN	0.200110256537224	-0.00229135	4.15320432588194	7.75895885296774e-05	0.000275009063615697	1.0740121561654	UP
SANA_RESPONSE_TO_IFNG_UP	0.323795000282466	-0.0192012	4.1517437676856	7.80022171598585e-05	0.0002761743114538	1.06899081920531	UP
WP_HEPATITIS_C_AND_HEPATOCELLULAR_CARCINOMA	0.184175408686735	-0.00906425	4.15166688034157	7.80239973254136e-05	0.0002761743114538	1.06872651597641	UP
BIOCARTA_NFKB_PATHWAY	0.261234701811218	-0.00768952	4.14402302335538	8.02187510421862e-05	0.000283750764850169	1.04246654598732	UP
WP_PI3KAKTMTOR_VITD3_SIGNALLING	0.273354614731268	-0.0190776	4.1429036464212	8.05450970683223e-05	0.000284712486459222	1.03862367571343	UP
WP_COMPLEMENT_AND_COAGULATION_CASCADES	0.206608264688707	0.00354304721475389	4.14190634608302	8.08369279203316e-05	0.000285550985923982	1.03520047615324	UP
CAIRO_HEPATOBLASTOMA_POOR_SURVIVAL	0.223266563863916	-0.011932	4.14067563764093	8.11984608642888e-05	0.000286634404725524	1.03097686013862	UP
REACTOME_EPH_EPHRIN_MEDIATED_REPULSION_OF_CELLS	0.213717211976287	-0.0110281	4.13881936897225	8.17467016219092e-05	0.00028837500410212	1.02460797630459	UP
TONKS_TARGETS_OF_RUNX1_RUNX1T1_FUSION_HSC_DN	0.228741072344702	-0.00821798	4.13821035848089	8.19273445003901e-05	0.000288817368205016	1.02251886315461	UP
WP_NUCLEOTIDE_METABOLISM	0.262035728091809	-0.0125497	4.13085930392577	8.41383012686242e-05	0.00029641175136952	0.997318	UP
HUANG_GATA2_TARGETS_DN	0.16695678662698	-0.00338083	4.13010685377052	8.43678236345079e-05	0.000297020189872867	0.994740403491814	UP
REACTOME_SIGNALING_BY_RETINOIC_ACID	-0.156646	0.00695183574229772	-4.12938	8.45893824693444e-05	0.000297599792429161	0.99225867514162	DOWN
STEARMAN_LUNG_CANCER_EARLY_VS_LATE_DN	0.254446619777029	0.00550222067510669	4.12898860036194	8.47100407347788e-05	0.000297823868837541	0.990909904040297	UP
VALK_AML_CLUSTER_5	0.459715419800362	0.0153202775159907	4.12662474510935	8.54378453519125e-05	0.000300180816868144	0.982814938789366	UP
BLANCO_MELO_COVID19_SARS_COV_2_LOW_MOI_INFECTION_A594_ACE2_EXPRESSING_CELLS_UP	0.197666222109441	-0.0081611	4.12526248813613	8.58599958567632e-05	0.000301461422658937	0.978151315066608	UP
TSAI_RESPONSE_TO_RADIATION_THERAPY	0.237537702154876	-0.00201762	4.12295853571898	8.65785368354821e-05	0.000303780262131477	0.970266158978567	UP
REACTOME_NICOTINATE_METABOLISM	0.216126094387042	0.00286968568138208	4.12208737388881	8.68517322375777e-05	0.00030453444408991	0.967285412927394	UP
JEON_SMAD6_TARGETS_DN	0.254281130092958	-0.00694564	4.12074358801824	8.72747678516268e-05	0.000305812658396987	0.962688365659815	UP
WP_ONCOSTATIN_M_SIGNALING_PATHWAY	0.198695497092428	-0.00750278	4.12001129139139	8.75061344284372e-05	0.000306417997851219	0.960183620752187	UP
RICKMAN_TUMOR_DIFFERENTIATED_MODERATELY_VS_POORLY_UP	0.154399435619302	-0.0106546	4.1180898781428	8.81160049145906e-05	0.000308347037278099	0.953613027038973	UP
KIM_MYC_AMPLIFICATION_TARGETS_UP	0.181720184639375	-0.00258993	4.11788145186858	8.81824060473417e-05	0.000308372989174249	0.952900400626518	UP
CROMER_TUMORIGENESIS_UP	0.200543434273312	-0.0102721	4.11587549837233	8.88239333583547e-05	0.000310408772458207	0.946043104097149	UP
KEGG_AMYOTROPHIC_LATERAL_SCLEROSIS_ALS	0.151745222280679	0.00283636572525034	4.11559404216923	8.89143044454124e-05	0.000310517023140024	0.945081130996342	UP
REACTOME_BINDING_AND_UPTAKE_OF_LIGANDS_BY_SCAVENGER_RECEPTORS	0.209977120299047	-0.00805354	4.11517844547858	8.90479075193286e-05	0.000310776008351836	0.943660766504773	UP
GAVIN_FOXP3_TARGETS_CLUSTER_P3	-0.123752	0.00263480809243432	-4.11385	8.9476064350127e-05	0.000312061950915586	0.939123333038877	DOWN
HUPER_BREAST_BASAL_VS_LUMINAL_DN	0.169329269321509	-0.00348322	4.1126612724799	8.98612436775647e-05	0.000313196387964205	0.935059979796948	UP
POS_RESPONSE_TO_HISTAMINE_DN	0.278506151801688	-0.0127068	4.11069486663481	9.05015817783452e-05	0.000315172838527359	0.928343506758216	UP
KAAB_HEART_ATRIUM_VS_VENTRICLE_DN	0.141486428662306	-0.00606702	4.11055011556363	9.05488912525045e-05	0.000315172838527359	0.927849177939311	UP
BORCZUK_MALIGNANT_MESOTHELIOMA_UP	0.184318915598845	0.00256507802234754	4.10945915679202	9.09062183960505e-05	0.000316206061060913	0.92412389585631	UP
MEINHOLD_OVARIAN_CANCER_LOW_GRADE_DN	0.317858946117377	-0.0282182	4.10632313045687	9.19409398063624e-05	0.000319592575337542	0.913419004815952	UP
GRUETZMANN_PANCREATIC_CANCER_DN	0.111752984079645	-0.00524605	4.10486612617815	9.24255156269952e-05	0.000321063518736167	0.90844733684902	UP
WAMUNYOKOLI_OVARIAN_CANCER_LMP_DN	-0.163258	0.00702579591117043	-4.10444	9.25692932380573e-05	0.000321349445583375	0.906977245222032	DOWN
REACTOME_METALLOPROTEASE_DUBS	0.251365170194516	-0.0101093	4.10330242204694	9.29483084291519e-05	0.000322283025104704	0.903112885963711	UP
CADWELL_ATG16L1_TARGETS_DN	-0.129519	0.000507874983842692	-4.10326	9.2961515275037e-05	0.000322283025104704	0.902978517681115	DOWN
CHEBOTAEV_GR_TARGETS_UP	-0.139871	-0.00263375	-4.10288	9.3090917030893e-05	0.000322335327486021	0.901662981117656	DOWN
ZAMORA_NOS2_TARGETS_DN	0.220287458080007	-0.00485311	4.10285054494737	9.30999128737361e-05	0.000322335327486021	0.901571595109516	UP
CHEBOTAEV_GR_TARGETS_DN	-0.171499	0.00918284215191198	-4.09952	9.42257404471239e-05	0.000326017320355767	0.890204212201644	DOWN
WHITE_NEUROBLASTOMA_WITH_1P36.3_DELETION	-0.197097	0.00358557284500203	-4.09622	9.53518480861985e-05	0.000329678157168116	0.878969860302709	DOWN
BROWNE_HCMV_INFECTION_10HR_UP	0.120897528906088	-0.00210514	4.09605136840272	9.5409918093986e-05	0.000329678157168116	0.878394162552209	UP
MA_MYELOID_DIFFERENTIATION_DN	0.204622055776933	-0.0022279	4.09555879442195	9.55793914690983e-05	0.000330045613342435	0.876716040905055	UP
FRIDMAN_IMMORTALIZATION_DN	0.238253862846143	0.00616792687827424	4.09393336777754	9.61406847646607e-05	0.000331615880494409	0.871179422468773	UP
REACTOME_JNK_C_JUN_KINASES_PHOSPHORYLATION_AND_ACTIVATION_MEDIATED_BY_ACTIVATED_HUMAN_TAK1	0.196245345782776	0.0025519362595845	4.0938747271446	9.61609936552266e-05	0.000331615880494409	0.870979704835638	UP
BIOCARTA_EDG1_PATHWAY	-0.255138	0.00856620929197917	-4.08627	9.88282755646037e-05	0.000340463408879792	0.845111695586718	DOWN
HADDAD_B_LYMPHOCYTE_PROGENITOR	-0.186559	0.00245362771860322	-4.08619	9.88568199463511e-05	0.000340463408879792	0.844838679225728	DOWN
REACTOME_G_PROTEIN_ACTIVATION	0.219673155493146	0.00241203967063086	4.08411927902506	9.95975733563825e-05	0.000342788751485956	0.837781244638724	UP
WARTERS_RESPONSE_TO_IR_SKIN	0.122253680501243	-0.00188024	4.08221369791844	0.00010028249272044	0.000344918994698987	0.831302587805839	UP
REACTOME_ROLE_OF_LAT2_NTAL_LAB_ON_CALCIUM_MOBILIZATION	0.269963777486267	-0.00732823	4.08093460857223	0.000100744768493166	0.000346281163499193	0.826955029939925	UP
SCHLOSSER_SERUM_RESPONSE_AUGMENTED_BY_MYC	0.224341465497455	-0.00668132	4.07903243824099	0.00010143601911299	0.000348428060395998	0.820491334554487	UP
CHANDRAN_METASTASIS_TOP50_DN	0.172999007480107	0.00158456693709125	4.07870774955601	0.000101554465550635	0.000348605873866528	0.819388222880964	UP
WILLERT_WNT_SIGNALING	0.223729765785365	-0.0140224	4.07683667482336	0.000102239626352403	0.000350727537119659	0.813032493906617	UP
BIOCARTA_MTA3_PATHWAY	0.219876831073236	-0.0121351	4.07361589245478	0.000103429441801322	0.000354559582817939	0.802096597704328	UP
REACTOME_DECTIN_2_FAMILY	0.244322862222815	-0.0021842	4.07344663688929	0.000103492334234923	0.000354559582817939	0.80152206442168	UP
REACTOME_HS_GAG_DEGRADATION	0.215935254274752	0.00249630014699365	4.07323752281019	0.000103570088119533	0.00035459359573603	0.800812254570652	UP
REACTOME_TCF_DEPENDENT_SIGNALING_IN_RESPONSE_TO_WNT	0.123726716288419	-0.00299962	4.07244923277919	0.000103863698854906	0.000355366111003565	0.798136728246241	UP
YAO_TEMPORAL_RESPONSE_TO_PROGESTERONE_CLUSTER_5	0.223359592180613	-0.00409443	4.07223917780192	0.000103942071833699	0.000355401668768199	0.797423841442764	UP
PID_IL2_1PATHWAY	0.179812793279997	-0.00361505	4.07156448005481	0.000104194190619167	0.00035603086833791	0.795134211446597	UP
NICK_RESPONSE_TO_PROC_TREATMENT_DN	-0.243564	0.00298082685933664	-4.07008	0.000104750504353729	0.000357697999190919	0.79010167495785	DOWN
BIOCARTA_SODD_PATHWAY	0.30935907674232	-0.00388581	4.0688070635634	0.000105230690406321	0.000359103165433582	0.785779380315743	UP
VANDESLUIS_COMMD1_TARGETS_GROUP_4_DN	-0.204245	-0.0036563	-4.06833	0.0001054096134449	0.000359479099210659	0.784173914274476	DOWN
REACTOME_NEDDYLATION	0.162725214576463	2.97090538836942e-05	4.06633632957523	0.000106167831886669	0.000361828829924059	0.777400753366013	UP
WP_MELANOMA	0.158403142340101	0.001688365016113	4.06564141556634	0.000106432851102754	0.000362495730009902	0.775044810411655	UP
BURTON_ADIPOGENESIS_PEAK_AT_24HR	0.316038517501451	-0.0325224	4.06526572679098	0.000106576391863557	0.000362748292098096	0.773771238027555	UP
KEGG_GLYCOSPHINGOLIPID_BIOSYNTHESIS_GANGLIO_SERIES	0.23809179320681	-0.00419074	4.06499348680153	0.000106680523702193	0.000362866478799652	0.772848402819698	UP
WANG_BARRETTS_ESOPHAGUS_UP	0.219994458480984	-0.0152212	4.06473942564989	0.000106777790248728	0.000362961175175781	0.771987227313329	UP
REACTOME_CLASS_I_MHC_MEDIATED_ANTIGEN_PROCESSING_PRESENTATION	0.165358822019452	-0.00300963	4.06444023108247	0.000106892445170424	0.000363051036743633	0.770973112061824	UP
RAMALHO_STEMNESS_UP	-0.14767	0.00906935780410974	-4.06431	0.000106943113348354	0.000363051036743633	0.770525303980035	DOWN
LAMB_CCND1_TARGETS	0.262108993741808	-0.00484305	4.06411368304177	0.000107017717176111	0.000363068543411233	0.769866339713501	UP
WP_GENOTOXICITY_PATHWAY	0.14970362084085	0.0051269794243033	4.06002221969741	0.000108599301018872	0.000368195295542583	0.756004155163343	UP
KUMAR_TARGETS_OF_MLL_AF9_FUSION	0.0993030481174142	-0.00332624	4.05947805103419	0.000108811336404096	0.000368675091847449	0.754161176101552	UP
BROWNE_HCMV_INFECTION_18HR_DN	0.125101780911605	-0.00910533	4.05681141212966	0.000109856151288288	0.000371974066667855	0.745132254286617	UP
WANG_PROSTATE_CANCER_ANDROGEN_INDEPENDENT	0.13201267981404	-0.00294648	4.04933976281308	0.00011283516210025	0.00038181373945638	0.719855350814258	UP
REACTOME_TERMINATION_OF_TRANSLESION_DNA_SYNTHESIS	0.251151539453879	-0.0114161	4.04899693636538	0.00011297369391114	0.000382035234002224	0.718696305464026	UP
REACTOME_TRANSLATION	0.365315989433015	-0.0228895	4.0473203748049	0.000113653525642501	0.000384085735009047	0.713029049439753	UP
ZHENG_FOXP3_TARGETS_IN_T_LYMPHOCYTE_DN	-0.238079	0.0156764904648612	-4.04627	0.000114082494030144	0.000385286355807231	0.709470580559738	DOWN
WP_CANNABINOID_RECEPTOR_SIGNALING	-0.169479	0.0114619301629238	-4.04547	0.000114407423867139	0.000386134287913109	0.706784103840508	DOWN
REACTOME_GLUCONEOGENESIS	0.279947134901211	-0.024294	4.04486677372892	0.000114655522306201	0.000386721981043109	0.704738022573393	UP
GARY_CD5_TARGETS_UP	0.14614669836289	-0.00581963	4.04392726078061	0.000115041438853933	0.000387773463783597	0.701564185233073	UP
TCGA_GLIOBLASTOMA_COPY_NUMBER_DN	0.181586018029423	0.00449918245879485	4.04286053526572	0.000115481120717236	0.000389004703034606	0.697961203029211	UP
BONCI_TARGETS_OF_MIR15A_AND_MIR16_1	-0.138421	0.0148861263643425	-4.04169	0.00011596679870764	0.000390389197452379	0.69399731402491	DOWN
REACTOME_TRANSLATION_OF_REPLICASE_AND_ASSEMBLY_OF_THE_REPLICATION_TRANSCRIPTION_COMPLEX	0.301577241470382	-0.0189402	4.04055754627057	0.000116435870020274	0.000391716041483907	0.690184786543403	UP
REACTOME_SYNTHESIS_OF_PC	0.177421759339211	-0.00242765	4.03680051175761	0.000118009700649629	0.000396755443727499	0.677504952008784	UP
SHEDDEN_LUNG_CANCER_POOR_SURVIVAL_A6	0.202293407586868	-0.0087426	4.0349441462726	0.000118794851267163	0.000399138484848796	0.671242728753116	UP
BASSO_CD40_SIGNALING_DN	0.185460730060865	-0.00748237	4.03436983473296	0.000119038770074025	0.000399701149612718	0.669305751706524	UP
EHLERS_ANEUPLOIDY_DN	0.306246057278352	0.0108114438441606	4.03327120611624	0.000119506713766028	0.000401014826424129	0.665600931370308	UP
MURAKAMI_UV_RESPONSE_24HR	0.210077802908978	-0.00487707	4.03167364002223	0.000120190322431335	0.000403050035709441	0.660214796485892	UP
INGRAM_SHH_TARGETS_UP	0.12029315540482	-0.00384051	4.03118255788954	0.000120401212375945	0.000403498421988103	0.65855942038237	UP
REACTOME_GLYCOGEN_SYNTHESIS	0.324029580035345	-0.0206341	4.03018847172764	0.000120829199182535	0.000404673320516523	0.655208897224194	UP
ST_FAS_SIGNALING_PATHWAY	0.144941324824279	0.00535997622487391	4.02714924119656	0.000122146759132614	0.00040880371543674	0.644968763638203	UP
ST_TUMOR_NECROSIS_FACTOR_PATHWAY	0.27042427429923	-0.00382587	4.02698383112393	0.000122218861367181	0.00040880371543674	0.644411594110278	UP
CHIARADONNA_NEOPLASTIC_TRANSFORMATION_KRAS_CDC25_DN	0.201461959790003	-0.0107756	4.02426527385734	0.00012340974611444	0.000412523115528318	0.635256582589892	UP
NAKAMURA_METASTASIS	0.183352151092278	-0.0132419	4.02130164366995	0.000124720666374874	0.000416638750036958	0.625281020802863	UP
BREDEMEYER_RAG_SIGNALING_NOT_VIA_ATM_UP	-0.143337	0.00824820701693959	-4.01959	0.00012548305287556	0.000418556672597527	0.619527985567705	DOWN
HOFFMANN_PRE_BI_TO_LARGE_PRE_BII_LYMPHOCYTE_DN	0.166190144113141	-0.00916227	4.01950683273507	0.000125521058620396	0.000418556672597527	0.619242112062396	UP
MODY_HIPPOCAMPUS_PRENATAL	0.279979434667149	-0.00620547	4.01947571793574	0.000125534977550291	0.000418556672597527	0.619137437753061	UP
ZHAN_VARIABLE_EARLY_DIFFERENTIATION_GENES_UP	-0.20667	0.00927309141810801	-4.01828	0.000126070709899808	0.000419845641495445	0.61511742892146	DOWN
KIM_BIPOLAR_DISORDER_OLIGODENDROCYTE_DENSITY_CORR_DN	0.146229829162237	-0.00384853	4.01825509103292	0.000126082183846184	0.000419845641495445	0.615031519295606	UP
SAGIV_CD24_TARGETS_UP	-0.247715	0.010592976546477	-4.01796	0.000126216809004917	0.000420026401959076	0.614024118866143	DOWN
WEIGEL_OXIDATIVE_STRESS_BY_HNE_AND_H2O2	0.159768064945321	-0.0124711	4.01776153219157	0.000126304094877443	0.000420049496195467	0.613371536092441	UP
REACTOME_SIGNAL_AMPLIFICATION	0.264234734920282	-0.0103645	4.01618587968376	0.000127015040064456	0.000422145346126495	0.608073077166865	UP
CASORELLI_APL_SECONDARY_VS_DE_NOVO_UP	0.337775709944792	-0.00538843	4.01374221919447	0.00012812523344155	0.000425564625433559	0.599858542130266	UP
WP_EBOLA_VIRUS_PATHWAY_ON_HOST	0.193997182408674	-0.0139274	4.01246341211178	0.000128709918806791	0.000427235209855176	0.595561091562242	UP
ZHAN_MULTIPLE_MYELOMA_HP_DN	0.216725772241303	0.000673129509189559	4.01217657956179	0.000128841412829065	0.000427400321237533	0.5945973137019	UP
GARGALOVIC_RESPONSE_TO_OXIDIZED_PHOSPHOLIPIDS_BLUE_DN	-0.171057	0.00978998998207744	-4.01196	0.000128939113421171	0.000427453192749451	0.593881863592406	DOWN
REACTOME_RUNX1_REGULATES_GENES_INVOLVED_IN_MEGAKARYOCYTE_DIFFERENTIATION_AND_PLATELET_FUNCTION	-0.194825	0.00267696305921833	-4.01036	0.000129677983634428	0.000429630227148791	0.588488801485507	DOWN
WP_PROLACTIN_SIGNALING_PATHWAY	0.191994613059568	-0.0061093	4.00994643348012	0.000129868193116844	0.000429987912359	0.587105454887234	UP
REACTOME_EGFR_DOWNREGULATION	0.206136659657218	-0.00332091	4.00866444270529	0.000130461980643179	0.000431680528356038	0.582800065994703	UP
WINNEPENNINCKX_MELANOMA_METASTASIS_UP	0.280317764913704	-0.0134865	4.00843287748087	0.000130569513343987	0.000431763071323445	0.582022485615647	UP
YAO_TEMPORAL_RESPONSE_TO_PROGESTERONE_CLUSTER_2	-0.146398	0.00367290864694511	-4.0069	0.00013128180362105	0.000433844038767919	0.576888055114222	DOWN
REACTOME_THROMBIN_SIGNALLING_THROUGH_PROTEINASE_ACTIVATED_RECEPTORS_PARS_	0.255421895240557	-0.0144435	4.00598635240915	0.00013171081871183	0.000434986835265602	0.573809079209014	UP
BURTON_ADIPOGENESIS_3	0.30369736184437	-0.0276464	4.00304372257249	0.000133096230845418	0.00043901527201913	0.563934666622016	UP
REACTOME_SIGNALING_BY_ROBO_RECEPTORS	0.302761577159543	-0.0201986	4.00303882668563	0.000133098547465631	0.00043901527201913	0.563918241877672	UP
XU_HGF_SIGNALING_NOT_VIA_AKT1_6HR	0.235785652402761	-0.0152587	4.00234170477978	0.000133428804342178	0.000439827105359966	0.561579673099289	UP
SCHEIDEREIT_IKK_TARGETS	0.289907316297293	-0.0176302	3.99850901301601	0.000135258596232359	0.000445577782673456	0.548727441441814	UP
REACTOME_MITOCHONDRIAL_FATTY_ACID_BETA_OXIDATION	0.26517160843661	-0.0115369	3.99719626291572	0.000135890837835959	0.000447378652522918	0.544327295307117	UP
REACTOME_SIGNALING_BY_NTRKS	0.156706961994489	0.00233265450730142	3.99631779731864	0.000136315502170996	0.000448494301667695	0.541383355130792	UP
MCBRYAN_PUBERTAL_TGFB1_TARGETS_DN	0.184571672511953	-0.00470242	3.99173277295304	0.000138552703934969	0.000455346945001995	0.526025018954758	UP
WP_BIOMARKERS_FOR_PYRIMIDINE_METABOLISM_DISORDERS	0.227747656907643	0.0157246380625753	3.99169253534245	0.000138572492252902	0.000455346945001995	0.52589028911636	UP
WP_REGULATION_OF_APOPTOSIS_BY_PARATHYROID_HORMONERELATED_PROTEIN	0.19206936329783	-0.0123211	3.98989553415028	0.000139459000480736	0.000457972144794777	0.519874231035698	UP
ZHANG_GATA6_TARGETS_UP	0.271125713683175	-0.0126036	3.98798080376317	0.000140409568331555	0.000460804283262632	0.513466062491338	UP
DITTMER_PTHLH_TARGETS_DN	0.152697442833234	-0.00355458	3.98679089051834	0.000141003425984314	0.000462462930392717	0.509484746793827	UP
REACTOME_ERYTHROCYTES_TAKE_UP_CARBON_DIOXIDE_AND_RELEASE_OXYGEN	0.336868704699919	-0.0171778	3.98614233178216	0.000141328119148016	0.000463237245708982	0.507315082676857	UP
MAGRANGEAS_MULTIPLE_MYELOMA_IGG_VS_IGA_UP	0.263128409649416	-0.000871954	3.98390774516228	0.000142452334573726	0.000466629577162555	0.499841420047987	UP
WP_FATTY_ACID_BETA_OXIDATION	0.213803192004613	-0.00547912	3.98349957078876	0.000142658609707404	0.000467012655948845	0.498476572976376	UP
HOLLEMAN_DAUNORUBICIN_B_ALL_UP	0.327044650664828	-0.00860395	3.97964741995012	0.000144619483066583	0.000473135580395553	0.485600502195799	UP
FIGUEROA_AML_METHYLATION_CLUSTER_6_DN	0.17136304689095	-0.00153945	3.97847387420732	0.000145221971687387	0.000474809548456322	0.481679533997277	UP
GRAHAM_CML_DIVIDING_VS_NORMAL_QUIESCENT_UP	0.285724300533606	-0.0216498	3.97568320847368	0.000146664350801691	0.000479225766244525	0.472358724561288	UP
PID_IL8_CXCR2_PATHWAY	0.313743489581876	0.00379138730684472	3.97541126843957	0.00014680563695359	0.000479387801369999	0.471450684658594	UP
WANG_CISPLATIN_RESPONSE_AND_XPC_UP	0.139031655092701	-0.00962006	3.97362630581403	0.000147736254582524	0.000482125554904765	0.465491535152282	UP
SMIRNOV_RESPONSE_TO_IR_2HR_UP	0.213394703587634	-0.0139294	3.97321840828853	0.000147949710183107	0.000482520951239727	0.464130013680585	UP
WP_SEROTONIN_RECEPTOR_2_AND_ELKSRFGATA4_SIGNALING	0.201005254234908	0.000252303545596038	3.9712643730655	0.000148976375037762	0.000485566389462232	0.457608960693827	UP
RICKMAN_TUMOR_DIFFERENTIATED_WELL_VS_POORLY_UP	-0.176731	0.000872793439123645	-3.9689	0.000150227425575994	0.000489338928916696	0.449723553600826	DOWN
LINDSTEDT_DENDRITIC_CELL_MATURATION_B	0.207585620329935	-0.00955016	3.96827766320173	0.000150558814466429	0.000490113002509644	0.447645872510792	UP
REACTOME_TRANSLESION_SYNTHESIS_BY_Y_FAMILY_DNA_POLYMERASES_BYPASSES_LESIONS_ON_DNA_TEMPLATE	0.215911913859958	-0.00548681	3.96664377058769	0.000151431295562574	0.000492646430118942	0.442197687875727	UP
KEGG_SULFUR_METABOLISM	0.315401008539084	0.00785855185690953	3.96596865926175	0.000151793209955338	0.000493516729879669	0.439946989141959	UP
BIOCARTA_ETS_PATHWAY	0.187173527762919	0.00346481189148248	3.96484295024343	0.000152398524511231	0.0004951768092882	0.436194661513863	UP
REACTOME_LEISHMANIA_INFECTION	0.141922108090027	-0.00404595	3.96392116782625	0.000152895905081212	0.000496484342710918	0.433122624820145	UP
PEDERSEN_METASTASIS_BY_ERBB2_ISOFORM_4	0.140874576902774	-0.0026793	3.96285568169186	0.000153472763484064	0.000497946926445193	0.429572273140248	UP
BLANCO_MELO_BETA_INTERFERON_TREATED_BRONCHIAL_EPITHELIAL_CELLS_UP	0.186774091450342	-0.0119933	3.9627376203014	0.000153536810525947	0.000497946926445193	0.429178915910708	UP
YAO_TEMPORAL_RESPONSE_TO_PROGESTERONE_CLUSTER_16	0.149811344884279	-0.0132431	3.96251458816232	0.000153657872944952	0.000498030601212775	0.42843583874751	UP
LIU_SMARCA4_TARGETS	0.178284082355529	0.000955706958431662	3.95927609274466	0.000155426071732093	0.000503449506205317	0.417649352039318	UP
TAKEDA_TARGETS_OF_NUP98_HOXA9_FUSION_8D_DN	0.209761542997868	-0.00191979	3.95727450091638	0.000156528655240498	0.000506707002846641	0.410985648430901	UP
HOLLERN_EMT_BREAST_TUMOR_UP	0.163025381356969	-0.00496971	3.95654113627628	0.000156934503512167	0.000507468983330998	0.408544706602201	UP
MURATA_VIRULENCE_OF_H_PILORI	0.238328149330168	-0.0130798	3.95649841569385	0.000156958176366913	0.000507468983330998	0.408402524321286	UP
PID_REELIN_PATHWAY	-0.20492	0.00493737210994367	-3.95551	0.000157506178061175	0.000508926019100013	0.405117173976065	DOWN
REACTOME_DEUBIQUITINATION	0.173768874976064	-0.00665428	3.9546029898272	0.00015801194165189	0.000510244861615863	0.40209524176313	UP
BIOCARTA_PITX2_PATHWAY	-0.226605	0.00235633932080587	-3.95392	0.000158391201476091	0.00051115382797346	0.399835549837641	DOWN
MATZUK_SPERMATOZOA	-0.149104	0.00658906561959456	-3.9533	0.000158739496877789	0.000511961807327007	0.397765141774105	DOWN
PID_TAP63_PATHWAY	0.155842721551783	-0.00454652	3.95132720207996	0.000159849112574702	0.000515222663711803	0.391199500755444	UP
GRAESSMANN_RESPONSE_TO_MC_AND_SERUM_DEPRIVATION_UP	0.158512245117225	-0.0031783	3.95034270944822	0.000160405234275631	0.000516696589521258	0.387926145660582	UP
WP_MFAP5MEDIATED_OVARIAN_CANCER_CELL_MOTILITY_AND_INVASIVENESS	-0.223844	-0.0111343	-3.94994	0.000160632600584838	0.000517110366907349	0.386591147289191	DOWN
WEI_MIR34A_TARGETS	-0.132366	0.0105161884329372	-3.94863	0.000161377500924021	0.000519188661434327	0.382230696080862	DOWN
ZHAN_LATE_DIFFERENTIATION_GENES_UP	0.238613166114567	-0.00856437	3.9479302040812	0.000161775856979463	0.000520150172379232	0.379907132134013	UP
REACTOME_TRANSCRIPTIONAL_REGULATION_BY_RUNX1	0.137797086494627	0.00168768068754211	3.94772405165968	0.000161893497496978	0.000520208484888875	0.379222050422777	UP
REACTOME_SIGNALING_BY_MODERATE_KINASE_ACTIVITY_BRAF_MUTANTS	0.224125110637223	-0.00371838	3.94680212461197	0.000162420596464402	0.000521514258678612	0.376158620570986	UP
SHEPARD_BMYB_MORPHOLINO_UP	0.128558585342082	0.000463522068815874	3.94666458415188	0.000162499374022085	0.000521514258678612	0.375701635633293	UP
BARRIER_COLON_CANCER_RECURRENCE_UP	0.197424668755771	0.0036294471728831	3.94318130420112	0.000164506692655932	0.000527632508714856	0.36413190877828	UP
PID_AVB3_OPN_PATHWAY	0.234045918397846	-0.00626196	3.94021225740097	0.000166236392922248	0.000532837459644511	0.354275744417239	UP
GAVIN_FOXP3_TARGETS_CLUSTER_P6	0.261898083514535	-0.0191515	3.94004671267064	0.00016633334623945	0.000532837459644511	0.35372634565408	UP
ST_INTERFERON_GAMMA_PATHWAY	0.246446491450671	0.000760014337892326	3.93976969193886	0.000166495707942959	0.000533030962110099	0.352807023260045	UP
YAMAZAKI_TCEB3_TARGETS_UP	0.13378575296197	-0.00286989	3.93943566607276	0.000166691682081346	0.000533331771065655	0.351698582372741	UP
HUNSBERGER_EXERCISE_REGULATED_GENES	0.192063265797322	0.00417602277236392	3.93859033524733	0.000167188627620496	0.000534594584220154	0.348893701017771	UP
REACTOME_MAP2K_AND_MAPK_ACTIVATION	0.22292058329693	-0.00109848	3.93771068016104	0.000167707256953694	0.000535925146304349	0.345975367782423	UP
BLALOCK_ALZHEIMERS_DISEASE_INCIPIENT_DN	0.178348413050014	-0.00153151	3.93685362107847	0.000168214044996358	0.000537216265877189	0.343132429522027	UP
RICKMAN_METASTASIS_UP	-0.141382	0.00129495214301973	-3.93632	0.000168531586652102	0.000537901791829785	0.341355501081949	DOWN
FONTAINE_PAPILLARY_THYROID_CARCINOMA_UP	0.154667797409348	-0.00619473	3.93567033256123	0.000168916145491505	0.000538800249316404	0.339208059191501	UP
KEGG_COMPLEMENT_AND_COAGULATION_CASCADES	0.186784381576653	0.000775945755401087	3.93545091555513	0.000169046643787595	0.00053888771568387	0.338480452919259	UP
ZHENG_FOXP3_TARGETS_IN_THYMUS_UP	-0.168911	0.00794716177228129	-3.93432	0.000169718972923894	0.000540701273885507	0.334740753877883	DOWN
STEIN_ESRRA_TARGETS	0.144777042938323	-0.00352227	3.93358085486372	0.000170162785432626	0.000541785043996205	0.332280297282926	UP
MATTIOLI_MGUS_VS_MULTIPLE_MYELOMA	0.229090949411406	0.0135275194090366	3.93239030662792	0.000170877032439877	0.000543728013144053	0.328334109683947	UP
REACTOME_SHC_MEDIATED_CASCADE_FGFR3	0.19435934575902	-0.00678319	3.93204763400618	0.000171083143647428	0.000544052722012622	0.327198440296432	UP
FOURNIER_ACINAR_DEVELOPMENT_LATE_2	0.206092903395806	-0.00989221	3.92933259611693	0.000172724620292382	0.000548938793245332	0.318202796911097	UP
REACTOME_TFAP2_AP_2_FAMILY_REGULATES_TRANSCRIPTION_OF_GROWTH_FACTORS_AND_THEIR_RECEPTORS	-0.246564	0.00900382693382499	-3.92881	0.00017304135480273	0.000549611301888622	0.31647693389398	DOWN
REACTOME_METHYLATION	0.219801101984742	-0.00684508	3.92599080847997	0.000174765719864043	0.000554751173921809	0.307136435991404	UP
KLEIN_TARGETS_OF_BCR_ABL1_FUSION	0.234838694846002	-0.0157241	3.92555659034968	0.000175032620213427	0.000555261249075121	0.305698994493038	UP
GINESTIER_BREAST_CANCER_20Q13_AMPLIFICATION_UP	-0.124366	0.0133504138159606	-3.92435	0.000175776091221384	0.000557281628202179	0.30170649881975	DOWN
TSENG_IRS1_TARGETS_DN	0.130666979033486	-0.00394892	3.92335555210206	0.000176391540289564	0.00055889392280839	0.298414332509843	UP
DEURIG_T_CELL_PROLYMPHOCYTIC_LEUKEMIA_UP	0.105197676804195	-0.00115856	3.92137358440326	0.000177623839532911	0.000562457560919479	0.291857125583238	UP
ASTIER_INTEGRIN_SIGNALING	0.158318448552982	-0.00296731	3.9211489744186	0.000177764010540062	0.000562560682266008	0.291114162593602	UP
POMEROY_MEDULLOBLASTOMA_PROGNOSIS_DN	0.337143148710804	-0.019663	3.9187293827422	0.000179280717098671	0.000567017295215882	0.283112518200746	UP
REACTOME_DEGRADATION_OF_CYSTEINE_AND_HOMOCYSTEINE	0.229493046717309	0.00982957183759098	3.91441981803707	0.00018201285702075	0.000575310288092189	0.268869127801527	UP
MOREAUX_B_LYMPHOCYTE_MATURATION_BY_TACI_UP	0.16720228770484	-0.0111447	3.91336325925729	0.000182688739599892	0.00057709772243398	0.265378783386384	UP
BIOCARTA_CTCF_PATHWAY	-0.196478	0.0122614182323517	-3.9111	0.000184141920780311	0.000581250585408411	0.257918193736262	DOWN
PHONG_TNF_RESPONSE_NOT_VIA_P38	0.142736611102786	-0.000724072	3.91097441484043	0.00018422574981288	0.000581250585408411	0.257489628330412	UP
GOBERT_CORE_OLIGODENDROCYTE_DIFFERENTIATION	0.174759754274228	-0.00210342	3.90768340194903	0.00018636349666686	0.000587640748235431	0.246626512960991	UP
BIOCARTA_HER2_PATHWAY	-0.210297	0.00760588230032295	-3.90692	0.000186860224418417	0.000588851870560267	0.244120321987164	DOWN
FLECHNER_PBL_KIDNEY_TRANSPLANT_OK_VS_DONOR_DN	0.203314017775863	-0.00957941	3.90271475140554	0.000189635998137365	0.000597239155579604	0.230237756314406	UP
LEE_LIVER_CANCER_MYC_DN	0.144924594643973	0.00176723767516619	3.89859603291537	0.000192390299244601	0.000605548756442367	0.21666337784725	UP
ZHAN_MULTIPLE_MYELOMA_MF_UP	0.146944424722632	-0.00658251	3.89811418968244	0.000192715009408534	0.000606205817802536	0.215075978114625	UP
WP_STRUCTURAL_PATHWAY_OF_INTERLEUKIN_1_IL1	0.186992567743669	0.000246381186594248	3.89787470371325	0.000192876591918425	0.00060634926190591	0.214287058426518	UP
DACOSTA_UV_RESPONSE_VIA_ERCC3_XPCS_UP	-0.198449	0.0121527985396469	-3.89382	0.000195628831571114	0.000614631929960206	0.200950629058492	DOWN
TERAMOTO_OPN_TARGETS_CLUSTER_6	0.188974478868717	-0.0111696	3.89230006512393	0.000196674643217929	0.000617546567413414	0.195932454579737	UP
KOBAYASHI_EGFR_SIGNALING_24HR_DN	0.270238897185316	-0.0275516	3.89133170590872	0.000197341642864886	0.000619268972927745	0.192745969139252	UP
PID_MYC_REPRESS_PATHWAY	0.148488273644432	-0.0019887	3.89075055503573	0.000197742973732229	0.000620156128777501	0.19083389642946	UP
REACTOME_ALPHA_LINOLENIC_OMEGA3_AND_LINOLEIC_OMEGA6_ACID_METABOLISM	0.327193623786911	-0.0186996	3.88898586913129	0.000198966417410034	0.000623618962961425	0.185029031250687	UP
WP_15Q133_COPY_NUMBER_VARIATION_SYNDROME	-0.212425	-0.000409317	-3.88879	0.000199103571439347	0.000623674937977776	0.184380519409275	DOWN
WELCH_GATA1_TARGETS	0.298457417008141	-0.0191426	3.88813758827154	0.000199557096465695	0.000624721257678237	0.182239294582931	UP
AGARWAL_AKT_PATHWAY_TARGETS	0.311217757992393	-0.00734563	3.88705563009552	0.000200312923867282	0.000626712128053951	0.178681677235662	UP
ABRAHAM_ALPC_VS_MULTIPLE_MYELOMA_DN	0.2958544099191	-0.0183051	3.88429	0.000202259764484674	0.000632424670290597	0.169579951421177	UP
REACTOME_TRANSLOCATION_OF_SLC2A4_GLUT4_TO_THE_PLASMA_MEMBRANE	0.186100180144787	-0.0075227	3.88396903835904	0.000202484204334087	0.000632748009718235	0.168536343601888	UP
NAKAYAMA_SOFT_TISSUE_TUMORS_PCA2_DN	0.175231657091753	-0.00383595	3.88019848505311	0.000205167156726103	0.000640739359665285	0.156150486868118	UP
GERHOLD_RESPONSE_TO_TZD_DN	0.228762310375183	-0.00051578	3.88003169832728	0.000205286615807068	0.000640739359665285	0.155602803639837	UP
VILLANUEVA_LIVER_CANCER_KRT19_DN	0.156652959791762	0.00204644252560015	3.87388982479915	0.000209732253751975	0.000654224476500791	0.135445922684743	UP
NGUYEN_NOTCH1_TARGETS_DN	0.164784680081147	-0.00390735	3.87227856336869	0.000210913671134617	0.000657517395761348	0.130161636150957	UP
WP_NOTCH1_REGULATION_OF_HUMAN_ENDOTHELIAL_CELL_CALCIFICATION	0.265778172464231	0.000360200148830989	3.87018045807089	0.000212461589243027	0.000661948264935963	0.123282991370441	UP
ZHENG_BOUND_BY_FOXP3	-0.127932	0.00638756925653373	-3.87	0.000212594823171131	0.000661968871672825	0.122693286981989	DOWN
REACTOME_GPVI_MEDIATED_ACTIVATION_CASCADE	0.221982651732446	-0.00876122	3.86853297511639	0.000213684654439959	0.000664966293697681	0.117883532293351	UP
AMIT_SERUM_RESPONSE_120_MCF10A	0.178753461225649	-0.0092916	3.86441024258004	0.000216774857223198	0.000674181411994573	0.104378709771198	UP
SMID_BREAST_CANCER_LUMINAL_A_DN	0.367429925341784	-0.0332277	3.85989703114038	0.000220206686706572	0.000684447418609965	0.0896063042804647	UP
GARGALOVIC_RESPONSE_TO_OXIDIZED_PHOSPHOLIPIDS_YELLOW_UP	-0.227134	0.0118833737175927	-3.85936	0.000220617605704257	0.000685317197042101	0.0878530579789611	DOWN
ZHAN_MULTIPLE_MYELOMA_CD1_AND_CD2_UP	-0.176604	0.0125375358592249	-3.85472	0.000224207274351657	0.000696054412298373	0.0726756193594724	DOWN
PID_ALPHA_SYNUCLEIN_PATHWAY	0.24279550090259	-0.0159269	3.85439502992111	0.000224460615592663	0.000696427358052487	0.0716137343480092	UP
VARELA_ZMPSTE24_TARGETS_DN	0.150753379597684	-0.00906938	3.85390359915443	0.000224844365547054	0.000697204236702254	0.0700075356522971	UP
BONOME_OVARIAN_CANCER_SURVIVAL_SUBOPTIMAL_DEBULKING	-0.0977593	0.00394181802690797	-3.8528	0.000225709501063974	0.000699167606455563	0.0663965875381871	DOWN
REACTOME_REGULATION_OF_IFNA_SIGNALING	0.196094603624348	-0.00832588	3.85275336990935	0.000225745011418705	0.000699167606455563	0.0662486705729091	UP
REACTOME_DNA_DAMAGE_RECOGNITION_IN_GG_NER	0.260511210077814	-0.011656	3.85208739427748	0.000226268053836087	0.000700143813570367	0.0640726691138802	UP
MOREAUX_MULTIPLE_MYELOMA_BY_TACI_UP	0.113243900248002	-0.00487694	3.85201109693757	0.000226328049910849	0.000700143813570367	0.0638233927993896	UP
PETROVA_ENDOTHELIUM_LYMPHATIC_VS_BLOOD_UP	0.169279438678117	-0.00550386	3.8465050928528	0.000230698011723999	0.000713240216021919	0.0458434555608651	UP
KARAKAS_TGFB1_SIGNALING	0.269952375430656	-0.0125742	3.84329629653552	0.00023328178428847	0.000720802108900781	0.03537337838757	UP
FISCHER_DIRECT_P53_TARGETS_META_ANALYSIS	0.10073376209436	-0.000638269	3.84266850204234	0.000233790515744076	0.000721947322096886	0.0333256440241056	UP
KEGG_HEDGEHOG_SIGNALING_PATHWAY	-0.140811	-0.00078096	-3.84046	0.000235585999161099	0.000727062339795883	0.0261342109718576	DOWN
CHESLER_BRAIN_HIGHEST_GENETIC_VARIANCE	0.13532059019022	-0.00383353	3.83939111568165	0.000236463582780139	0.000729340183347827	0.0226392968524198	UP
HOLLEMAN_VINCRISTINE_RESISTANCE_B_ALL_DN	0.38341949054109	-0.0273736	3.83915138817246	0.000236660247854507	0.000729516377230756	0.0218578844803243	UP
WP_SENESCENCE_AND_AUTOPHAGY_IN_CANCER	0.153597372847176	-0.00145825	3.83772180640391	0.000237836279094052	0.000732709526873132	0.0171987495756616	UP
WP_TLR4_SIGNALING_AND_TOLERANCE	0.186762663511724	-0.00222556	3.83703427606379	0.000238403854048732	0.000734025529426839	0.0149584594934629	UP
KIM_MYCL1_AMPLIFICATION_TARGETS_UP	-0.24173	0.0103773876317275	-3.83535	0.000239802010891915	0.000737467007487145	0.00946259707883712	DOWN
WANG_RESPONSE_TO_BEXAROTENE_UP	0.201556338146131	-0.0104264	3.83534519492587	0.000239803732350449	0.000737467007487145	0.00945585030090434	UP
PARK_HSC_VS_MULTIPOTENT_PROGENITORS_DN	0.236704969786511	0.00478279699420092	3.83331008740108	0.000241500815164668	0.000742249418977591	0.00282822791487902	UP
MUELLER_COMMON_TARGETS_OF_AML_FUSIONS_UP	0.278639904828637	-0.00736568	3.83029037728706	0.000244040103717638	0.000749613197553355	-0.00700135	UP
NEMETH_INFLAMMATORY_RESPONSE_LPS_DN	0.175047500933976	0.00301741125509592	3.82967176607734	0.000244563432748016	0.000750779580978641	-0.00901435	UP
PID_HIF1_TFPATHWAY	0.183871307012236	-0.000851183	3.82618442945374	0.000247533728049444	0.000759452071738553	-0.0203581	UP
LOPEZ_MESOTELIOMA_SURVIVAL_TIME_UP	0.326639328812043	-0.0400652	3.82239422100733	0.000250801028294491	0.000768638649894906	-0.0326787	UP
CHEOK_RESPONSE_TO_HD_MTX_UP	0.347124274719774	-0.0320194	3.82237001885825	0.000250822023091184	0.000768638649894906	-0.0327574	UP
VISALA_AGING_LYMPHOCYTE_DN	0.223684077739554	-0.00853195	3.82117387457085	0.000251861742650864	0.000771372695125201	-0.0366439	UP
MCCLUNG_DELTA_FOSB_TARGETS_8WK	0.159078126199613	-0.00791399	3.81975951470194	0.000253096447974006	0.000774700368857204	-0.0412382	UP
BYSTRYKH_HEMATOPOIESIS_STEM_CELL_AND_BRAIN_QTL_TRANS	0.125926017908035	-0.00160391	3.81861509973126	0.000254099722848207	0.000777316179666722	-0.0449549	UP
CAIRO_HEPATOBLASTOMA_UP	-0.110063	0.00715273921390393	-3.81819	0.000254474984275558	0.00077800889929393	-0.0463412	DOWN
NIKOLSKY_BREAST_CANCER_5P15_AMPLICON	0.230153884321021	-0.00253773	3.81758733641821	0.000255003966159108	0.000779170505598959	-0.048292	UP
REACTOME_ADENYLATE_CYCLASE_ACTIVATING_PATHWAY	-0.291414	-0.0131973	-3.81612	0.000256298736840233	0.00078266927348174	-0.0530496	DOWN
REACTOME_ABERRANT_REGULATION_OF_MITOTIC_EXIT_IN_CANCER_DUE_TO_RB1_DEFECTS	0.240657200481548	0.00700493399564906	3.81455878884922	0.00025768642222222	0.00078644752794966	-0.0581219	UP
HOFFMANN_LARGE_TO_SMALL_PRE_BII_LYMPHOCYTE_DN	0.128947982687347	-0.00619815	3.80940639188888	0.000262311993566933	0.000799929237038804	-0.0748327	UP
SERVITJA_ISLET_HNF1A_TARGETS_UP	0.129659075653946	-0.00128647	3.80929834061325	0.000262409839617741	0.000799929237038804	-0.0751829	UP
BOYLAN_MULTIPLE_MYELOMA_D_CLUSTER_DN	0.189976136200694	-0.00998514	3.8082831390206	0.000263330859466813	0.000802269075345278	-0.0784736	UP
KEGG_CHEMOKINE_SIGNALING_PATHWAY	0.163700429892709	-0.00581692	3.80768525369002	0.000263874720141379	0.00080345779667975	-0.0804113	UP
NAKAYAMA_SOFT_TISSUE_TUMORS_PCA2_UP	0.265114443987185	-0.0132777	3.80580866706205	0.000265588707471408	0.000808205915401932	-0.0864917	UP
REACTOME_A_TETRASACCHARIDE_LINKER_SEQUENCE_IS_REQUIRED_FOR_GAG_SYNTHESIS	0.19512695088308	0.000172123803817842	3.8051357586848	0.000266205893661783	0.000809612805156372	-0.0886716	UP
REACTOME_CLATHRIN_MEDIATED_ENDOCYTOSIS	0.159143398156476	-0.00458689	3.80121071308191	0.000269833267271941	0.000820167628661458	-0.101381	UP
SHIRAISHI_PLZF_TARGETS_UP	0.224315111895316	0.00365466051787516	3.8001688561157	0.000270803999772516	0.000822639924933592	-0.104753	UP
GHO_ATF5_TARGETS_UP	-0.229225	0.0166420275739079	-3.79901	0.000271888119316292	0.000825453593371413	-0.108504	DOWN
ALCALA_APOPTOSIS	0.273198839635909	-0.0240847	3.79838777492691	0.000272471210553313	0.00082674375436606	-0.110516	UP
FORTSCHEGGER_PHF8_TARGETS_UP	-0.0997091	0.00458296087565154	-3.79541	0.000275276424667963	0.000834770967612593	-0.120133	DOWN
JOHNSTONE_PARVB_TARGETS_3_UP	0.171199829051318	-0.00293102	3.79087519006987	0.000279611828537662	0.000847301782740529	-0.134803	UP
COLIN_PILOCYTIC_ASTROCYTOMA_VS_GLIOBLASTOMA_DN	0.18529352653491	-0.00237004	3.79074953962742	0.000279732761478606	0.000847301782740529	-0.135209	UP
BOYAULT_LIVER_CANCER_SUBCLASS_G3_UP	0.191749217975116	0.000143251520255508	3.78713586610757	0.000283232179980619	0.000857404653699292	-0.146879	UP
PID_HNF3A_PATHWAY	0.150061192160575	-0.00776952	3.78460802557391	0.000285704864731475	0.000864010939658833	-0.155038	UP
WP_P38_MAPK_SIGNALING_PATHWAY	0.185595168172706	0.00454232188906973	3.78456715666963	0.000285745010457177	0.000864010939658833	-0.15517	UP
VART_KSHV_INFECTION_ANGIOGENIC_MARKERS_DN	0.140899476341603	0.0020140323168954	3.78373800717088	0.000286560650366544	0.000865976346888031	-0.157846	UP
SCIAN_CELL_CYCLE_TARGETS_OF_TP53_AND_TP73_DN	0.338545132614782	-0.0378656	3.78355806546074	0.000286737953104627	0.000866011564893698	-0.158426	UP
ZWANG_EGF_INTERVAL_UP	-0.131018	0.00216225428817211	-3.78026	0.000290005377085566	0.000875374198269826	-0.16906	DOWN
REACTOME_NEGATIVE_REGULATION_OF_NMDA_RECEPTOR_MEDIATED_NEURONAL_TRANSMISSION	-0.207637	0.00681088970384475	-3.77703	0.000293240998469054	0.000884630086552921	-0.179473	DOWN
REACTOME_OVARIAN_TUMOR_DOMAIN_PROTEASES	0.224645702261797	-0.00777108	3.77673607578653	0.000293537563470311	0.000885014061028136	-0.180421	UP
CHIANG_LIVER_CANCER_SUBCLASS_PROLIFERATION_UP	0.239490188543818	-0.0142304	3.77560713668236	0.00029467751703825	0.000887938938948686	-0.184058	UP
TAKEDA_TARGETS_OF_NUP98_HOXA9_FUSION_16D_DN	0.214839858770161	-0.00806361	3.77506881404286	0.000295222576337937	0.000889068910768855	-0.185792	UP
BLANCO_MELO_HUMAN_PARAINFLUENZA_VIRUS_3_INFECTION_A594_CELLS_DN	0.120699876682529	-0.00605232	3.77421623042421	0.00029608779586774	0.00089116119562265	-0.188539	UP
REACTOME_ADP_SIGNALLING_THROUGH_P2Y_PURINOCEPTOR_1	0.249577979998526	-0.00977266	3.77402103195941	0.000296286227037009	0.00089124533656472	-0.189167	UP
REACTOME_THE_NLRP3_INFLAMMASOME	0.348071001204874	-0.0247355	3.77341941617244	0.000296898603856423	0.000892573836090501	-0.191105	UP
WU_HBX_TARGETS_2_DN	0.241812399066105	-0.0240116	3.77144735615446	0.000298914406656911	0.0008981175390818	-0.197454	UP
REACTOME_GLOBAL_GENOME_NUCLEOTIDE_EXCISION_REPAIR_GG_NER_	0.208556048357492	-0.00195096	3.76802738992782	0.00030244119162987	0.000908192159586997	-0.208459	UP
ZHAN_LATE_DIFFERENTIATION_GENES_DN	0.198688764447171	-0.00510613	3.76585022451796	0.000304706976583873	0.000914470765545631	-0.215461	UP
REACTOME_COOPERATION_OF_PDCL_PHLP1_AND_TRIC_CCT_IN_G_PROTEIN_BETA_FOLDING	0.18329869015317	0.000530613203263415	3.76500966622991	0.000305586069282801	0.000916582885949789	-0.218163	UP
WHITFIELD_CELL_CYCLE_LITERATURE	0.343658928377819	-0.0278971	3.76400653982143	0.000306638345807468	0.000919211738464129	-0.221388	UP
GRAHAM_NORMAL_QUIESCENT_VS_NORMAL_DIVIDING_DN	0.328316347291762	-0.0312992	3.75971527825273	0.000311178966796867	0.000932150307574824	-0.235176	UP
WP_AGERAGE_PATHWAY	0.172370523143472	-0.00225874	3.7595912956692	0.000311311101190827	0.000932150307574824	-0.235574	UP
WHITEFORD_PEDIATRIC_CANCER_MARKERS	0.302934938195924	-0.0277031	3.75878875720746	0.000312167699972583	0.000934180157674108	-0.238152	UP
GENTILE_UV_RESPONSE_CLUSTER_D7	0.196468807667677	-0.00574255	3.75804336320279	0.000312965315873613	0.000936031276537328	-0.240545	UP
KEGG_ABC_TRANSPORTERS	-0.172222	-0.00171138	-3.7564	0.000314725513178971	0.000940757565980366	-0.245805	DOWN
ROSS_AML_WITH_AML1_ETO_FUSION	0.157760044947433	-0.00337009	3.75359944883745	0.000317761007241434	0.000949288311918982	-0.254808	UP
REACTOME_CHOLESTEROL_BIOSYNTHESIS	0.26520361714945	-0.0118425	3.75341831939987	0.000317957951865714	0.000949334193234697	-0.255389	UP
GUILLAUMOND_KLF10_TARGETS_DN	0.193692209177357	-0.0103564	3.75305884990682	0.0003183491525751	0.000949959685880491	-0.256542	UP
REACTOME_HEPARAN_SULFATE_HEPARIN_HS_GAG_METABOLISM	0.150445656048493	-0.000894242	3.75215857714506	0.0003193309074006	0.00095234568390778	-0.259429	UP
LINDVALL_IMMORTALIZED_BY_TERT_DN	0.122625142455134	-0.0052052	3.74993027265983	0.000321773309119569	0.000959082588413403	-0.266574	UP
COATES_MACROPHAGE_M1_VS_M2_DN	0.127737829190607	0.00081647200075026	3.74786198545051	0.000324056231965173	0.000965336741147536	-0.273204	UP
BIOCARTA_HIF_PATHWAY	0.249564614585572	0.00603533416743919	3.74618566373928	0.000325917822407377	0.000969616039223275	-0.278575	UP
WP_PHOTODYNAMIC_THERAPYINDUCED_NFE2L2_NRF2_SURVIVAL_SIGNALING	0.229323311093648	-0.00299095	3.74598659184993	0.000326139571249263	0.000969616039223275	-0.279213	UP
BIOCARTA_AHSP_PATHWAY	0.344326099852941	-0.00374458	3.74597157884206	0.000326156300264792	0.000969616039223275	-0.279261	UP
PASQUALUCCI_LYMPHOMA_BY_GC_STAGE_UP	0.119995411554045	-0.00341289	3.74590129927117	0.000326234623755498	0.000969616039223275	-0.279486	UP
REACTOME_SIGNALING_BY_WNT	0.104773995758305	-0.00209057	3.74386665483566	0.000328509926627837	0.000975823804778597	-0.286002	UP
REACTOME_NOTCH3_ACTIVATION_AND_TRANSMISSION_OF_SIGNAL_TO_THE_NUCLEUS	0.259525750444592	-0.0243171	3.74335292752641	0.000329086802700488	0.000976982285359542	-0.287647	UP
REACTOME_SEMA4D_INDUCED_CELL_MIGRATION_AND_GROWTH_CONE_COLLAPSE	0.240264477044176	-0.000401759	3.74282148371604	0.000329684588085565	0.000978201490642073	-0.289349	UP
BIOCARTA_GATA3_PATHWAY	-0.21574	-0.0036243	-3.74164	0.000331019534740501	0.000981605290767636	-0.293137	DOWN
REACTOME_RHO_GTPASES_ACTIVATE_NADPH_OXIDASES	0.297256039350223	-0.0269191	3.7378994541762	0.000335270400107017	0.00099364719487499	-0.305099	UP
HASINA_NOL7_TARGETS_UP	0.288654756591683	-0.00440441	3.73557819251006	0.000337935865597144	0.00100097943645432	-0.312522	UP
HU_ANGIOGENESIS_DN	0.237198183569571	-0.00917771	3.72947180140671	0.000345044409694634	0.0010214564971028	-0.332033	UP
REACTOME_ENERGY_DEPENDENT_REGULATION_OF_MTOR_BY_LKB1_AMPK	0.231325947802946	-0.0090433	3.72896232303633	0.000345643891307264	0.00102265210172857	-0.33366	UP
LINDGREN_BLADDER_CANCER_CLUSTER_3_UP	0.1798519073187	-0.00710359	3.72543963574018	0.000349816094787151	0.00103441094092038	-0.344904	UP
ZHENG_RESPONSE_TO_ARSENITE_DN	-0.242112	0.0133974826258191	-3.72519	0.000350117570680781	0.00103471716196672	-0.345712	DOWN
REACTOME_SYNTHESIS_SECRETION_AND_DEACYLATION_OF_GHRELIN	0.187034187454584	0.00302009520543001	3.72418837439591	0.000351309568026995	0.00103765334556222	-0.348897	UP
BLANCO_MELO_COVID19_SARS_COV_2_INFECTION_A594_ACE2_EXPRESSING_CELLS_UP	0.143275002182512	-0.00338639	3.72351333517382	0.000352117795379876	0.00103945332255561	-0.35105	UP
REACTOME_TRAF3_DEPENDENT_IRF_ACTIVATION_PATHWAY	0.238453361924588	-0.0158532	3.7227019069373	0.000353091664004171	0.00104135460399021	-0.353638	UP
NIKOLSKY_BREAST_CANCER_12Q13_Q21_AMPLICON	-0.178282	0.0190927653886256	-3.72264	0.000353160235821471	0.00104135460399021	-0.35382	DOWN
WP_CYTOKINES_AND_INFLAMMATORY_RESPONSE	0.220958526084137	-0.0159176	3.71759656486893	0.000359278098418929	0.00105879701157506	-0.369912	UP
GAZIN_EPIGENETIC_SILENCING_BY_KRAS	-0.19985	0.0048541582515579	-3.71742	0.000359488437484539	0.0010588200288277	-0.37046	DOWN
NUTT_GBM_VS_AO_GLIOMA_DN	0.197787913217805	-0.00624687	3.7139956881902	0.000363703365747943	0.00107063130412739	-0.381381	UP
REACTOME_CD28_DEPENDENT_VAV1_PATHWAY	0.229518046800656	-0.0215666	3.71052799650419	0.000368013938678748	0.00108271067609032	-0.392417	UP
REACTOME_DISEASES_ASSOCIATED_WITH_GLYCOSYLATION_PRECURSOR_BIOSYNTHESIS	0.265323529425343	-0.00822985	3.70856739920716	0.000370472555244526	0.00108933100046028	-0.398654	UP
REACTOME_INWARDLY_RECTIFYING_K_CHANNELS	0.16712171180731	-0.00180467	3.70671938107807	0.000372804294992621	0.00109557102541958	-0.404531	UP
REACTOME_INFLAMMASOMES	0.297691203685271	-0.0180947	3.70587144811482	0.000373878841811228	0.00109811156460062	-0.407227	UP
WP_FACTORS_AND_PATHWAYS_AFFECTING_INSULINLIKE_GROWTH_FACTOR_IGF1AKT_SIGNALING	-0.145631	0.00948362998581833	-3.70547	0.000374383347961071	0.00109897593663138	-0.40849	DOWN
OUYANG_PROSTATE_CANCER_MARKERS	0.221284197549007	-0.00245673	3.70258068654882	0.000378077042526695	0.00110919572296833	-0.417684	UP
SERVITJA_LIVER_HNF1A_TARGETS_UP	0.151996374425544	-0.00548884	3.70186461843936	0.000378996489958719	0.00111126957347402	-0.419959	UP
ONGUSAHA_BRCA1_TARGETS_UP	0.237711680982779	-0.000357388	3.70123653736817	0.000379804710465803	0.00111301514927983	-0.421954	UP
REACTOME_SIGNALLING_TO_RAS	0.234599904204568	-0.0161649	3.70103239333391	0.000380067757690248	0.00111316203764964	-0.422602	UP
REACTOME_SURFACTANT_METABOLISM	0.200059382967169	-0.0120378	3.69875908344928	0.000383008734707216	0.00112114762880701	-0.42982	UP
WP_AMINO_ACID_METABOLISM	0.156796153996176	-0.00222697	3.69695253677516	0.000385361281119984	0.0011273657301187	-0.435554	UP
ZHU_SKIL_TARGETS_UP	0.267707850564254	-0.0149552	3.6967971626561	0.000385564255059723	0.0011273657301187	-0.436047	UP
BLANCO_MELO_INFLUENZA_A_INFECTION_A594_CELLS_DN	0.15935749013938	-0.007028	3.69623746502805	0.000386296262570684	0.00112887471253188	-0.437823	UP
PID_AJDISS_2PATHWAY	0.146997779251393	-0.00513388	3.69565805890855	0.000387055438171295	0.00113046135796622	-0.439661	UP
REACTOME_RHO_GTPASES_ACTIVATE_WASPS_AND_WAVES	0.254839166852339	-0.00713403	3.69481981877379	0.000388156266393216	0.00113304352914781	-0.442321	UP
YAO_TEMPORAL_RESPONSE_TO_PROGESTERONE_CLUSTER_15	0.192777205073289	-0.011663	3.69289308663226	0.00039069786598054	0.00113982614026019	-0.448431	UP
KEGG_BASE_EXCISION_REPAIR	0.224523118899125	-0.0147412	3.69033231460485	0.00039410034293279	0.00114911131782076	-0.456549	UP
REACTOME_DISEASES_ASSOCIATED_WITH_GLYCOSAMINOGLYCAN_METABOLISM	0.174756171875676	0.00101338806679445	3.68976862666388	0.000394853084591145	0.00115066439589883	-0.458335	UP
ZAIDI_OSTEOBLAST_TRANSCRIPTION_FACTORS	0.243102796679548	-0.00239929	3.68898	0.000395905302033002	0.00115308797717467	-0.460827	UP
WP_MAPK_PATHWAY_IN_CONGENITAL_THYROID_CANCER	0.230004234217033	0.0056439141368874	3.68834943880148	0.000396754307762911	0.00115491732794237	-0.462832	UP
MEBARKI_HCC_PROGENITOR_WNT_DN_CTNNB1_DEPENDENT	-0.16601	0.00648062148973804	-3.6863	0.000399518194457935	0.00116231559300283	-0.46933	DOWN
BOYLAN_MULTIPLE_MYELOMA_C_D_UP	-0.119959	0.00313137442743795	-3.68557	0.00040050400556515	0.00116416142611705	-0.471637	DOWN
REACTOME_SIGNALING_BY_PTK6	0.155497861496349	-0.000639313	3.68549990747601	0.000400598011779758	0.00116416142611705	-0.471857	UP
REACTOME_TRANSLESION_SYNTHESIS_BY_POLH	0.264295254165917	-0.00922339	3.68407381856265	0.000402534914554483	0.00116914029627269	-0.476372	UP
REACTOME_EPHB_MEDIATED_FORWARD_SIGNALING	0.224008730070138	-0.00426694	3.68180832310352	0.000405630208402581	0.00117747625182049	-0.483541	UP
GAZDA_DIAMOND_BLACKFAN_ANEMIA_MYELOID_DN	0.201464713551011	-0.00813467	3.68096959212195	0.000406781875054837	0.0011801640636996	-0.486195	UP
BIOCARTA_RAS_PATHWAY	0.196282139872058	0.00170127413189882	3.68033761171455	0.000407651703747481	0.00118203167342864	-0.488194	UP
MULLIGHAN_NPM1_SIGNATURE_3_DN	0.151594616240267	-0.0116501	3.67974000405626	0.000408475849428184	0.00118376482306571	-0.490084	UP
REACTOME_TRANSCRIPTIONAL_REGULATION_OF_GRANULOPOIESIS	0.198962855786785	-0.0023383	3.67849104386364	0.000410203375286919	0.00118811260166206	-0.494034	UP
REACTOME_UB_SPECIFIC_PROCESSING_PROTEASES	0.176880432711349	-0.00502791	3.67686917997619	0.000412457055989596	0.00119397867592115	-0.499161	UP
GUTIERREZ_WALDENSTROEMS_MACROGLOBULINEMIA_1_UP	-0.356319	0.00690062916890436	-3.67205	0.000419220705468134	0.00121288646828301	-0.514381	DOWN
KYNG_DNA_DAMAGE_BY_4NQO_OR_UV	0.142176269308928	0.00510384564907112	3.67015861428044	0.000421907485366739	0.00121998469773081	-0.520359	UP
REACTOME_RUNX2_REGULATES_OSTEOBLAST_DIFFERENTIATION	-0.202716	0.00711864278008295	-3.66737	0.000425888255235757	0.00123081470335685	-0.529145	DOWN
CHOI_ATL_CHRONIC_VS_ACUTE_DN	0.24504290374583	-0.0060104	3.6670636681899	0.000426335069347078	0.00123142527212515	-0.530126	UP
NIKOLSKY_BREAST_CANCER_22Q13_AMPLICON	-0.245316	0.00789817824081447	-3.66624	0.000427513954742857	0.00123414851209037	-0.532709	DOWN
FLOTHO_PEDIATRIC_ALL_THERAPY_RESPONSE_DN	0.178845517167209	0.0073975056819192	3.66566500595033	0.00042835042590431	0.0012358808093972	-0.534538	UP
TAKEDA_TARGETS_OF_NUP98_HOXA9_FUSION_10D_UP	0.168645250467368	0.000447930913978518	3.66433924204523	0.000430269095424471	0.00124073184273532	-0.538719	UP
GOLDRATH_HOMEOSTATIC_PROLIFERATION	0.145754490159157	0.00416248744137399	3.66063700583637	0.000435670367738287	0.00125561448871872	-0.550388	UP
HSIAO_LIVER_SPECIFIC_GENES	0.118954889664591	-0.0017026	3.65959274787337	0.000437205465747425	0.00125934444899589	-0.553678	UP
REACTOME_CELL_SURFACE_INTERACTIONS_AT_THE_VASCULAR_WALL	0.141242005879745	-0.0107686	3.65926308252528	0.000437691152160275	0.00126004919795921	-0.554717	UP
MONNIER_POSTRADIATION_TUMOR_ESCAPE_UP	-0.115674	0.00321078972631032	-3.65865	0.000438597444263982	0.00126196336742548	-0.556651	DOWN
RAMASWAMY_METASTASIS_UP	0.174850793207454	0.000206577400252109	3.6576133316071	0.000440129392018579	0.00126567462127235	-0.559912	UP
BIOCARTA_TALL1_PATHWAY	0.250070978636554	-0.00071221	3.65404007480171	0.000445454773425581	0.00128028452747055	-0.57116	UP
KYNG_WERNER_SYNDROM_AND_NORMAL_AGING_DN	0.119307372971267	-0.00114487	3.65253633477902	0.00044771410998099	0.00128607108075858	-0.575892	UP
REACTOME_TRANS_GOLGI_NETWORK_VESICLE_BUDDING	0.2045448704101	-0.0114948	3.65021168051139	0.000451228280761864	0.00129545384504285	-0.583203	UP
BIOCARTA_CTLA4_PATHWAY	-0.262864	0.00602514284489813	-3.64799	0.000454608003674626	0.00130444052865584	-0.59018	DOWN
PUIFFE_INVASION_INHIBITED_BY_ASCITES_DN	0.13755829462186	0.00331843689149125	3.64760580659709	0.000455198705489443	0.00130541899742118	-0.591394	UP
REACTOME_RHO_GTPASES_ACTIVATE_FORMINS	0.152769924270544	-0.00210983	3.64612852293273	0.000457464271192973	0.00131119693519565	-0.596036	UP
KYNG_DNA_DAMAGE_BY_GAMMA_AND_UV_RADIATION	0.124534891363675	0.00351084499675943	3.64539140076536	0.000458598723528397	0.00131372828855148	-0.598352	UP
FURUKAWA_DUSP6_TARGETS_PCI35_UP	0.137094937304911	-0.00116373	3.64205958162963	0.00046375989618059	0.0013276097622813	-0.608815	UP
GRAHAM_CML_DIVIDING_VS_NORMAL_QUIESCENT_DN	0.154946261639236	-0.00331365	3.64193600575855	0.000463952378670224	0.0013276097622813	-0.609203	UP
REACTOME_INITIAL_TRIGGERING_OF_COMPLEMENT	0.22289997518057	-0.00201428	3.63875463184084	0.000468933894911841	0.00134113041717675	-0.619187	UP
KEGG_MTOR_SIGNALING_PATHWAY	-0.1865	0.00787018453162583	-3.63823	0.000469762300273112	0.00134276506606224	-0.620836	DOWN
WANG_TUMOR_INVASIVENESS_DN	0.143206086187134	-0.00492138	3.63671454467472	0.000472155016070764	0.00134886689837047	-0.625585	UP
WELCSH_BRCA1_TARGETS_DN	0.261619530625958	-0.0236383	3.63155784654703	0.000480390895347477	0.00137164587704894	-0.641748	UP
ROSTY_CERVICAL_CANCER_PROLIFERATION_CLUSTER	0.321998618895026	-0.0316047	3.62965154872262	0.000483469863089662	0.00137968364859866	-0.647718	UP
KEGG_SNARE_INTERACTIONS_IN_VESICULAR_TRANSPORT	0.176156764255181	-0.0007575	3.62833751515848	0.000485603126101343	0.00138501535365948	-0.651833	UP
ZWANG_EGF_PERSISTENTLY_UP	0.214557146492803	-0.0018806	3.62800230738315	0.000486148746250195	0.00138581551003055	-0.652882	UP
GAZDA_DIAMOND_BLACKFAN_ANEMIA_PROGENITOR_DN	-0.174891	0.0180207331895865	-3.62615	0.000489181231445434	0.00139369998800912	-0.658693	DOWN
BANDRES_RESPONSE_TO_CARMUSTIN_MGMT_24HR_DN	0.151929185084664	-0.0032228	3.62372876103179	0.000493156014639892	0.00140425906565215	-0.666254	UP
BIOCARTA_SHH_PATHWAY	-0.198421	0.00978196816298986	-3.62322	0.000493997090750776	0.00140566491987006	-0.667847	DOWN
YANG_BREAST_CANCER_ESR1_LASER_DN	0.154065137728097	-0.00476931	3.62310457103907	0.000494187475654395	0.00140566491987006	-0.668207	UP
WP_APOPTOSIS_MODULATION_BY_HSP70	0.233181954381693	0.00789205494694148	3.62269657086256	0.000494862793428128	0.00140682038283972	-0.669483	UP
HASINA_NOL7_TARGETS_DN	0.224624703144531	-0.000834182	3.62069583741344	0.000498187081213203	0.00141550111988186	-0.675738	UP
LIANG_SILENCED_BY_METHYLATION_UP	0.187457216375085	-0.00846437	3.61990010876093	0.00049951509181239	0.00141850347636892	-0.678225	UP
REACTOME_CHONDROITIN_SULFATE_DERMATAN_SULFATE_METABOLISM	0.151711557427732	0.000181223158109646	3.61906642354274	0.000500910051446171	0.00142169258901226	-0.68083	UP
NAKAMURA_CANCER_MICROENVIRONMENT_DN	0.196752093017851	-0.00705641	3.61767512609313	0.000503246266873325	0.00142709967710332	-0.685177	UP
SMID_BREAST_CANCER_LUMINAL_B_UP	-0.104882	0.00213956364125757	-3.61761	0.000503361094984416	0.00142709967710332	-0.68539	DOWN
BIOCARTA_VDR_PATHWAY	-0.173977	-0.00147635	-3.61629	0.00050558357002528	0.00143262379625592	-0.689506	DOWN
JECHLINGER_EPITHELIAL_TO_MESENCHYMAL_TRANSITION_DN	0.188979481818567	-0.00978188	3.61572424407785	0.000506539530792869	0.00143455507420646	-0.69127	UP
SHEN_SMARCA2_TARGETS_UP	-0.198265	0.0187307186491039	-3.61323	0.000510783870790141	0.00144579213670322	-0.699065	DOWN
WENG_POR_TARGETS_LIVER_UP	0.178012664189297	0.0053503956342325	3.61284209037263	0.000511442299087145	0.00144687247815346	-0.700268	UP
GREENBAUM_E2A_TARGETS_UP	0.316454579931858	-0.0210979	3.61130308565806	0.000514078667282723	0.00145354422528614	-0.70507	UP
WP_GLYCEROLIPIDS_AND_GLYCEROPHOSPHOLIPIDS	0.236935106469105	-0.00631773	3.61068735615248	0.000515137039074693	0.00145574942717973	-0.706991	UP
VETTER_TARGETS_OF_PRKCA_AND_ETS1_UP	-0.195738	0.0138649800160516	-3.60964	0.000516934857946264	0.00146004075491252	-0.710245	DOWN
MUELLER_PLURINET	0.190418599321387	-0.00887934	3.60823116740578	0.000519379559973746	0.0014661535310706	-0.714651	UP
BLANCO_MELO_COVID19_SARS_COV_2_INFECTION_A594_CELLS_UP	0.140121302033019	-0.0128285	3.60632862629084	0.000522688530419143	0.00147469813115557	-0.720582	UP
BIOCARTA_MHC_PATHWAY	0.364209482835903	-0.0327212	3.60596173092598	0.000523328943764882	0.00147570858576203	-0.721726	UP
ELVIDGE_HIF1A_AND_HIF2A_TARGETS_UP	0.215750854663545	-0.00621031	3.60492784988654	0.000525137581237926	0.00148001039068026	-0.724947	UP
SAKAI_TUMOR_INFILTRATING_MONOCYTES_UP	-0.218732	-0.00758262	-3.60256	0.000529302018197352	0.00149094340039642	-0.732323	DOWN
BOYLAN_MULTIPLE_MYELOMA_C_D_DN	0.121894099784954	-0.000164645	3.60124141074648	0.000531634883144786	0.00149670822244531	-0.73643	UP
KANG_DOXORUBICIN_RESISTANCE_UP	0.365230167269626	-0.0435402	3.60053915351425	0.000532881214887709	0.00149940957558285	-0.738616	UP
GRAESSMANN_APOPTOSIS_BY_SERUM_DEPRIVATION_DN	0.0859935211910259	-0.00415024	3.59991506683038	0.00053399113790048	0.0015017244050262	-0.740559	UP
RODRIGUES_NTN1_AND_DCC_TARGETS	0.191498633974198	0.00736744379703768	3.59904802888896	0.000535536782348579	0.00150526145060127	-0.743257	UP
ZHAN_MULTIPLE_MYELOMA_CD2_DN	0.165753817616082	-0.00220097	3.59868522001415	0.000536184809692125	0.00150627307096745	-0.744386	UP
WP_ERK_PATHWAY_IN_HUNTINGTONS_DISEASE	-0.209814	0.0175728862978107	-3.59846	0.00053658811330047	0.0015065964856793	-0.745088	DOWN
MARIADASON_REGULATED_BY_HISTONE_ACETYLATION_DN	-0.145402	0.00726135170309664	-3.59728	0.000538694650192784	0.00151169921159843	-0.748746	DOWN
BIOCARTA_COMP_PATHWAY	0.250300230110831	-0.00206279	3.59629153979783	0.000540478926821128	0.00151589261235024	-0.751834	UP
KOYAMA_SEMA3B_TARGETS_UP	0.07802862618289	-0.00250216	3.59522897711382	0.000542395530449687	0.00151988312585123	-0.755138	UP
REACTOME_CYCLIN_A_B1_B2_ASSOCIATED_EVENTS_DURING_G2_M_TRANSITION	0.262158401021843	-0.00160606	3.59518048557952	0.000542483150887221	0.00151988312585123	-0.755289	UP
LEE_LIVER_CANCER_CIPROFIBRATE_UP	0.148582738506321	-5.0025e-05	3.59405881440882	0.000544513672604769	0.00152475494396236	-0.758777	UP
WP_WNTBETACATENIN_SIGNALING_PATHWAY_IN_LEUKEMIA	-0.165394	0.00441284998696164	-3.59361	0.000545335916543974	0.00152623992060594	-0.760185	DOWN
REACTOME_PURINE_CATABOLISM	0.202765064053014	0.00163156821599857	3.59195101425705	0.000548348854708623	0.00153385115699127	-0.765329	UP
HASLINGER_B_CLL_WITH_11Q23_DELETION	-0.189106	0.00986132443140552	-3.59096	0.000550160498910162	0.00153809576914563	-0.768407	DOWN
REACTOME_RECYCLING_PATHWAY_OF_L1	0.239960743250185	-0.0145846	3.59001463826564	0.000551894681792498	0.0015421193994715	-0.771345	UP
GUO_TARGETS_OF_IRS1_AND_IRS2	0.11972364732359	-0.00527701	3.5892183494894	0.000553359116261991	0.00154538539520176	-0.773818	UP
LINDSTEDT_DENDRITIC_CELL_MATURATION_D	0.231526608861611	0.00104371394938109	3.58790154357083	0.000555788905010745	0.00155113628024079	-0.777908	UP
GU_PDEF_TARGETS_UP	-0.120311	0.00236875670534354	-3.58763	0.000556291940430683	0.00155113628024079	-0.778752	DOWN
REACTOME_SHC_MEDIATED_CASCADE_FGFR1	0.173476500219502	0.000590983674655102	3.58762069351023	0.000556308440216429	0.00155113628024079	-0.77878	UP
REACTOME_THE_ROLE_OF_NEF_IN_HIV_1_REPLICATION_AND_DISEASE_PATHOGENESIS	0.230816423947519	-0.0159788	3.58409384076555	0.000562871954851925	0.00156860052236986	-0.789726	UP
MEDINA_SMARCA4_TARGETS	0.180743335045327	-0.00625335	3.58223010191373	0.000566369965361671	0.00157750782041066	-0.795508	UP
REACTOME_REGULATION_OF_INSULIN_LIKE_GROWTH_FACTOR_IGF_TRANSPORT_AND_UPTAKE_BY_INSULIN_LIKE_GROWTH_FACTOR_BINDING_PROTEINS_IGFBPS_	0.138477321367394	-0.0017626	3.57860200733676	0.000573238623008704	0.00159578888236928	-0.806756	UP
PID_PRL_SIGNALING_EVENTS_PATHWAY	0.192805082668299	0.00317567803662768	3.5782513001575	0.000573906744314504	0.00159679854139235	-0.807843	UP
MARKEY_RB1_CHRONIC_LOF_UP	0.141384002196434	-0.00946059	3.57388438112747	0.000582288058219543	0.0016192563661552	-0.82137	UP
REACTOME_M_PHASE	0.179553751669858	-0.00773847	3.57339899450179	0.000583226776187909	0.00162100456454566	-0.822873	UP
REACTOME_NOTCH2_INTRACELLULAR_DOMAIN_REGULATES_TRANSCRIPTION	-0.231708	0.0119855802680583	-3.57323	0.000583551985119546	0.00162104664091657	-0.823393	DOWN
REACTOME_ERYTHROPOIETIN_ACTIVATES_RAS	0.216366488160991	-0.00533675	3.57240296571481	0.000585157546576915	0.00162464346973134	-0.825956	UP
ROVERSI_GLIOMA_COPY_NUMBER_UP	0.11885196122848	-0.00479197	3.5719003751816	0.000586134099521261	0.00162649101501972	-0.827512	UP
REACTOME_TRANSPORT_OF_NUCLEOSIDES_AND_FREE_PURINE_AND_PYRIMIDINE_BASES_ACROSS_THE_PLASMA_MEMBRANE	0.252851154684017	-0.0240302	3.57173126214285	0.00058646303972852	0.00162654046244069	-0.828035	UP
KONDO_EZH2_TARGETS	-0.111866	0.00462245298160524	-3.5675	0.000594751034533513	0.00164865239053086	-0.841125	DOWN
CHYLA_CBFA2T3_TARGETS_UP	0.126444101481611	-0.00106232	3.5662020902446	0.000597314611983396	0.00165488118253799	-0.845137	UP
REACTOME_PEROXISOMAL_PROTEIN_IMPORT	0.165392460041993	-0.00333135	3.56554271807584	0.00059862131727799	0.00165762301203884	-0.847175	UP
MORI_IMMATURE_B_LYMPHOCYTE_UP	0.241617110566906	-0.0117975	3.56436856777756	0.000600954885518275	0.00166320388644232	-0.850804	UP
WP_IL4_SIGNALING_PATHWAY	0.188868498344991	-0.00697652	3.56407013025168	0.000601549387741036	0.00166396835931753	-0.851726	UP
DEBOSSCHER_NFKB_TARGETS_REPRESSED_BY_GLUCOCORTICOIDS	0.203830329315571	-0.0105859	3.56384597011203	0.000601996292013402	0.0016643239633242	-0.852419	UP
ZHAN_V1_LATE_DIFFERENTIATION_GENES_DN	0.269123218810323	-0.0304132	3.56336629174638	0.000602953675230823	0.00166608975375621	-0.853901	UP
MARKS_ACETYLATED_NON_HISTONE_PROTEINS	0.212469312495985	-0.00866383	3.56281652899782	0.000604052712204542	0.00166824489139215	-0.855599	UP
MOOTHA_TCA	0.349609995091078	-0.0057845	3.56068076211359	0.000608340375814499	0.00167919930557455	-0.862195	UP
WP_MAPK_SIGNALING_PATHWAY	0.0988274524970075	-0.000631315	3.5566770945219	0.000616455711996701	0.00170070209093338	-0.874553	UP
ZHAN_MULTIPLE_MYELOMA_MS_UP	-0.189931	0.00624886964064447	-3.55634	0.000617147157014651	0.00170171167556571	-0.875598	DOWN
CHIANG_LIVER_CANCER_SUBCLASS_UNANNOTATED_UP	-0.157896	-0.00250339	-3.55596	0.000617921430900933	0.00170294846639435	-0.876767	DOWN
MANNE_COVID19_COMBINED_COHORT_VS_HEALTHY_DONOR_PLATELETS_DN	-0.136919	-0.00138732	-3.55554	0.000618787249145159	0.00170443611092249	-0.878073	DOWN
KAAB_HEART_ATRIUM_VS_VENTRICLE_UP	0.109889867470333	-0.00133038	3.55530190488293	0.00061926676150014	0.00170485867778975	-0.878795	UP
REACTOME_TICAM1_DEPENDENT_ACTIVATION_OF_IRF3_IRF7	0.27572123770487	-0.0222878	3.55329626170818	0.000623388298241536	0.00171446928457168	-0.88498	UP
REACTOME_CASPASE_ACTIVATION_VIA_EXTRINSIC_APOPTOTIC_SIGNALLING_PATHWAY	0.22414525907348	-0.00165617	3.55328400575969	0.000623413563498617	0.00171446928457168	-0.885017	UP
WALLACE_PROSTATE_CANCER_RACE_DN	-0.115833	0.00145032199690592	-3.55303	0.000623938100976059	0.00171457351581843	-0.885802	DOWN
SUBTIL_PROGESTIN_TARGETS	0.150370890549505	0.00197580716720656	3.55294762359976	0.000624107383435823	0.00171457351581843	-0.886054	UP
REACTOME_SHC_MEDIATED_CASCADE_FGFR4	0.167590323648621	-0.00306026	3.55151933844028	0.000627061506388206	0.00172178443035585	-0.890457	UP
BASSO_HAIRY_CELL_LEUKEMIA_UP	0.206495943740846	-0.00651771	3.55084818957088	0.000628454210992945	0.0017247026850767	-0.892525	UP
WHITFIELD_CELL_CYCLE_S	-0.142056	0.00265837728134397	-3.54504	0.000640625971805989	0.00175718393525798	-0.910407	DOWN
REACTOME_INSERTION_OF_TAIL_ANCHORED_PROTEINS_INTO_THE_ENDOPLASMIC_RETICULUM_MEMBRANE	0.231514553906675	-0.00922138	3.54182131886808	0.000647472761772853	0.00177503282566779	-0.920315	UP
OKAWA_NEUROBLASTOMA_1P36_31_DELETION	-0.206647	0.000830234690495122	-3.53976	0.000651892506585911	0.00178621280106454	-0.926655	DOWN
WP_FATTY_ACID_OMEGA_OXIDATION	-0.217334	-0.0100424	-3.53938	0.000652700345175509	0.00178707299623778	-0.92781	DOWN
WP_LIPID_METABOLISM_PATHWAY	-0.149814	-0.00278857	-3.5393	0.000652890096177155	0.00178707299623778	-0.92808	DOWN
LI_WILMS_TUMOR_VS_FETAL_KIDNEY_2_UP	0.178284785706848	-0.0151611	3.53777919498496	0.000656164460371418	0.00179509565610768	-0.932742	UP
HELLER_SILENCED_BY_METHYLATION_DN	0.114850505559235	0.00110095060538302	3.53743695551444	0.000656905418995917	0.00179618280884448	-0.933794	UP
BRUINS_UVC_RESPONSE_VIA_TP53_GROUP_D	-0.0744945	-0.000884475	-3.53659	0.00065874884479752	0.00180028173580838	-0.936405	DOWN
WP_THYMIC_STROMAL_LYMPHOPOIETIN_TSLP_SIGNALING_PATHWAY	0.191284607016121	-0.0144147	3.53208605491241	0.000668593733659197	0.00182623199559576	-0.950228	UP
DANG_REGULATED_BY_MYC_UP	0.209721252956479	-0.00980844	3.53192573886732	0.000668946939879532	0.00182624261184867	-0.95072	UP
BIOCARTA_DC_PATHWAY	0.196011268102191	0.0108886013592333	3.53081462540495	0.000671399786531144	0.0018319822985307	-0.95413	UP
YEMELYANOV_GR_TARGETS_DN	0.222046929128413	-0.01066	3.53012460436599	0.000672927327661412	0.00183519252426388	-0.956247	UP
REACTOME_ACTIVATION_OF_THE_AP_1_FAMILY_OF_TRANSCRIPTION_FACTORS	0.212638167860271	0.00516551095580331	3.52887485789341	0.000675702340133204	0.00184179970501376	-0.960081	UP
REACTOME_NUCLEOBASE_CATABOLISM	0.150055772798061	-0.000274123	3.5230417799643	0.000688798241241503	0.00187651756394506	-0.977962	UP
MCMURRAY_TP53_HRAS_COOPERATION_RESPONSE_UP	0.184476529426762	0.0049374263716969	3.52171059791311	0.000691820352814457	0.0018837691690177	-0.98204	UP
MYLLYKANGAS_AMPLIFICATION_HOT_SPOT_23	-0.213628	0.0173143041412389	-3.52067	0.000694183174893854	0.00188921896842534	-0.985215	DOWN
JAATINEN_HEMATOPOIETIC_STEM_CELL_DN	0.181172095298262	-0.00230787	3.51955584753792	0.000696738760229506	0.00189518742896975	-0.988638	UP
SCHLESINGER_METHYLATED_DE_NOVO_IN_CANCER	0.122907829204635	-0.00539504	3.5184060967151	0.0006993766790625	0.00190137351957293	-0.992157	UP
REACTOME_ETHANOL_OXIDATION	-0.21918	-0.00474103	-3.51728	0.00070197162032571	0.0019074363986813	-0.995606	DOWN
MARTENS_BOUND_BY_PML_RARA_FUSION	0.190348408530137	-0.00655544	3.51672781042656	0.000703244197891416	0.00190990164497471	-0.997293	UP
BOQUEST_STEM_CELL_CULTURED_VS_FRESH_UP	0.108307135972736	-0.00594837	3.5140218857188	0.000709522472412367	0.00192595196561363	-1.00557	UP
NOUSHMEHR_GBM_SILENCED_BY_METHYLATION	0.151864348467337	0.0034023976350408	3.51264900864732	0.000712728044700115	0.00193364930861038	-1.00977	UP
FU_INTERACT_WITH_ALKBH8	0.389539508603482	0.00275365155510605	3.51201207633624	0.00071421988274979	0.00193669167376344	-1.01171	UP
GRABARCZYK_BCL11B_TARGETS_UP	-0.143285	0.00508864381644936	-3.51107	0.000716438225580078	0.00194169986694279	-1.0146	DOWN
REACTOME_NUCLEOTIDE_BINDING_DOMAIN_LEUCINE_RICH_REPEAT_CONTAINING_RECEPTOR_NLR_SIGNALING_PATHWAYS	0.216937419083932	-0.0122549	3.51033318778609	0.00071816637525728	0.0019453750310078	-1.01684	UP
MOROSETTI_FACIOSCAPULOHUMERAL_MUSCULAR_DISTROPHY_DN	0.229814726520717	0.0047852089269266	3.50956518233571	0.000719978557592861	0.0019492738990655	-1.01919	UP
CAFFAREL_RESPONSE_TO_THC_24HR_3_DN	0.249427947172008	-0.0152934	3.50602847524089	0.000728379688883363	0.00197099845418334	-1.02999	UP
REACTOME_PKA_ACTIVATION_IN_GLUCAGON_SIGNALLING	-0.184442	0.00346380927729066	-3.50533	0.000730057240197211	0.00197451590882101	-1.03213	DOWN
DASU_IL6_SIGNALING_SCAR_UP	0.180513420428038	-0.00241895	3.50514184377709	0.000730500283146248	0.00197469259580589	-1.0327	UP
REACTOME_KERATAN_SULFATE_DEGRADATION	0.256824362226658	-0.0132171	3.50400040840951	0.000733238895851434	0.00198107129070351	-1.03618	UP
TAKEDA_TARGETS_OF_NUP98_HOXA9_FUSION_3D_DN	0.202437320202614	-0.00833367	3.50374043913028	0.000733863987954201	0.00198173601705814	-1.03697	UP
NIKOLSKY_BREAST_CANCER_7Q21_Q22_AMPLICON	-0.127958	0.00910074058204686	-3.50338	0.00073472991392005	0.0019830500722633	-1.03807	DOWN
BIOCARTA_NTHI_PATHWAY	0.218241648819079	0.00603739418552011	3.50315477533124	0.000735274053479892	0.00198349471186423	-1.03876	UP
REACTOME_HYALURONAN_UPTAKE_AND_DEGRADATION	0.295520254565322	-0.0241654	3.50256081983663	0.000736706697551328	0.00198633450995273	-1.04057	UP
ABRAHAM_ALPC_VS_MULTIPLE_MYELOMA_UP	0.181489307646675	-0.00588632	3.50203522492668	0.000737976653126514	0.00198873296007496	-1.04218	UP
REACTOME_LYSOSOME_VESICLE_BIOGENESIS	0.237417831917282	-0.0220097	3.49965968327592	0.000743742348911278	0.00200323802169405	-1.04942	UP
KANG_FLUOROURACIL_RESISTANCE_DN	0.204677851396582	-0.0208851	3.4967325404549	0.000750905392812025	0.00202148990402743	-1.05834	UP
BILANGES_SERUM_RESPONSE_TRANSLATION	0.309592469593597	-0.0101677	3.49610258965545	0.000752455453674113	0.00202462023253127	-1.06026	UP
AMUNDSON_RESPONSE_TO_ARSENITE	0.118666263848491	0.00166312019242063	3.49363968420031	0.000758544760888584	0.00203900047063581	-1.06776	UP
HENDRICKS_SMARCA4_TARGETS_UP	0.14726699602705	-0.00457237	3.49362551071007	0.000758579937908693	0.00203900047063581	-1.0678	UP
REACTOME_ATTENUATION_PHASE	0.206860719312318	-0.00719172	3.48941575082621	0.000769096584333677	0.00206620603437639	-1.08061	UP
REACTOME_MRNA_SPLICING_MINOR_PATHWAY	0.279109360739759	-0.00674309	3.48433246247679	0.000781979033085446	0.00209973620183396	-1.09607	UP
BARIS_THYROID_CANCER_DN	0.149821218339618	-0.00335901	3.48359	0.000783870759610761	0.00210373528298001	-1.09832	UP
WAKABAYASHI_ADIPOGENESIS_PPARG_RXRA_BOUND_WITH_H4K20ME1_MARK	0.136273069874945	0.00500950740229086	3.47970079992836	0.000793894158139861	0.0021295426673962	-1.11013	UP
CLIMENT_BREAST_CANCER_COPY_NUMBER_UP	0.195493865592329	0.00852403915869788	3.47856985245094	0.000796829498467191	0.00213632031691614	-1.11357	UP
ZHOU_INFLAMMATORY_RESPONSE_LPS_UP	0.128046350994899	-0.00342618	3.4766682150788	0.000801788259582142	0.00214851308103303	-1.11934	UP
REACTOME_CELL_CYCLE_MITOTIC	0.171017388513707	-0.00720112	3.47377942978364	0.000809376924762688	0.00216773696857548	-1.1281	UP
BIOCARTA_AT1R_PATHWAY	0.19654421972173	0.00702441933884374	3.47167638252222	0.000814944106046009	0.00218152984455122	-1.13447	UP
LUI_THYROID_CANCER_CLUSTER_2	-0.169705	0.00845099147940922	-3.4634	0.000837216552705218	0.00224000416455623	-1.15954	DOWN
PID_AMB2_NEUTROPHILS_PATHWAY	0.195507836520978	-0.0145886	3.46222261158937	0.000840419636126972	0.00224742396811857	-1.16309	UP
LOPEZ_MBD_TARGETS_IMPRINTED_AND_X_LINKED	0.235874289907825	-0.00374709	3.46139348770838	0.000842689411504675	0.00225234163770268	-1.1656	UP
PIONTEK_PKD1_TARGETS_DN	0.212277831434064	-0.0143167	3.45754875829827	0.000853290408519659	0.00227951060589718	-1.17722	UP
LU_TUMOR_ANGIOGENESIS_UP	0.175184526085111	-0.00259119	3.45617780547291	0.000857100855444973	0.00228852056806247	-1.18136	UP
LEE_AGING_NEOCORTEX_DN	0.127528451556701	-0.00120615	3.4555087934681	0.000858966141788884	0.00229233026507008	-1.18338	UP
REACTOME_CASPASE_ACTIVATION_VIA_DEATH_RECEPTORS_IN_THE_PRESENCE_OF_LIGAND	0.26396452233312	0.00196603948617278	3.45495197535991	0.000860521538112493	0.00229446643983892	-1.18506	UP
DORSAM_HOXA9_TARGETS_UP	0.170733793767509	-0.00502973	3.45490804842649	0.000860644355111729	0.00229446643983892	-1.18519	UP
HERNANDEZ_MITOTIC_ARREST_BY_DOCETAXEL_2_DN	0.196152489983174	0.00923766693355719	3.4539754041331	0.000863255878000297	0.00230025572384585	-1.18801	UP
MEBARKI_HCC_PROGENITOR_WNT_DN_BLOCKED_BY_FZD8CRD	-0.126375	0.00118247101442339	-3.45301	0.000865959783351019	0.00230628514893486	-1.19091	DOWN
REACTOME_TP53_REGULATES_TRANSCRIPTION_OF_GENES_INVOLVED_IN_CYTOCHROME_C_RELEASE	0.193218109501663	-0.00328505	3.45206378160925	0.000868632051823993	0.00231222421941743	-1.19378	UP
KIM_LIVER_CANCER_POOR_SURVIVAL_UP	0.224028297825094	-0.00601022	3.45184291465215	0.000869255241394595	0.00231270554809717	-1.19444	UP
WP_INHIBITION_OF_EXOSOME_BIOGENESIS_AND_SECRETION_BY_MANUMYCIN_A_IN_CRPC_CELLS	0.237671966079486	-0.00587557	3.45110986795307	0.000871326602036503	0.00231616653133882	-1.19665	UP
REACTOME_CONSTITUTIVE_SIGNALING_BY_AKT1_E17K_IN_CANCER	-0.180024	0.00506286997360954	-3.45107	0.000871442151328129	0.00231616653133882	-1.19678	DOWN
KONG_E2F3_TARGETS	0.269676973337381	-0.0223353	3.44976941877868	0.000875126340896585	0.00232477668201593	-1.2007	UP
PID_MYC_PATHWAY	0.225684566389012	-0.0174683	3.44858442897542	0.000878498416064476	0.00233254937490354	-1.20427	UP
TAYLOR_METHYLATED_IN_ACUTE_LYMPHOBLASTIC_LEUKEMIA	0.108490211215104	-0.00490276	3.44775709559158	0.000880859986136736	0.00233763249112835	-1.20677	UP
ZHANG_BREAST_CANCER_PROGENITORS_UP	-0.153845	0.0114210075062885	-3.4468	0.00088360992285053	0.00234374057669334	-1.20966	DOWN
KEGG_GLYCOSPHINGOLIPID_BIOSYNTHESIS_GLOBO_SERIES	0.212991678278177	-0.0100311	3.4458029275227	0.00088646183406841	0.00235011281364587	-1.21266	UP
MENSE_HYPOXIA_UP	0.146056323753341	-0.00426189	3.44477963212384	0.000889408617536725	0.00235672998098429	-1.21574	UP
ZHANG_RESPONSE_TO_CANTHARIDIN_DN	0.27559112653986	-0.0233146	3.44458409548155	0.000889972754826915	0.00235703017337138	-1.21633	UP
BACOLOD_RESISTANCE_TO_ALKYLATING_AGENTS_UP	0.195149915743428	-0.000184012	3.44439683593512	0.000890513328476063	0.00235726768672043	-1.21689	UP
WATANABE_COLON_CANCER_MSI_VS_MSS_UP	0.157451060411351	-0.00283106	3.44358891892956	0.000892849144803802	0.00236225472117119	-1.21933	UP
WP_HYPOTHESIZED_PATHWAYS_IN_PATHOGENESIS_OF_CARDIOVASCULAR_DISEASE	-0.185621	0.00581012504705916	-3.44309	0.000894282378076697	0.00236484991026048	-1.22082	DOWN
REACTOME_RAF_ACTIVATION	0.17761115381576	0.0111089250357127	3.44237659112357	0.00089636502155771	0.00236915891441037	-1.22298	UP
PID_HDAC_CLASSI_PATHWAY	0.151731938648096	-0.000283892	3.43992087854551	0.000903526897008521	0.00238688156521503	-1.23037	UP
REACTOME_INSULIN_RECEPTOR_SIGNALLING_CASCADE	0.100395971889765	-0.00410609	3.43951233407477	0.000904723605384268	0.00238883586310553	-1.2316	UP
CHEMNITZ_RESPONSE_TO_PROSTAGLANDIN_E2_UP	0.204636295075762	-0.0175495	3.43926773717288	0.000905440793791772	0.00238952270062765	-1.23233	UP
WP_PPAR_ALPHA_PATHWAY	0.164357880555478	0.0036934608301789	3.43853387637527	0.000907595783404263	0.00239400139033173	-1.23454	UP
REACTOME_ABORTIVE_ELONGATION_OF_HIV_1_TRANSCRIPT_IN_THE_ABSENCE_OF_TAT	0.248633328796433	-0.00630411	3.43746211378504	0.000910751716939471	0.00240111446099826	-1.23777	UP
WP_NEPHROTIC_SYNDROME	0.139026844714021	-0.00626424	3.43498370612622	0.00091808936546845	0.00241923951747432	-1.24522	UP
WP_IL5_SIGNALING_PATHWAY	0.17210527115147	-0.00446645	3.43395661204444	0.000921146518636942	0.00242607254379543	-1.24831	UP
RIZ_ERYTHROID_DIFFERENTIATION	0.14995952056558	-0.00348604	3.43258105540931	0.000925255911341451	0.00243566863267528	-1.25244	UP
WP_TOLLLIKE_RECEPTOR_SIGNALING_RELATED_TO_MYD88	0.223842194809737	-0.00426585	3.4312566837957	0.000929228719193416	0.00244489569398247	-1.25642	UP
GRADE_COLON_AND_RECTAL_CANCER_DN	-0.111707	0.00292968753341393	-3.42973	0.000933828739888084	0.00245576290348838	-1.261	DOWN
HAHTOLA_MYCOSIS_FUNGOIDES_CD4_DN	-0.226779	0.0081951926347593	-3.42935	0.000934987202547756	0.00245757320006017	-1.26216	DOWN
BURTON_ADIPOGENESIS_8	0.193299394470531	0.00633988026461132	3.42900221714739	0.000936028610765473	0.00245907415933763	-1.26319	UP
REACTOME_KINESINS	0.173027505588054	-0.00529648	3.42848530875211	0.000937594300151037	0.00246195027684059	-1.26474	UP
BIOCARTA_AGR_PATHWAY	0.183759864144546	-0.00456095	3.42520887674823	0.000947576011907311	0.00248691134048766	-1.27457	UP
REACTOME_DNA_DAMAGE_BYPASS	0.183476145727764	-0.00726199	3.42500151296438	0.000948211108167587	0.00248732948996495	-1.27519	UP
TAKEDA_TARGETS_OF_NUP98_HOXA9_FUSION_8D_UP	0.170063922595716	-0.00391823	3.42386445504253	0.000951700731036595	0.00249523140514509	-1.2786	UP
REACTOME_ZINC_TRANSPORTERS	-0.177378	0.00129157012679933	-3.42195	0.000957596364462507	0.00250943047288721	-1.28434	DOWN
WP_BASE_EXCISION_REPAIR	0.217472239300387	-0.0108136	3.42109943110838	0.000960237145313661	0.00251509007800592	-1.28689	UP
WP_HEPATITIS_B_INFECTION	0.116123020452909	-0.000402936	3.4207586644958	0.000961294169487667	0.0025165978558245	-1.28792	UP
ZHOU_CELL_CYCLE_GENES_IN_IR_RESPONSE_6HR	0.257707829025292	-0.0232961	3.41970693636532	0.000964563445052139	0.0025238927381044	-1.29107	UP
[truncated: 1,178 more rows]
