# Supplementary material for: Targeting TKT-associated immunometabolic remodeling attenuates experimental lupus nephritis and NET-related inflammation
Source: Front Cell Dev Biol. 2026 Jul 1;14:1835407. doi: 10.3389/fcell.2026.1835407 (PMC13370341; doi:10.3389/fcell.2026.1835407)
Supplement: Supplementary file 1 [file DataSheet1.zip › Supplementary_Materials_final version/Supplementary Table S15.xlsx]

## Sheet: cell_cell
	cell1	cell2	Correlation	Pvalue
1	Activated dendritic cells	Activated dendritic cells	1	0
2	Central memory CD8 T cells	Activated dendritic cells	0.760907859078591	6.64074245977532e-18
3	Effector memory CD4 T cells	Activated dendritic cells	-0.0719286	0.639790596686503
4	Effector memory CD8 T cells	Activated dendritic cells	-0.576378	1.34059888776916e-07
5	Eosinophils	Activated dendritic cells	0.550474254742547	1.19030489515168e-07
6	Gamma delta T cells	Activated dendritic cells	0.593202348690154	5.11656492811108e-09
7	Macrophages	Activated dendritic cells	0.576648599819332	2.11985132885408e-09
8	Mast cells	Activated dendritic cells	0.743586269196025	7.88278551501146e-15
9	MDSCs	Activated dendritic cells	0.382497741644083	2.39916603088154e-05
10	Memory B cells	Activated dendritic cells	-0.529991	2.52216477411428e-06
11	Monocytes	Activated dendritic cells	0.37542908762421	0.000264403182461267
12	Natural killer cells	Activated dendritic cells	0.540740740740741	4.09808700178896e-08
13	Neutrophils	Activated dendritic cells	0.723261065943993	2.23367951353644e-15
14	Plasmacytoid dendritic cells	Activated dendritic cells	0.643947606142728	1.14568538436799e-11
15	Type 17 T helper cells	Activated dendritic cells	0.303726287262873	0.010211784623927
16	Activated dendritic cells	Central memory CD8 T cells	0.760907859078591	6.64074245977532e-18
17	Central memory CD8 T cells	Central memory CD8 T cells	1	0
18	Effector memory CD4 T cells	Central memory CD8 T cells	-0.0766034	0.594715440537805
19	Effector memory CD8 T cells	Central memory CD8 T cells	-0.362895	0.00033791674637855
20	Eosinophils	Central memory CD8 T cells	0.538392050587173	3.53932222295963e-06
21	Gamma delta T cells	Central memory CD8 T cells	0.580171635049684	3.1251620146114e-08
22	Macrophages	Central memory CD8 T cells	0.407723577235772	4.93139664894276e-05
23	Mast cells	Central memory CD8 T cells	0.631594399277326	2.32591057803838e-10
24	MDSCs	Central memory CD8 T cells	0.465898825654923	1.20186621960061e-05
25	Memory B cells	Central memory CD8 T cells	-0.368315	0.00216863423249448
26	Monocytes	Central memory CD8 T cells	0.358446251129178	0.000635744405398204
27	Natural killer cells	Central memory CD8 T cells	0.503929539295393	7.94869845899247e-07
28	Neutrophils	Central memory CD8 T cells	0.66449864498645	5.46595239363038e-12
29	Plasmacytoid dendritic cells	Central memory CD8 T cells	0.45776874435411	6.2790392079937e-06
30	Type 17 T helper cells	Central memory CD8 T cells	0.304652213188799	0.0192316743092183
31	Activated dendritic cells	Effector memory CD4 T cells	-0.0719286	0.639790596686503
32	Central memory CD8 T cells	Effector memory CD4 T cells	-0.0766034	0.594715440537805
33	Effector memory CD4 T cells	Effector memory CD4 T cells	1	0
34	Effector memory CD8 T cells	Effector memory CD4 T cells	-0.00785908	0.953518208958812
35	Eosinophils	Effector memory CD4 T cells	-0.218631	0.0448849776543752
36	Gamma delta T cells	Effector memory CD4 T cells	0.0742321589882566	0.271647474556275
37	Macrophages	Effector memory CD4 T cells	-0.0921409	0.489626052105852
38	Mast cells	Effector memory CD4 T cells	-0.176987	0.152133857090233
39	MDSCs	Effector memory CD4 T cells	-0.348193	0.00225225908887256
40	Memory B cells	Effector memory CD4 T cells	-0.0618564	0.870809581381275
41	Monocytes	Effector memory CD4 T cells	-0.20682	0.0855561302764162
42	Natural killer cells	Effector memory CD4 T cells	-0.0336269	0.575175571958812
43	Neutrophils	Effector memory CD4 T cells	-0.13593	0.198163292077532
44	Plasmacytoid dendritic cells	Effector memory CD4 T cells	-0.0124435	0.842810124882711
45	Type 17 T helper cells	Effector memory CD4 T cells	0.126219512195122	0.0522463172246145
46	Activated dendritic cells	Effector memory CD8 T cells	-0.576378	1.34059888776916e-07
47	Central memory CD8 T cells	Effector memory CD8 T cells	-0.362895	0.00033791674637855
48	Effector memory CD4 T cells	Effector memory CD8 T cells	-0.00785908	0.953518208958812
49	Effector memory CD8 T cells	Effector memory CD8 T cells	1	0
50	Eosinophils	Effector memory CD8 T cells	-0.213211	0.148020270103647
51	Gamma delta T cells	Effector memory CD8 T cells	-0.291847	0.0122417799401711
52	Macrophages	Effector memory CD8 T cells	-0.530985	8.22521810681313e-06
53	Mast cells	Effector memory CD8 T cells	-0.428342	0.000165411920828189
54	MDSCs	Effector memory CD8 T cells	0.00896567299006324	0.908949978705805
55	Memory B cells	Effector memory CD8 T cells	0.514656729900632	2.06319515687401e-11
56	Monocytes	Effector memory CD8 T cells	-0.159892	0.276898789617799
57	Natural killer cells	Effector memory CD8 T cells	-0.395077	0.000186899707826868
58	Neutrophils	Effector memory CD8 T cells	-0.539363	5.83299553550525e-06
59	Plasmacytoid dendritic cells	Effector memory CD8 T cells	-0.498397	3.63420502391098e-05
60	Type 17 T helper cells	Effector memory CD8 T cells	-0.061766	0.92197437057044
61	Activated dendritic cells	Eosinophils	0.550474254742547	1.19030489515168e-07
62	Central memory CD8 T cells	Eosinophils	0.538392050587173	3.53932222295963e-06
63	Effector memory CD4 T cells	Eosinophils	-0.218631	0.0448849776543752
64	Effector memory CD8 T cells	Eosinophils	-0.213211	0.148020270103647
65	Eosinophils	Eosinophils	1	0
66	Gamma delta T cells	Eosinophils	0.439159891598916	0.000600785917695139
67	Macrophages	Eosinophils	0.500677506775068	5.36581400831393e-07
68	Mast cells	Eosinophils	0.725248419150858	6.43242827568512e-14
69	MDSCs	Eosinophils	0.453906955736224	0.000122999444852223
70	Memory B cells	Eosinophils	-0.114973	0.838824241375651
71	Monocytes	Eosinophils	0.501874435411021	9.54096873367097e-05
72	Natural killer cells	Eosinophils	0.436788617886179	0.000186480971908898
73	Neutrophils	Eosinophils	0.771951219512195	1.88660675828938e-17
74	Plasmacytoid dendritic cells	Eosinophils	0.624277326106594	4.97434289409807e-10
75	Type 17 T helper cells	Eosinophils	0.30146793134598	0.00792240468073197
76	Activated dendritic cells	Gamma delta T cells	0.593202348690154	5.11656492811108e-09
77	Central memory CD8 T cells	Gamma delta T cells	0.580171635049684	3.1251620146114e-08
78	Effector memory CD4 T cells	Gamma delta T cells	0.0742321589882566	0.271647474556275
79	Effector memory CD8 T cells	Gamma delta T cells	-0.291847	0.0122417799401711
80	Eosinophils	Gamma delta T cells	0.439159891598916	0.000600785917695139
81	Gamma delta T cells	Gamma delta T cells	1	0
82	Macrophages	Gamma delta T cells	0.635388437217706	3.67492975438767e-11
83	Mast cells	Gamma delta T cells	0.445347786811201	4.24407324410227e-05
84	MDSCs	Gamma delta T cells	0.403206865401987	7.18436926701215e-05
85	Memory B cells	Gamma delta T cells	-0.406301	0.00597756188428466
86	Monocytes	Gamma delta T cells	0.444760614272809	1.05321250451555e-05
87	Natural killer cells	Gamma delta T cells	0.651242095754291	1.32551030099061e-10
88	Neutrophils	Gamma delta T cells	0.500767841011743	1.87031973663523e-05
89	Plasmacytoid dendritic cells	Gamma delta T cells	0.408988256549232	0.000424002688225184
90	Type 17 T helper cells	Gamma delta T cells	0.192457091237579	0.0504802782967634
91	Activated dendritic cells	Macrophages	0.576648599819332	2.11985132885408e-09
92	Central memory CD8 T cells	Macrophages	0.407723577235772	4.93139664894276e-05
93	Effector memory CD4 T cells	Macrophages	-0.0921409	0.489626052105852
94	Effector memory CD8 T cells	Macrophages	-0.530985	8.22521810681313e-06
95	Eosinophils	Macrophages	0.500677506775068	5.36581400831393e-07
96	Gamma delta T cells	Macrophages	0.635388437217706	3.67492975438767e-11
97	Macrophages	Macrophages	1	0
98	Mast cells	Macrophages	0.551829268292683	2.70934395749206e-08
99	MDSCs	Macrophages	0.31449864498645	9.22746139242674e-05
100	Memory B cells	Macrophages	-0.449097	7.46645798490191e-05
101	Monocytes	Macrophages	0.61260162601626	2.01598575723271e-09
102	Natural killer cells	Macrophages	0.640289069557362	1.17866319088421e-10
103	Neutrophils	Macrophages	0.634688346883469	2.00453425246431e-10
104	Plasmacytoid dendritic cells	Macrophages	0.582384823848239	5.23912252136106e-09
105	Type 17 T helper cells	Macrophages	0.0324525745257453	0.875698048219894
106	Activated dendritic cells	Mast cells	0.743586269196025	7.88278551501146e-15
107	Central memory CD8 T cells	Mast cells	0.631594399277326	2.32591057803838e-10
108	Effector memory CD4 T cells	Mast cells	-0.176987	0.152133857090233
109	Effector memory CD8 T cells	Mast cells	-0.428342	0.000165411920828189
110	Eosinophils	Mast cells	0.725248419150858	6.43242827568512e-14
111	Gamma delta T cells	Mast cells	0.445347786811201	4.24407324410227e-05
112	Macrophages	Mast cells	0.551829268292683	2.70934395749206e-08
113	Mast cells	Mast cells	1	0
114	MDSCs	Mast cells	0.316192411924119	0.00392806991897404
115	Memory B cells	Mast cells	-0.306572	0.013096617579455
116	Monocytes	Mast cells	0.359146341463415	0.00131710267050184
117	Natural killer cells	Mast cells	0.552822944896116	3.2127228805379e-08
118	Neutrophils	Mast cells	0.736788617886179	1.52492265212007e-14
119	Plasmacytoid dendritic cells	Mast cells	0.611517615176152	1.81143538572397e-08
120	Type 17 T helper cells	Mast cells	0.315898825654923	0.0148047717777698
121	Activated dendritic cells	MDSCs	0.382497741644083	2.39916603088154e-05
122	Central memory CD8 T cells	MDSCs	0.465898825654923	1.20186621960061e-05
123	Effector memory CD4 T cells	MDSCs	-0.348193	0.00225225908887256
124	Effector memory CD8 T cells	MDSCs	0.00896567299006324	0.908949978705805
125	Eosinophils	MDSCs	0.453906955736224	0.000122999444852223
126	Gamma delta T cells	MDSCs	0.403206865401987	7.18436926701215e-05
127	Macrophages	MDSCs	0.31449864498645	9.22746139242674e-05
128	Mast cells	MDSCs	0.316192411924119	0.00392806991897404
129	MDSCs	MDSCs	1	0
130	Memory B cells	MDSCs	-0.321951	0.0368357503024591
131	Monocytes	MDSCs	0.619150858175248	9.34476163511763e-12
132	Natural killer cells	MDSCs	0.25020325203252	0.0179344081622947
133	Neutrophils	MDSCs	0.334372177055104	0.00149733885808476
134	Plasmacytoid dendritic cells	MDSCs	0.189114724480578	0.0361993421800466
135	Type 17 T helper cells	MDSCs	0.104765130984643	0.839131813254681
136	Activated dendritic cells	Memory B cells	-0.529991	2.52216477411428e-06
137	Central memory CD8 T cells	Memory B cells	-0.368315	0.00216863423249448
138	Effector memory CD4 T cells	Memory B cells	-0.0618564	0.870809581381275
139	Effector memory CD8 T cells	Memory B cells	0.514656729900632	2.06319515687401e-11
140	Eosinophils	Memory B cells	-0.114973	0.838824241375651
141	Gamma delta T cells	Memory B cells	-0.406301	0.00597756188428466
142	Macrophages	Memory B cells	-0.449097	7.46645798490191e-05
143	Mast cells	Memory B cells	-0.306572	0.013096617579455
144	MDSCs	Memory B cells	-0.321951	0.0368357503024591
145	Memory B cells	Memory B cells	1	0
146	Monocytes	Memory B cells	-0.224887	0.144178546806389
147	Natural killer cells	Memory B cells	-0.381685	0.000629308484403857
148	Neutrophils	Memory B cells	-0.408559	0.00185958354466107
149	Plasmacytoid dendritic cells	Memory B cells	-0.339024	0.00168911737840263
150	Type 17 T helper cells	Memory B cells	-0.0240515	0.31774095322797
151	Activated dendritic cells	Monocytes	0.37542908762421	0.000264403182461267
152	Central memory CD8 T cells	Monocytes	0.358446251129178	0.000635744405398204
153	Effector memory CD4 T cells	Monocytes	-0.20682	0.0855561302764162
154	Effector memory CD8 T cells	Monocytes	-0.159892	0.276898789617799
155	Eosinophils	Monocytes	0.501874435411021	9.54096873367097e-05
156	Gamma delta T cells	Monocytes	0.444760614272809	1.05321250451555e-05
157	Macrophages	Monocytes	0.61260162601626	2.01598575723271e-09
158	Mast cells	Monocytes	0.359146341463415	0.00131710267050184
159	MDSCs	Monocytes	0.619150858175248	9.34476163511763e-12
160	Memory B cells	Monocytes	-0.224887	0.144178546806389
161	Monocytes	Monocytes	1	0
162	Natural killer cells	Monocytes	0.303839205058717	0.00547335622660409
163	Neutrophils	Monocytes	0.31596657633243	0.0196333470422369
164	Plasmacytoid dendritic cells	Monocytes	0.318608852755194	0.0297801257839814
165	Type 17 T helper cells	Monocytes	-0.0639341	0.109138553596926
166	Activated dendritic cells	Natural killer cells	0.540740740740741	4.09808700178896e-08
167	Central memory CD8 T cells	Natural killer cells	0.503929539295393	7.94869845899247e-07
168	Effector memory CD4 T cells	Natural killer cells	-0.0336269	0.575175571958812
169	Effector memory CD8 T cells	Natural killer cells	-0.395077	0.000186899707826868
170	Eosinophils	Natural killer cells	0.436788617886179	0.000186480971908898
171	Gamma delta T cells	Natural killer cells	0.651242095754291	1.32551030099061e-10
172	Macrophages	Natural killer cells	0.640289069557362	1.17866319088421e-10
173	Mast cells	Natural killer cells	0.552822944896116	3.2127228805379e-08
174	MDSCs	Natural killer cells	0.25020325203252	0.0179344081622947
175	Memory B cells	Natural killer cells	-0.381685	0.000629308484403857
176	Monocytes	Natural killer cells	0.303839205058717	0.00547335622660409
177	Natural killer cells	Natural killer cells	1	0
178	Neutrophils	Natural killer cells	0.641711833785005	7.7519666498975e-10
179	Plasmacytoid dendritic cells	Natural killer cells	0.537330623306233	2.12641266713151e-06
180	Type 17 T helper cells	Natural killer cells	0.189227642276423	0.0920733284810283
181	Activated dendritic cells	Neutrophils	0.723261065943993	2.23367951353644e-15
182	Central memory CD8 T cells	Neutrophils	0.66449864498645	5.46595239363038e-12
183	Effector memory CD4 T cells	Neutrophils	-0.13593	0.198163292077532
184	Effector memory CD8 T cells	Neutrophils	-0.539363	5.83299553550525e-06
185	Eosinophils	Neutrophils	0.771951219512195	1.88660675828938e-17
186	Gamma delta T cells	Neutrophils	0.500767841011743	1.87031973663523e-05
187	Macrophages	Neutrophils	0.634688346883469	2.00453425246431e-10
188	Mast cells	Neutrophils	0.736788617886179	1.52492265212007e-14
189	MDSCs	Neutrophils	0.334372177055104	0.00149733885808476
190	Memory B cells	Neutrophils	-0.408559	0.00185958354466107
191	Monocytes	Neutrophils	0.31596657633243	0.0196333470422369
192	Natural killer cells	Neutrophils	0.641711833785005	7.7519666498975e-10
193	Neutrophils	Neutrophils	1	0
194	Plasmacytoid dendritic cells	Neutrophils	0.794715447154472	2.10130003104331e-20
195	Type 17 T helper cells	Neutrophils	0.336404697380307	0.00138277878379165
196	Activated dendritic cells	Plasmacytoid dendritic cells	0.643947606142728	1.14568538436799e-11
197	Central memory CD8 T cells	Plasmacytoid dendritic cells	0.45776874435411	6.2790392079937e-06
198	Effector memory CD4 T cells	Plasmacytoid dendritic cells	-0.0124435	0.842810124882711
199	Effector memory CD8 T cells	Plasmacytoid dendritic cells	-0.498397	3.63420502391098e-05
200	Eosinophils	Plasmacytoid dendritic cells	0.624277326106594	4.97434289409807e-10
201	Gamma delta T cells	Plasmacytoid dendritic cells	0.408988256549232	0.000424002688225184
202	Macrophages	Plasmacytoid dendritic cells	0.582384823848239	5.23912252136106e-09
203	Mast cells	Plasmacytoid dendritic cells	0.611517615176152	1.81143538572397e-08
204	MDSCs	Plasmacytoid dendritic cells	0.189114724480578	0.0361993421800466
205	Memory B cells	Plasmacytoid dendritic cells	-0.339024	0.00168911737840263
206	Monocytes	Plasmacytoid dendritic cells	0.318608852755194	0.0297801257839814
207	Natural killer cells	Plasmacytoid dendritic cells	0.537330623306233	2.12641266713151e-06
208	Neutrophils	Plasmacytoid dendritic cells	0.794715447154472	2.10130003104331e-20
209	Plasmacytoid dendritic cells	Plasmacytoid dendritic cells	1	0
210	Type 17 T helper cells	Plasmacytoid dendritic cells	0.0649051490514905	0.354757756945895
211	Activated dendritic cells	Type 17 T helper cells	0.303726287262873	0.010211784623927
212	Central memory CD8 T cells	Type 17 T helper cells	0.304652213188799	0.0192316743092183
213	Effector memory CD4 T cells	Type 17 T helper cells	0.126219512195122	0.0522463172246145
214	Effector memory CD8 T cells	Type 17 T helper cells	-0.061766	0.92197437057044
215	Eosinophils	Type 17 T helper cells	0.30146793134598	0.00792240468073197
216	Gamma delta T cells	Type 17 T helper cells	0.192457091237579	0.0504802782967634
217	Macrophages	Type 17 T helper cells	0.0324525745257453	0.875698048219894
218	Mast cells	Type 17 T helper cells	0.315898825654923	0.0148047717777698
219	MDSCs	Type 17 T helper cells	0.104765130984643	0.839131813254681
220	Memory B cells	Type 17 T helper cells	-0.0240515	0.31774095322797
221	Monocytes	Type 17 T helper cells	-0.0639341	0.109138553596926
222	Natural killer cells	Type 17 T helper cells	0.189227642276423	0.0920733284810283
223	Neutrophils	Type 17 T helper cells	0.336404697380307	0.00138277878379165
224	Plasmacytoid dendritic cells	Type 17 T helper cells	0.0649051490514905	0.354757756945895
225	Type 17 T helper cells	Type 17 T helper cells	1	0

## Sheet: gene_cell
gene	cell	Correlation	Pvalue
ITGAM	Activated dendritic cells	0.742344173441734	2.17646000756561e-15
TKT	Monocytes	0.704087624209575	2.25789341132126e-13
ITGAM	Central memory CD8 T cells	0.639566395663957	1.30264173882752e-10
TKT	Activated dendritic cells	0.612962962962963	1.18359695023384e-09
ITGAM	Macrophages	0.601151761517615	2.956222454727e-09
ITGAM	Plasmacytoid dendritic cells	0.551445347786811	9.5394861103893e-08
ITGAM	Mast cells	0.542976513098464	1.63201352717166e-07
TKT	MDSCs	0.541034327009937	1.84206465972317e-07
ITGAM	Gamma delta T cells	0.538279132791328	2.18439542008706e-07
ITGAM	Neutrophils	0.517728093947606	7.4344049867049e-07
ITGAM	Monocytes	0.505894308943089	1.45225692677314e-06
TKT	Macrophages	0.492592592592593	2.99324530241635e-06
ITGAM	Natural killer cells	0.467163504968383	1.09943179146697e-05
TKT	Central memory CD8 T cells	0.460682023486902	1.50701344545524e-05
TKT	Mast cells	0.453161698283649	2.15561847816653e-05
ITGAM	MDSCs	0.452800361336947	2.19254986701214e-05
TKT	Plasmacytoid dendritic cells	0.442682926829268	3.50083850530144e-05
TKT	Eosinophils	0.408762420957543	0.000151497477435217
TKT	Gamma delta T cells	0.391440831074977	0.000302049257306874
TKT	Neutrophils	0.346115627822945	0.00155050712240977
ITGAM	Eosinophils	0.327168021680217	0.0028707020017476
TKT	Natural killer cells	0.309146341463415	0.00498172461808957
ITGAM	Type 17 T helper cells	-0.0759033	0.500638881853224
TKT	Type 17 T helper cells	-0.123961	0.270214354221137
ITGAM	Effector memory CD4 T cells	-0.178388	0.111083321046174
TKT	Effector memory CD4 T cells	-0.252078	0.0231935022839492
TKT	Memory B cells	-0.360005	0.000963042496268545
TKT	Effector memory CD8 T cells	-0.367164	0.000747082642534969
ITGAM	Effector memory CD8 T cells	-0.535637	2.56866063383125e-07
ITGAM	Memory B cells	-0.561676	4.88732687371558e-08
