# Supplementary material for: Targeting TKT-associated immunometabolic remodeling attenuates experimental lupus nephritis and NET-related inflammation
Source: Front Cell Dev Biol. 2026 Jul 1;14:1835407. doi: 10.3389/fcell.2026.1835407 (PMC13370341; doi:10.3389/fcell.2026.1835407)
Supplement: Supplementary file 1 [file DataSheet1.zip › Supplementary_Materials_final version/Supplementary Table S16.xlsx]

## Sheet: TF_mRNA
Symbol	TF
ITGAM	ARID3A
ITGAM	MEF2A
ITGAM	TP53
ITGAM	IRF2
ITGAM	FOXF2
ITGAM	TP63
ITGAM	FOXA1
ITGAM	SREBF2

## Sheet: mRNA_miRNA
Symbol	miRNA
TKT	hsa-miR-3664-3p
TKT	hsa-miR-371b-5p
TKT	hsa-miR-616-5p
TKT	hsa-miR-373-5p
TKT	hsa-miR-3663-3p
TKT	hsa-miR-6787-3p
TKT	hsa-miR-1226-5p
TKT	hsa-miR-3918
TKT	hsa-miR-20a-3p
TKT	hsa-miR-516b-5p
TKT	hsa-miR-885-3p
TKT	hsa-miR-3616-3p
TKT	hsa-miR-4435
TKT	hsa-miR-3921
TKT	hsa-miR-613
TKT	hsa-miR-1-3p
TKT	hsa-miR-4653-5p
TKT	hsa-miR-206
TKT	hsa-miR-361-3p
TKT	hsa-miR-507
TKT	hsa-miR-1266-5p
TKT	hsa-miR-4518
TKT	hsa-miR-3127-5p
TKT	hsa-miR-3665
TKT	hsa-miR-6879-5p
TKT	hsa-miR-4652-5p
TKT	hsa-miR-513c-5p
TKT	hsa-miR-4433a-3p
TKT	hsa-miR-153-5p
TKT	hsa-miR-514b-5p
TKT	hsa-miR-3201
TKT	hsa-miR-557
TKT	hsa-miR-12126
TKT	hsa-miR-4708-5p
TKT	hsa-miR-6734-5p
TKT	hsa-miR-148b-5p
TKT	hsa-miR-4508
TKT	hsa-miR-6874-3p
TKT	hsa-miR-4768-3p
TKT	hsa-miR-6774-3p
TKT	hsa-miR-6765-3p
TKT	hsa-miR-6840-3p
TKT	hsa-miR-4640-5p
TKT	hsa-miR-7111-5p
TKT	hsa-miR-5698
TKT	hsa-miR-6870-5p
TKT	hsa-miR-4723-5p
TKT	hsa-miR-4790-3p
TKT	hsa-miR-19a-5p
TKT	hsa-miR-6887-3p
ITGAM	hsa-miR-6867-5p
ITGAM	hsa-miR-8485
ITGAM	hsa-miR-539-5p
ITGAM	hsa-miR-8064
ITGAM	hsa-miR-5692a
ITGAM	hsa-miR-342-3p
ITGAM	hsa-miR-4251
ITGAM	hsa-miR-603
ITGAM	hsa-miR-3120-5p
ITGAM	hsa-miR-512-5p
ITGAM	hsa-miR-1268a
ITGAM	hsa-miR-4310
ITGAM	hsa-miR-1268b
ITGAM	hsa-miR-7157-5p
ITGAM	hsa-miR-377-3p
ITGAM	hsa-miR-5010-3p
ITGAM	hsa-miR-6848-5p
ITGAM	hsa-miR-6846-5p
ITGAM	hsa-miR-4517
ITGAM	hsa-miR-548n
ITGAM	hsa-miR-654-3p
ITGAM	hsa-miR-4643
ITGAM	hsa-miR-8070
ITGAM	hsa-miR-548aw
ITGAM	hsa-miR-4530
ITGAM	hsa-miR-5579-5p
ITGAM	hsa-miR-6891-5p
ITGAM	hsa-miR-142-5p
ITGAM	hsa-miR-5590-3p
ITGAM	hsa-miR-7151-5p
