# Supplementary material for: Targeting TKT-associated immunometabolic remodeling attenuates experimental lupus nephritis and NET-related inflammation
Source: Front Cell Dev Biol. 2026 Jul 1;14:1835407. doi: 10.3389/fcell.2026.1835407 (PMC13370341; doi:10.3389/fcell.2026.1835407)
Supplement: Supplementary file 1 [file DataSheet1.zip › Supplementary_Materials_final version/Supplementary Table S2.xlsx]

## Sheet: id
Supplementary Table S2. The list of gene symbols and their corresponding ENSEMBL IDs.
SYMBOL	ENSEMBL
MPO	eqtl-a-ENSG00000005381
MMP9	eqtl-a-ENSG00000100985
MAPK3	eqtl-a-ENSG00000102882
PIK3CG	eqtl-a-ENSG00000105851
PPARGC1A	eqtl-a-ENSG00000109819
FN1	eqtl-a-ENSG00000115414
IL1B	eqtl-a-ENSG00000125538
TLR2	eqtl-a-ENSG00000137462
ALPL	eqtl-a-ENSG00000162551
NLRP3	eqtl-a-ENSG00000162711
CXCR1	eqtl-a-ENSG00000163464
TKT	eqtl-a-ENSG00000163931
ITGAM	eqtl-a-ENSG00000169896
CEACAM3	eqtl-a-ENSG00000170956
THBD	eqtl-a-ENSG00000178726
CXCR2	eqtl-a-ENSG00000180871
ANXA2	eqtl-a-ENSG00000182718
MME	eqtl-a-ENSG00000196549
SRC	eqtl-a-ENSG00000197122
C5AR1	eqtl-a-ENSG00000197405
ELANE	eqtl-a-ENSG00000197561
TNF	eqtl-a-ENSG00000232810
MGAM	eqtl-a-ENSG00000257335
CCL2	eqtl-a-ENSG00000108691
CCL4	eqtl-a-ENSG00000275302
CFP	eqtl-a-ENSG00000126759
CFTR	eqtl-a-ENSG00000001626
TIMP1	eqtl-a-ENSG00000102265
