# Supplementary material for: Targeting TKT-associated immunometabolic remodeling attenuates experimental lupus nephritis and NET-related inflammation
Source: Front Cell Dev Biol. 2026 Jul 1;14:1835407. doi: 10.3389/fcell.2026.1835407 (PMC13370341; doi:10.3389/fcell.2026.1835407)
Supplement: Supplementary file 1 [file DataSheet1.zip › Supplementary_Materials_final version/Supplementary Table S4.xlsx]

## Sheet: 02.DEG_sig
	logFC	P.Value	adj.P.Val	change
PSMB3	0.723877038686725	3.69187878323931e-18	7.27263201510312e-14	UP
C4orf48	0.929381236365764	2.20519021263025e-17	2.17200209993016e-13	UP
MTX1	0.687049201751446	3.71134699383426e-17	2.43699414771804e-13	UP
DUSP1	1.5085507281698	5.51928643521599e-17	2.71811058718299e-13	UP
TXN	0.775319807634267	1.28363099623951e-16	5.05724939898442e-13	UP
TXNDC12	0.584013882192217	4.41094256425006e-16	1.42888623135526e-12	UP
FOS	2.28434437892707	5.6736292992517e-16	1.42888623135526e-12	UP
NEMF	-0.759915	6.32558309180989e-16	1.42888623135526e-12	DOWN
EDF1	0.650508770907816	6.52823802335009e-16	1.42888623135526e-12	UP
GPSM3	0.59849912368081	1.16015321405622e-15	2.28538581636935e-12	UP
NOP10	0.786525718078298	1.70025893881474e-15	3.04485462142833e-12	UP
PSMA1	0.752353501556161	1.94935045480234e-15	3.20002121742928e-12	UP
COX5B	0.592956096827908	2.26576975054508e-15	3.43333833199904e-12	UP
CYBA	0.859588678601853	2.45379488341888e-15	3.45266467203346e-12	UP
COX6B1	0.811512818566538	2.95081157077587e-15	3.87520247551426e-12	UP
PSENEN	0.758884266440605	3.46313695407349e-15	4.26377092864336e-12	UP
CXCL8	4.37347736511948	4.67871172235761e-15	5.42152601286603e-12	UP
CLIC1	0.781348240611903	7.30618832573171e-15	7.9958113238105e-12	UP
EIF4E2	0.713129278884734	1.09958007032463e-14	1.03778645146533e-11	UP
CXCL2	3.43547079787824	1.10370325836104e-14	1.03778645146533e-11	UP
GMFG	0.558676137477844	1.10632598003817e-14	1.03778645146533e-11	UP
NFKBIA	1.73876826534035	1.27236045737873e-14	1.08151210309522e-11	UP
RILPL2	0.918225238493955	1.27254984220425e-14	1.08151210309522e-11	UP
EMC7	0.524949758769035	1.31764508220139e-14	1.08151210309522e-11	UP
CUEDC2	0.583672729080979	1.50390628170489e-14	1.18501799373218e-11	UP
ZNF91	-0.83949	1.72156656297976e-14	1.30144568973764e-11	DOWN
CHMP1B	0.686076733158846	1.783797838617e-14	1.30144568973764e-11	UP
GNG5	0.742808209746109	1.90575294749876e-14	1.34076526117064e-11	UP
BRAF	-0.831712	2.04540840559709e-14	1.36762177125488e-11	DOWN
ZNF665	-0.724922	2.08277847289945e-14	1.36762177125488e-11	DOWN
UBXN7	-0.725609	2.46676268801494e-14	1.56750832874859e-11	DOWN
S100A11	0.757823559827051	2.90948215097529e-14	1.79105902787694e-11	UP
PMS2P3	-0.597344	3.84802796547997e-14	2.29703948157545e-11	DOWN
CYSTM1	1.51075090022647	4.80890570960887e-14	2.78619510510544e-11	UP
COPE	0.557935378297895	5.25153280266825e-14	2.95571270513605e-11	UP
MSRB1	1.36164562703111	5.50311089400716e-14	3.01127170836242e-11	UP
NR2C1	-0.683636	6.64366489262922e-14	3.53712310053792e-11	DOWN
TNFAIP6	2.3205686414055	7.96741793286737e-14	4.13026752261985e-11	UP
COX7B	0.619239705382732	8.97367902553527e-14	4.44800662942466e-11	UP
ZFP36	1.37314266684593	9.03194401629455e-14	4.44800662942466e-11	UP
ATP6V1E1	0.562865586674182	9.92945189433753e-14	4.7707383625989e-11	UP
EGR1	3.22026504089865	1.20422525157977e-13	5.61720091865244e-11	UP
BASP1	1.27584475570124	1.22615178182677e-13	5.61720091865244e-11	UP
NDUFB3	0.647784625173463	1.26753804591318e-13	5.67482544691901e-11	UP
POMP	0.585656376064085	2.03083471314729e-13	8.89009178095300e-11	UP
HNRNPU-AS1	-1.24156	2.28426030666866e-13	9.78209647414478e-11	DOWN
UBALD2	0.856495636190205	2.40742034189709e-13	1.00901645351129e-10	UP
CXCL1	2.69419414368077	2.76685964684372e-13	1.1355076704828e-10	UP
PRPF4B	-0.892692	3.08831410465087e-13	1.24156529688811e-10	DOWN
PLXDC1	-1.3637	3.26579528593461e-13	1.28665802675252e-10	DOWN
ZFP90	-0.789131	3.58325800523713e-13	1.35743460471474e-10	DOWN
U2AF1	0.748577054516339	3.83158263121247e-13	1.41587179197984e-10	UP
TPI1	0.648099869538136	3.88126690526987e-13	1.41587179197984e-10	UP
ATL2	-0.704957	4.14357656140701e-13	1.48407844878467e-10	DOWN
SQRDL	0.90720558597466	4.35644598930017e-13	1.53245767041471e-10	UP
ZBTB44	-0.75064	5.14963173934098e-13	1.77969466023295e-10	DOWN
IFITM3	1.15899243835741	6.70045760947773e-13	2.27572955946727e-10	UP
INVS	-0.624704	7.41406095834657e-13	2.47541672573677e-10	DOWN
RNF181	0.528702299017187	8.34932207822633e-13	2.74122159364968e-10	UP
TAF10	0.533223213981049	9.13657068007574e-13	2.95051321027561e-10	UP
MIEN1	0.623310621698389	9.38896568151802e-13	2.95981847238016e-10	UP
FFAR2	2.44621239793021	9.46966305221704e-13	2.95981847238016e-10	UP
ROMO1	0.882524214940112	9.61614204946091e-13	2.95981847238016e-10	UP
ZNF780B	-0.973293	1.09002201806497e-12	3.25966768232598e-10	DOWN
DDIT3	0.983535547179942	1.09212684417237e-12	3.25966768232598e-10	UP
CCR1	1.11614180133569	1.16124206467129e-12	3.41422498984475e-10	UP
C14orf64	-1.01582	1.470586115294e-12	4.18730154660272e-10	DOWN
RHOG	0.545547173257731	1.48608320404398e-12	4.18730154660272e-10	UP
CARF	-0.776873	1.52392841278417e-12	4.22815011315992e-10	DOWN
DYSF	1.4812232881693	1.68554615426321e-12	4.61160745733763e-10	UP
SCD5	-1.71316	1.72902694728015e-12	4.66576737458515e-10	DOWN
SH3KBP1	0.52887425520346	1.77796536096904e-12	4.72241459374687e-10	UP
PSMD13	0.74613554197772	1.81368653353004e-12	4.72241459374687e-10	UP
COX6A1	0.719442189443338	1.82193770813118e-12	4.72241459374687e-10	UP
SHKBP1	0.608534395192384	1.89605196211413e-12	4.8506918963229e-10	UP
A2M-AS1	-1.49532	2.0522429414635e-12	5.18296585947301e-10	DOWN
TIMM17B	0.721707486293658	2.1283337493758e-12	5.30709449733594e-10	UP
FPR1	1.11805165867364	2.24844880971939e-12	5.53652413783277e-10	UP
NDUFA13	0.74871021868535	2.38950480539278e-12	5.80225278904832e-10	UP
TIMM8B	0.526188438486868	2.4152735098328e-12	5.80225278904832e-10	UP
FLOT1	0.584736043612169	2.67480019394019e-12	6.34829988197926e-10	UP
SCAND1	0.500720914457684	2.83942488237178e-12	6.60198558587978e-10	UP
NDUFB8	0.618867951379517	2.86781746655228e-12	6.60198558587978e-10	UP
CUL7	-0.558877	2.88223138426144e-12	6.60198558587978e-10	DOWN
MKLN1	-0.71087	3.13223559706262e-12	7.09217345132603e-10	DOWN
DDHD1	-0.776769	3.22915410511544e-12	7.22853485416693e-10	DOWN
CHMP2A	0.673814257883812	3.28342577496013e-12	7.26743868999321e-10	UP
LRRC59	0.652785682351377	3.45439138849336e-12	7.56089510688119e-10	UP
PWAR5	-1.10549	3.75880346860813e-12	8.10098417147131e-10	DOWN
HLX	1.21014390785638	3.7833927802191e-12	8.10098417147131e-10	UP
CSNK2B	0.611396159698627	3.88570094422646e-12	8.23058310756098e-10	UP
LYRM9	-0.907327	4.03650149067932e-12	8.45904711328637e-10	DOWN
SLC35A3	-1.01837	4.42974875058507e-12	9.10772242527188e-10	DOWN
TIA1	-0.6823	4.43850628370019e-12	9.10772242527188e-10	DOWN
PRPF38B	-0.838546	4.48668105840232e-12	9.11166290406879e-10	DOWN
PAFAH2	-0.649149	4.53446336049175e-12	9.11473405493133e-10	DOWN
ERMP1	-0.730652	4.94337659918183e-12	9.8363207704326e-10	DOWN
NAA35	-0.587059	5.22080981252834e-12	1.02844732496996e-09	DOWN
N4BP2L2	-1.32236	6.17625261028591e-12	1.20461386306953e-09	DOWN
PSMD8	0.636243201897665	6.31471313637281e-12	1.20787559676131e-09	UP
HKR1	-0.743062	6.32379860687392e-12	1.20787559676131e-09	DOWN
CREBZF	-1.14518	6.37692583700577e-12	1.20787559676131e-09	DOWN
JTB	0.647644017322078	6.92501860093326e-12	1.29919944209318e-09	UP
IFITM2	0.871433334530749	7.22315229758682e-12	1.34234789726569e-09	UP
TALDO1	0.852448561337061	8.1281846339639e-12	1.49642158041547e-09	UP
ADAT1	-0.706263	8.30862951764602e-12	1.50157516392761e-09	DOWN
ASNA1	0.531861673465061	8.51719262786954e-12	1.52004220412344e-09	UP
ZNF528	-0.761365	8.88266648291315e-12	1.56231827720452e-09	DOWN
RALB	0.689706086224422	9.67112829455093e-12	1.67115400240666e-09	UP
S100P	3.00195704217454	9.81124267529825e-12	1.67824887846152e-09	UP
C1orf43	0.586970102733122	9.88257626790886e-12	1.67824887846152e-09	UP
ILF3	-0.813141	1.01189808177767e-11	1.70122392606228e-09	DOWN
TCP11L2	-1.17978	1.01905895362886e-11	1.70122392606228e-09	DOWN
NDUFA3	0.620756032137489	1.10519298421471e-11	1.8142663830038e-09	UP
AFG3L1P	-0.719066	1.18711955734514e-11	1.90761930527607e-09	DOWN
TMEM168	-0.607337	1.1876384640624e-11	1.90761930527607e-09	DOWN
BCL9L	-0.984223	1.19919270798021e-11	1.90761930527607e-09	DOWN
CEP83	-0.679515	1.20079594829297e-11	1.90761930527607e-09	DOWN
SLC5A3	-0.884849	1.21867035135365e-11	1.92052698010524e-09	DOWN
TMEM59	0.574348076111228	1.25490527232529e-11	1.95822696099165e-09	UP
SEC14L1	0.71636340230396	1.26247435933773e-11	1.95822696099165e-09	UP
ZXDC	-0.574046	1.42040492118202e-11	2.15235050325882e-09	DOWN
PDCD4	-1.31777	1.47111684585022e-11	2.21217791957278e-09	DOWN
FRAT2	1.14430249061625	1.55898163896674e-11	2.32654388681863e-09	UP
DYRK2	-0.811614	1.60559745260414e-11	2.37809505404879e-09	DOWN
MYBL1	-1.53662	1.64480247339674e-11	2.40067928649948e-09	DOWN
ZNF438	0.692168763893401	1.64521906532022e-11	2.40067928649948e-09	UP
FOSB	2.84904696414967	1.68311274623235e-11	2.41969074502037e-09	UP
BCOR	-0.832398	1.68857428964958e-11	2.41969074502037e-09	DOWN
LOC283588	-1.14473	1.69509783650343e-11	2.41969074502037e-09	DOWN
SSBP3-AS1	-0.904171	1.73992841238559e-11	2.46581653205639e-09	DOWN
CKAP4	1.11322496524756	1.75690424118754e-11	2.47208976051095e-09	UP
NINJ2	0.870100320721297	1.77201863538259e-11	2.47469560209217e-09	UP
CAPRIN2	-0.796165	1.78388129091369e-11	2.47469560209217e-09	DOWN
DYNLRB1	0.749516316139804	1.81938698896799e-11	2.50630099969794e-09	UP
IFI27	5.10174801175746	1.92947273853641e-11	2.63949190808533e-09	UP
ACAD8	-0.592999	2.01909435773151e-11	2.72425614746254e-09	DOWN
FASTKD2	-1.08582	2.15554996617857e-11	2.8885835907314e-09	DOWN
ZNF800	-0.514117	2.39519907205931e-11	3.17287307296267e-09	DOWN
MFSD8	-0.650978	2.39990907087384e-11	3.17287307296267e-09	DOWN
BCL6	1.02900176860445	2.63468887288659e-11	3.46004907379953e-09	UP
CCDC91	-1.52075	2.7033850507265e-11	3.52675378240141e-09	DOWN
TNIK	-0.752364	2.96819935891939e-11	3.82160517459824e-09	DOWN
VPS13C	-0.709426	3.00353053545619e-11	3.84198363752932e-09	DOWN
NAA16	-0.817954	3.14328828029258e-11	3.9692074252233e-09	DOWN
PCGF5	0.766491763216843	3.56995747786421e-11	4.46556873175731e-09	UP
TTC13	-0.522561	3.58302409321726e-11	4.46556873175731e-09	DOWN
CARD16	0.77835798498287	3.80505143237795e-11	4.68473176040082e-09	UP
BLOC1S1	0.640988585322161	3.84576722833111e-11	4.70545146775743e-09	UP
LGALS1	0.929409138079459	3.90187051985713e-11	4.74462638090528e-09	UP
ANKRD17	-0.543281	3.96700291479007e-11	4.79423254100918e-09	DOWN
IL1B	2.24532340207034	4.00933888684347e-11	4.8158516299957e-09	UP
ZCRB1	0.668688696402866	4.06692096463502e-11	4.85541067165729e-09	UP
LPHN1	-0.879466	4.31583696813232e-11	5.12154653224328e-09	DOWN
NUMBL	-0.788097	4.35023716086194e-11	5.13145639711493e-09	DOWN
USP24	-0.586587	4.54130197025186e-11	5.32494687571378e-09	DOWN
KIAA0754	-1.27163	4.74284207432014e-11	5.52835775278298e-09	DOWN
GLIPR2	0.685769586867885	4.82998044523221e-11	5.59681087003702e-09	UP
SGK1	1.47718737414798	4.89921156661864e-11	5.64383442402459e-09	UP
C5orf28	-1.00092	5.22142902889069e-11	5.93659746157069e-09	DOWN
COLCA1	-0.96407	5.38845191217743e-11	6.06554938388475e-09	DOWN
LRRC37A2	-1.88347	5.50985757506421e-11	6.14461696911815e-09	DOWN
SCAI	-0.926611	5.52107824526074e-11	6.14461696911815e-09	DOWN
LRPAP1	0.959634135166791	5.77172554368245e-11	6.38748435308992e-09	UP
ADAT2	-0.801759	5.85859915533044e-11	6.44740473524326e-09	DOWN
BUD31	0.545209043182457	5.98408737476012e-11	6.51273686162429e-09	UP
CLEC4E	1.47291342995348	6.09348046799991e-11	6.5953555900621e-09	UP
LINC00869	-0.937335	6.14596256099348e-11	6.61580964420822e-09	DOWN
SS18L1	-0.554227	6.2637493696163e-11	6.70595645826475e-09	DOWN
ZNF558	-0.674062	6.30913435332165e-11	6.71803446627477e-09	DOWN
TSG101	0.518206484780928	6.59059580388768e-11	6.94268164389216e-09	UP
TRAPPC5	0.58895140325559	6.64873269464018e-11	6.96666943360196e-09	UP
ZNF43	-0.639982	6.72588230163907e-11	7.01021986560783e-09	DOWN
KCNJ2	1.49843173999522	6.9779282935387e-11	7.17697164000448e-09	UP
TXNDC17	0.695428711461261	6.99517008417108e-11	7.17697164000448e-09	UP
BTAF1	-0.522411	7.23377751653439e-11	7.38332555949279e-09	DOWN
G3BP2	-0.614934	7.33189877646922e-11	7.44490072152924e-09	DOWN
LRG1	1.85512281547962	7.97592611158594e-11	8.04183849830951e-09	UP
CEBPB	0.680405758007543	8.00142314670117e-11	8.04183849830951e-09	UP
LOC100507507	0.728565098733771	8.05264526927746e-11	8.05037196635349e-09	UP
BRE-AS1	2.45780470911621	8.09164754220006e-11	8.05037196635349e-09	UP
CHI3L1	3.20711014320695	8.37590519453387e-11	8.2913043430715e-09	UP
PPP1R15A	1.34612379828307	8.42960959956119e-11	8.30274397508779e-09	UP
RAB11FIP3	-1.07132	8.4831500997687e-11	8.31390914504197e-09	DOWN
SLPI	2.16514637562585	8.58124175928613e-11	8.36840997109790e-09	UP
MRPL47	0.567186187289163	8.66296814089863e-11	8.38058388591638e-09	UP
MMP9	2.72805240833612	8.67881167940983e-11	8.38058388591638e-09	UP
IFI16	0.669053232919183	8.8061009624984e-11	8.46201867611004e-09	UP
RECK	-1.24484	9.08462135276415e-11	8.64961292941052e-09	DOWN
PSMB2	0.6143699909899	9.08914095328686e-11	8.64961292941052e-09	UP
COQ10B	0.510034396492701	9.19591560057381e-11	8.70915102960113e-09	UP
MED6	-1.40223	9.89262387027103e-11	9.2295865806348e-09	DOWN
AURKAIP1	0.554916456501331	9.93285118581947e-11	9.2295865806348e-09	UP
GPR84	1.51107775558841	9.99185058081096e-11	9.24081993386832e-09	UP
SUN1	-0.757042	1.02191077641747e-10	9.38905054807968e-09	DOWN
LINC00969	-1.26582	1.02833869467706e-10	9.38905054807968e-09	DOWN
FCGR3B	1.95896871166341	1.02951160890665e-10	9.38905054807968e-09	UP
SLC6A16	-0.906416	1.04383577771487e-10	9.47581612221441e-09	DOWN
ERP44	0.662557102023481	1.0671495912449e-10	9.64301825593268e-09	UP
MYD88	0.569819551670923	1.08134625061072e-10	9.72645969873153e-09	UP
PSMD4	0.524458338953631	1.08842451933856e-10	9.72645969873153e-09	UP
SUPT4H1	0.626964848634122	1.09119630104049e-10	9.72645969873153e-09	UP
PDXK	0.853873831782385	1.11199762931407e-10	9.86722581074681e-09	UP
ZNF593	1.07533179122196	1.13949915927866e-10	1.00659165644082e-08	UP
RNASE1	2.56489546839283	1.14709446028817e-10	1.00877740059003e-08	UP
STAG3L2	-0.941451	1.17213640480109e-10	1.02621844614119e-08	DOWN
SP110	0.874005195020057	1.19358635548202e-10	1.03583049508207e-08	UP
CCNK	0.553694873689034	1.19363177005751e-10	1.03583049508207e-08	UP
EHMT1	-0.66714	1.24509072709988e-10	1.07104987917644e-08	DOWN
MLX	0.662943911800808	1.26391798613923e-10	1.08251827865029e-08	UP
TCEB2	0.670985244425923	1.28182023768504e-10	1.09309856546136e-08	UP
HPCAL1	0.520177122614564	1.29332973584163e-10	1.09815958906656e-08	UP
ASB16-AS1	-0.534102	1.32244196118173e-10	1.11805940743858e-08	DOWN
APPL2	-0.672421	1.35178515010819e-10	1.13798357572569e-08	DOWN
ZNF347	-0.796258	1.36004904354097e-10	1.14006834505164e-08	DOWN
HDHD1	0.821517008145749	1.39827584061185e-10	1.16714558407681e-08	UP
ARID2	-1.10736	1.45193085933753e-10	1.20681797460295e-08	DOWN
IKBKAP	-0.531113	1.52054975214792e-10	1.25854241880512e-08	DOWN
TBRG1	-0.636281	1.53439320796932e-10	1.26468668635094e-08	DOWN
PAXBP1	-0.729314	1.54555190717761e-10	1.26857612581215e-08	DOWN
DTWD1	-0.816084	1.56352162017349e-10	1.27800051434844e-08	DOWN
CRIPAK	-0.948646	1.59337634142898e-10	1.29702151032271e-08	DOWN
CD63	0.724868604681639	1.65075010083263e-10	1.33819449532107e-08	UP
ARMC2-AS1	0.526211043687146	1.70358730104488e-10	1.37536746898701e-08	UP
DYNLT1	0.560560469066568	1.7355324664972e-10	1.38472697832227e-08	UP
LINC00493	0.533928765903257	1.74130932898624e-10	1.38472697832227e-08	UP
RANBP2	-0.713461	1.74329808936455e-10	1.38472697832227e-08	DOWN
TACC3	0.661966356349623	1.77364673746791e-10	1.4002053298321e-08	UP
ATP6V0B	0.596847533096257	1.7770005201179e-10	1.4002053298321e-08	UP
MAP4K5	-0.893189	1.79517566033408e-10	1.40725333919906e-08	DOWN
ZNF37BP	-1.00872	1.80023270967137e-10	1.40725333919906e-08	DOWN
SGK494	-1.09118	1.81916824642907e-10	1.41643459630064e-08	DOWN
LOC388692	-0.873469	1.93822276288649e-10	1.49729608651376e-08	DOWN
ZNF551	-0.893173	1.96135792104355e-10	1.50924959713425e-08	DOWN
PMF1	0.500548931353302	1.98558076994058e-10	1.51675353662961e-08	UP
H2AFJ	0.69591544171691	2.04165079463934e-10	1.55283702716604e-08	UP
THUMPD1	-0.51693	2.14099939170986e-10	1.62213642374202e-08	DOWN
HCFC1R1	0.700071625964274	2.19349740469822e-10	1.65554426724714e-08	UP
CCDC14	-0.526516	2.22875958244604e-10	1.66965637476746e-08	DOWN
NDUFA12	0.537955082983556	2.22914679203941e-10	1.66965637476746e-08	UP
CCDC85B	0.786883293879386	2.24810694112127e-10	1.6717662122744e-08	UP
EHBP1L1	-0.91642	2.24893672903557e-10	1.6717662122744e-08	DOWN
PTEN	0.820898055121104	2.28689605569242e-10	1.68800910157066e-08	UP
NFIL3	1.29819206503582	2.28792542829264e-10	1.68800910157066e-08	UP
IL1RN	1.27335392993105	2.34274534680826e-10	1.72200524577522e-08	UP
KPNA5	-0.753041	2.3650770543138e-10	1.73195735661441e-08	DOWN
BMS1P5	-0.947914	2.44199504417361e-10	1.78166149537689e-08	DOWN
IER2	0.972679856241665	2.4621126782209e-10	1.78971061432743e-08	UP
TARSL2	-0.69034	2.50923986055307e-10	1.81726161812629e-08	DOWN
OFD1	-0.608103	2.61423451191134e-10	1.87948195803436e-08	DOWN
NLRP1	-0.719487	2.67619655413461e-10	1.91030671329059e-08	DOWN
PSMD1	0.503897220316746	2.67650465946597e-10	1.91030671329059e-08	UP
NACAP1	-0.947876	2.69882259813132e-10	1.9192818180718e-08	DOWN
PYCARD	0.790611247115079	2.88679507465908e-10	2.03127663488812e-08	UP
ATR	-0.500555	2.88724025467625e-10	2.03127663488812e-08	DOWN
ARHGAP12	-0.821916	3.0643334544259e-10	2.14057818151546e-08	DOWN
AHSA2	-0.717227	3.08951704367087e-10	2.15054403686475e-08	DOWN
SRA1	0.615744244711822	3.18989727383917e-10	2.20483461043361e-08	UP
SSSCA1	0.783950041548811	3.33389047042881e-10	2.29627940821238e-08	UP
TWF2	0.622832278519523	3.34551088967437e-10	2.29627940821238e-08	UP
PDCL	-0.670199	3.36273361749279e-10	2.30008644204828e-08	DOWN
NPIPA5	-1.82468	3.5259132329925e-10	2.40335518258544e-08	DOWN
CWC15	0.54046497361559	3.71455592809804e-10	2.51453736177331e-08	UP
SAP18	0.584207729724884	3.98699877587504e-10	2.67841347786331e-08	UP
ZNF41	-0.77461	3.99742912072599e-10	2.67841347786331e-08	DOWN
NCF4	1.01049443373707	4.03894840619532e-10	2.68794745451492e-08	UP
ARID1A	-0.831251	4.1930225854195e-10	2.78108928990501e-08	DOWN
MIR6787	0.962374958068178	4.24835086918276e-10	2.79893858769335e-08	UP
IL1R2	3.54151467190158	4.28090085900897e-10	2.81098220072059e-08	UP
LOC100133130	-0.950224	4.40616407183391e-10	2.87313386974302e-08	DOWN
FUBP1	-0.795741	4.42098932190423e-10	2.87313386974302e-08	DOWN
PLEKHG4	-0.734367	4.43389358039432e-10	2.87313386974302e-08	DOWN
HSF2	-0.685154	4.54837246553803e-10	2.93765210487324e-08	DOWN
ANKRD36B	-1.10915	4.60778200151615e-10	2.96629730875381e-08	DOWN
CDA	1.29839588456839	4.66172380283693e-10	2.99124746554022e-08	UP
SLC25A36	-0.50377	4.6978249183689e-10	3.00462509957626e-08	DOWN
TRMT11	-0.60174	4.73525879443065e-10	3.01066856367136e-08	DOWN
IFIT3	2.27312924213216	4.73784077739033e-10	3.01066856367136e-08	UP
HIF1AN	-0.5351	4.78184028405722e-10	3.02885761272165e-08	DOWN
DCUN1D4	-0.79785	4.82709377655183e-10	3.04772180462482e-08	DOWN
ARG1	2.89099634836917	4.97890637425729e-10	3.13352960595828e-08	UP
STX10	0.62955098889404	5.12140225469396e-10	3.21294595589861e-08	UP
G6PD	0.73110657692507	5.22058511871969e-10	3.26477162710029e-08	UP
ABHD15	-0.57013	5.26848043359569e-10	3.28429734371524e-08	DOWN
SPEF2	-1.03212	5.36736612754829e-10	3.32489765240798e-08	DOWN
RRN3P1	-0.606953	5.41284367932473e-10	3.34255823319805e-08	DOWN
GK5	-1.29172	5.55708825109153e-10	3.39966091485255e-08	DOWN
DNTTIP1	0.680157190336821	5.90399849702885e-10	3.58672108689507e-08	UP
KIF21A	-1.38579	5.91747983776282e-10	3.58672108689507e-08	DOWN
YTHDC2	-0.831793	6.01655888618718e-10	3.63558875763807e-08	DOWN
ITPK1	0.628724348770954	6.21374562687638e-10	3.74325917748739e-08	UP
BATF	0.617710067151924	6.25450032514218e-10	3.75632322881024e-08	UP
TTC14	-0.517477	6.35738394183842e-10	3.7949781850022e-08	DOWN
SHPRH	-0.888611	6.35739276638777e-10	3.7949781850022e-08	DOWN
CCDC23	0.530147064788363	6.39848723494692e-10	3.80796978976494e-08	UP
PLEKHA1	-0.870231	6.56332716647992e-10	3.89430668230385e-08	DOWN
ANXA3	2.64498925771703	6.72879769590997e-10	3.98049807242434e-08	UP
MIR3934	0.692702657989981	7.42049455767445e-10	4.36347230721281e-08	UP
TGS1	-0.501458	7.45574045364708e-10	4.37114973798791e-08	DOWN
CXCR1	2.93342444559743	7.48559364924112e-10	4.37562935597629e-08	UP
SLC44A1	0.666001823357668	7.6000456775835e-10	4.414731335883e-08	UP
CPTP	0.68936790218292	7.61023328434493e-10	4.414731335883e-08	UP
GPR125	-1.88512	7.71848725362373e-10	4.45020553721717e-08	DOWN
FLII	0.676512769830962	7.72612972094152e-10	4.45020553721717e-08	UP
ZNF831	-0.851662	7.80022767125675e-10	4.47978673166434e-08	DOWN
SH2B1	-0.506105	7.93482288353144e-10	4.53519037139146e-08	DOWN
PHC1	-0.719469	7.94274165252071e-10	4.53519037139146e-08	DOWN
KCNJ15	1.98668577368289	8.01794122143303e-10	4.55826355280951e-08	UP
PDCD5	-0.775318	8.02943018846083e-10	4.55826355280951e-08	DOWN
BBS2	-0.611235	8.07262053485711e-10	4.56961356080891e-08	DOWN
RALGAPA1	-0.551849	8.17368151122525e-10	4.61356309712396e-08	DOWN
RFWD2	0.682622617462274	8.34086726950599e-10	4.68110382740737e-08	UP
CNPY3	0.62740944268589	8.5756351134698e-10	4.79918852557505e-08	UP
TUBB4B	0.683959491130857	8.84601333074437e-10	4.93647639100095e-08	UP
SNX3	0.59796407036751	8.8728448959709e-10	4.93746247473816e-08	UP
ATP5L	0.524848776148694	9.0168480697584e-10	4.99522806894077e-08	UP
NPLOC4	0.603594837917326	9.20908852141186e-10	5.08150797712303e-08	UP
TNKS	-0.596243	9.39651238707427e-10	5.15604171345337e-08	DOWN
RASSF3	0.577133913827545	9.4326190594269e-10	5.16147674587918e-08	UP
NNT	-0.990724	9.87238870360037e-10	5.38715194105883e-08	DOWN
ZNF345	-1.01434	1.00394947847216e-09	5.44954707222276e-08	DOWN
ENY2	0.627642915003602	1.00420609534335e-09	5.44954707222276e-08	UP
SEMA4C	-0.922688	1.01029060365336e-09	5.46750401136469e-08	DOWN
TRIB1	1.39920237198506	1.01782373218974e-09	5.49318073983716e-08	UP
NOL4L	-0.643644	1.0265136760786e-09	5.52494341668645e-08	DOWN
SNAPIN	0.537843006943119	1.04863151208452e-09	5.62860821704438e-08	UP
H2AFX	0.813747274006305	1.0706131162511e-09	5.69883638625195e-08	UP
PCSK7	-0.902695	1.07273702832359e-09	5.69883638625195e-08	DOWN
NMI	0.682944659590706	1.07419783029152e-09	5.69883638625195e-08	UP
SELK	0.530648751363115	1.10009363781058e-09	5.80985109148272e-08	UP
LOC200772	-3.06793	1.13337011845454e-09	5.95366879024958e-08	DOWN
MCEMP1	1.49411652983956	1.17647827744276e-09	6.14733304704109e-08	UP
AQP9	1.36865386303201	1.2199097677646e-09	6.35740807280286e-08	UP
ZC3H14	-0.652487	1.23810910653835e-09	6.43102972427817e-08	DOWN
LOC100506990	-0.858518	1.24056616844799e-09	6.43102972427817e-08	DOWN
AKT3	-0.699791	1.24885443269436e-09	6.4570035353402e-08	DOWN
PRKAA1	-0.559773	1.29322687652204e-09	6.66892048183447e-08	DOWN
FLJ38717	-0.925408	1.29705235171871e-09	6.67118388420546e-08	DOWN
ZDHHC17	-0.652916	1.30782879765735e-09	6.709093615899e-08	DOWN
MAD2L1BP	0.678050454279038	1.32053851808859e-09	6.75669825138366e-08	UP
IFI44	1.81482	1.32861074757341e-09	6.78038940840635e-08	UP
ZNF567	-0.732492	1.3533562686565e-09	6.88882820058509e-08	DOWN
PARP15	-0.970119	1.37777121782356e-09	6.99502969585213e-08	DOWN
RBCK1	0.56551825734276	1.43108364054172e-09	7.24702227121631e-08	UP
SPTLC2	0.883132012614169	1.46960529633090e-09	7.42301403395444e-08	UP
CD14	0.923555543860887	1.48496472706407e-09	7.48141180522635e-08	UP
MAPK3	0.867794322357593	1.4944069183874e-09	7.50977599115137e-08	UP
ZNF3	-0.916343	1.55727479179573e-09	7.80579036223511e-08	DOWN
CCNT2	-0.954568	1.59563496682931e-09	7.93698947801779e-08	DOWN
PARVG	0.615768747698489	1.5958675859268e-09	7.93698947801779e-08	UP
GUF1	-0.673842	1.59956587784815e-09	7.93698947801779e-08	DOWN
LOC102724200	-0.603626	1.62706980502674e-09	8.05317791186479e-08	DOWN
G0S2	2.81800560743987	1.63974228030057e-09	8.09555969414561e-08	UP
CFP	0.841181992022211	1.64663911571916e-09	8.10928598513791e-08	UP
RNASE2	1.43319654663172	1.66974886443428e-09	8.20092290882546e-08	UP
TMEM63A	-0.865773	1.69542689915699e-09	8.2765053606129e-08	DOWN
ADM	1.51193565022563	1.69739995212326e-09	8.2765053606129e-08	UP
ANXA2	0.701712357371317	1.76291703658214e-09	8.5747414083041e-08	UP
ZNF566	-1.29634	1.77236293451561e-09	8.57832369705725e-08	DOWN
IL11RA	-0.721327	1.79584065143813e-09	8.67065318448034e-08	DOWN
SACS	-0.678617	1.80617144508152e-09	8.69921058598067e-08	DOWN
ZMYM2	-0.588322	1.8111143714054e-09	8.70174195178412e-08	DOWN
RASEF	-1.44568	1.82283613769736e-09	8.71554589235442e-08	DOWN
AMMECR1	-0.607733	1.89745873045878e-09	9.05037276787108e-08	DOWN
EIF2S2	0.649244745770911	1.92053711500037e-09	9.09725856815342e-08	UP
INPP4A	-0.538837	1.92114298408641e-09	9.09725856815342e-08	DOWN
GSTO1	0.681683676821569	2.00428602717902e-09	9.46820874086317e-08	UP
BST2	0.862020411902115	2.01720921024458e-09	9.50646034272919e-08	UP
EZH1	-0.55107	2.06329424923863e-09	9.70043756939183e-08	DOWN
MX1	1.95071166999975	2.09006377936369e-09	9.80289675944889e-08	UP
TUBA1B	0.572686488996917	2.10740551367456e-09	9.84240715802974e-08	UP
SDHB	0.599416689619574	2.10848054250904e-09	9.84240715802974e-08	UP
ATP5H	0.572270867522981	2.14412402857241e-09	9.98512984369927e-08	UP
TMEM41A	-0.587535	2.1741828606435e-09	1.01012330593906e-07	DOWN
NAA38	0.530992660816013	2.22779999102647e-09	1.02536056129043e-07	UP
IER3	1.61626964265508	2.28535950764929e-09	1.04940086109984e-07	UP
ATOX1	0.626006194303798	2.34583333743617e-09	1.06968914153137e-07	UP
FLJ31306	-0.759792	2.37030824581371e-09	1.07835339802042e-07	DOWN
SLC30A5	-0.632179	2.39287209558793e-09	1.08611030900891e-07	DOWN
ZCCHC14	-0.634626	2.41781048829474e-09	1.09490686917053e-07	DOWN
IFI27L2	0.64447881206253	2.45833134782974e-09	1.1091670332869e-07	UP
AK9	-0.700376	2.4605614170586e-09	1.1091670332869e-07	DOWN
FAM208B	-0.674911	2.52523193181372e-09	1.13552019901877e-07	DOWN
NUBPL	-0.658634	2.53055163901334e-09	1.13552019901877e-07	DOWN
CBR4	-0.791914	2.55256110116061e-09	1.14279320754007e-07	DOWN
LINC00342	-0.914382	2.58963117458741e-09	1.15676064644439e-07	DOWN
CMC2	0.532744831021523	2.66622830738046e-09	1.18487414096291e-07	UP
CD2BP2	0.612501095971114	2.67061332345567e-09	1.18487414096291e-07	UP
RABL3	-0.761036	2.70957587003428e-09	1.19945921491697e-07	DOWN
CCDC13	2.53072857840771	2.78107824265081e-09	1.22560313874672e-07	UP
FGFR1OP	-0.681914	2.81241577904389e-09	1.23664683998629e-07	DOWN
PDK1	-0.766629	2.88184241277598e-09	1.26435219797938e-07	DOWN
C8orf44	-0.722785	2.89046315764835e-09	1.26531630538922e-07	DOWN
SEC13	0.566801993469429	2.9242194856811e-09	1.27725498111823e-07	UP
USP13	-0.605738	2.93280534223276e-09	1.27817107160715e-07	DOWN
CIR1	0.585403723003724	3.14282495931876e-09	1.36114089230464e-07	UP
PTPRA	-0.700959	3.14391139651055e-09	1.36114089230464e-07	DOWN
NDUFA6	0.50890920696248	3.15929978548413e-09	1.36480365075114e-07	UP
IFI6	1.66209155549999	3.26614427792068e-09	1.40787256303631e-07	UP
MME	3.02249956538745	3.41058531933792e-09	1.46372810905529e-07	UP
LUC7L3	-0.501118	3.44113800578663e-09	1.46881769574475e-07	DOWN
TIMP1	0.823119527365138	3.44481331760026e-09	1.46881769574475e-07	UP
TRIM21	0.6613900429649	3.50358121010137e-09	1.49064894725242e-07	UP
GLT1D1	1.06451797892159	3.56842210803824e-09	1.51496437728977e-07	UP
UCHL3	0.511604895249903	3.60122873161263e-09	1.52560440395779e-07	UP
IDI1	0.597110319687303	3.66117285354764e-09	1.54767047300504e-07	UP
RBM25	-0.6287	3.70555761299932e-09	1.56307878840415e-07	DOWN
EVA1B	0.530402226088498	3.7371977610982e-09	1.57305680974089e-07	UP
ZNF529	-0.856324	3.84619894061084e-09	1.61204836023602e-07	DOWN
ZNF763	-0.678642	3.88739315441652e-09	1.62585472927497e-07	DOWN
AAK1	-0.786928	3.92950001097541e-09	1.6399834897501e-07	DOWN
ALDOA	0.676697691476141	3.97321432584134e-09	1.65472196627375e-07	UP
SHISA5	0.650650741758417	4.10849618690712e-09	1.69920924553073e-07	UP
JDP2	1.11736437790635	4.11453784516046e-09	1.69920924553073e-07	UP
AAMDC	0.577194685559141	4.12867945916539e-09	1.70108548150754e-07	UP
ODF2L	-0.799678	4.13635182314894e-09	1.70108548150754e-07	DOWN
ZMYM1	-0.555901	4.19051843377477e-09	1.71977130472769e-07	DOWN
FCGR1B	1.26093420931115	4.25686341424006e-09	1.74336699370301e-07	UP
MRPS22	0.512488684966032	4.31756046325872e-09	1.76455650551314e-07	UP
ANAPC15	0.654516571969996	4.49194501246523e-09	1.8282401818296e-07	UP
ATP5C1	0.578520819124373	4.510581008504e-09	1.83203990281485e-07	UP
SLC25A46	-0.563616	4.58811396076301e-09	1.85587796536079e-07	DOWN
IFT80	-0.877861	4.62378847159171e-09	1.8664755963501e-07	DOWN
SS18	-0.976946	4.82087668369552e-09	1.93414358028754e-07	DOWN
APC	-0.881364	4.88469823802123e-09	1.95495026905258e-07	DOWN
MGC12488	-0.913491	4.89258582995544e-09	1.95495026905258e-07	DOWN
PNISR	-0.774243	4.99063986224028e-09	1.98206884367482e-07	DOWN
KIAA1429	-1.01889	5.01497976508504e-09	1.98772809642676e-07	DOWN
NAA25	-0.786939	5.06462446824643e-09	2.00337424497965e-07	DOWN
CRY1	-0.81429	5.111661091975e-09	2.01792809320272e-07	DOWN
KLF12	-0.733545	5.21760466458424e-09	2.0556318857529e-07	DOWN
PIK3CG	-1.02161	5.23009762944614e-09	2.05644098208502e-07	DOWN
TSPO	0.699235833465018	5.39630411102253e-09	2.11335575910602e-07	UP
PLCXD2	-0.921868	5.44775563795236e-09	2.12927258555602e-07	DOWN
CASD1	-0.564278	5.81690951766374e-09	2.26457115787467e-07	DOWN
MYL6B	0.763277106679959	5.84047701546476e-09	2.26926147391796e-07	UP
MED25	0.508881753579173	5.92544428890216e-09	2.29617456380148e-07	UP
BLVRA	1.04679214134114	5.93305676925202e-09	2.29617456380148e-07	UP
ZNF611	-0.503181	5.97100910722867e-09	2.30633153731956e-07	DOWN
MBNL2	-0.746324	6.07039724438986e-09	2.33556162728976e-07	DOWN
PTX3	1.48122816933272	6.12375295353757e-09	2.34692236248515e-07	UP
TMC8	-0.645379	6.14641509517247e-09	2.35103361086995e-07	DOWN
SAT1	0.655887512178154	6.23051211970574e-09	2.37802792813752e-07	UP
CEACAM1	2.17445855745883	6.24113121908268e-09	2.37802792813752e-07	UP
FAM76B	-0.530617	6.31086511546909e-09	2.39995621447154e-07	DOWN
UBE2S	0.681136431193542	6.50424462706343e-09	2.46808782401367e-07	UP
GATAD1	-0.697571	6.51508030096506e-09	2.46808782401367e-07	DOWN
MEF2A	-0.969682	6.81834925504771e-09	2.56570145145801e-07	DOWN
DERL1	-0.51791	6.82485182275241e-09	2.56570145145801e-07	DOWN
ICE2	-0.601991	6.86865694362952e-09	2.57725091681063e-07	DOWN
HOXB-AS1	-1.27575	6.91120636627417e-09	2.58828620169648e-07	DOWN
UBE2L3	0.510329005543182	7.06190502347231e-09	2.63970525725581e-07	UP
CLEC2B	0.611230694022879	7.25211062949617e-09	2.70031838232026e-07	UP
GYG1	0.639495186487906	7.26518474353895e-09	2.70031838232026e-07	UP
PLAUR	0.98432913583118	7.30809272332586e-09	2.71115100860256e-07	UP
LINC00936	1.3252686155014	7.37528664549812e-09	2.73093555694864e-07	UP
KRR1	-0.824411	7.59176814599861e-09	2.80582065118249e-07	DOWN
ZMAT1	-0.797988	7.68006130331668e-09	2.83313722123662e-07	DOWN
ZNF514	-0.64277	7.89635437396217e-09	2.90748195911553e-07	DOWN
LOC101060521	-0.740821	7.93884616256573e-09	2.91224079248384e-07	DOWN
NPHP3	-1.04921	8.01093961875312e-09	2.9332248986955e-07	DOWN
NNT-AS1	-0.577484	8.23141854811299e-09	2.98620099409351e-07	DOWN
UACA	-0.755821	8.2769201031517e-09	2.98744475112003e-07	DOWN
SAV1	-1.23299	8.2975627458339e-09	2.98744475112003e-07	DOWN
CXCR2	1.78054115760477	8.30055296503742e-09	2.98744475112003e-07	UP
KIFC2	-0.627405	8.34793516132406e-09	2.99537294613703e-07	DOWN
LINC01184	-0.654509	8.56615416959426e-09	3.06251671482464e-07	DOWN
PDE8A	-0.59304	8.63625014529514e-09	3.07641033656725e-07	DOWN
KLHL2	0.903623804970524	8.70219786514795e-09	3.09346887986597e-07	UP
SERPINB1	0.727735128819441	8.93889693397217e-09	3.16068074178858e-07	UP
ZAP70	-0.806552	8.95056455246294e-09	3.16068074178858e-07	DOWN
ZNF675	-0.648797	8.95304256011995e-09	3.16068074178858e-07	DOWN
LRRC4	1.71457139588888	9.04099594310412e-09	3.18602109272286e-07	UP
PLSCR1	0.938607723821036	9.10521765709592e-09	3.20292290405594e-07	UP
ATP6V1D	0.551298716982391	9.13552601118265e-09	3.20643288106227e-07	UP
TMX3	-0.544413	9.14775003379357e-09	3.20643288106227e-07	DOWN
ALOX5AP	0.730479356049759	9.19865235013293e-09	3.21854800435646e-07	UP
PURA	-0.544479	9.25150767717730e-09	3.23130230022545e-07	DOWN
LHX4-AS1	-0.624212	9.69634055709279e-09	3.37470340343058e-07	DOWN
TRIM23	-0.738987	9.83556964196165e-09	3.41110715452469e-07	DOWN
KLHL24	-0.630704	9.91897301549159e-09	3.43398680900121e-07	DOWN
ETAA1	-0.656993	1.00151996320368e-08	3.46121785178059e-07	DOWN
SMAD4	-0.565363	1.01691257330374e-08	3.50825933126275e-07	DOWN
RAD1	-0.581704	1.02033568359601e-08	3.51304264662971e-07	DOWN
NAMPT	1.94164094296702	1.02186579852725e-08	3.51304264662971e-07	UP
SFXN1	-1.05575	1.03047715028058e-08	3.53337740319021e-07	DOWN
NMT2	-1.03052	1.03136809322015e-08	3.53337740319021e-07	DOWN
APBB1IP	0.619315166355747	1.03428340373931e-08	3.53721332817024e-07	UP
PHPT1	0.516093087469971	1.03970224241924e-08	3.54958309764588e-07	UP
KLHDC1	-0.779451	1.05177891579808e-08	3.58022450320257e-07	DOWN
RORA	-0.872763	1.05231229369729e-08	3.58022450320257e-07	DOWN
BCL3	0.88030809275061	1.09365395216781e-08	3.69534977765929e-07	UP
PGLYRP1	3.14471052624558	1.09957375985582e-08	3.70899032455477e-07	UP
ABCA1	1.13468119382986	1.10735645240108e-08	3.71756839681859e-07	UP
FAM179B	-0.664124	1.10777838922408e-08	3.71756839681859e-07	DOWN
DCAF17	-0.623594	1.14286322337642e-08	3.82228567695962e-07	DOWN
BRI3	0.552678209544363	1.15324832071703e-08	3.8504811304754e-07	UP
CAPG	0.861034014918957	1.17733403425662e-08	3.91761877378736e-07	UP
SPATS2L	1.43279327610484	1.20070705833194e-08	3.98194079833012e-07	UP
NQO2	1.08642297406726	1.20954031584168e-08	4.0044932238261e-07	UP
SRSF11	-0.872842	1.24401819604592e-08	4.10484329043693e-07	DOWN
SYNE2	-0.765913	1.26557380730278e-08	4.16898635954138e-07	DOWN
FAR2	0.990021144966208	1.28762870403481e-08	4.22480555350502e-07	UP
ABCA5	-0.803201	1.29109748881163e-08	4.22480555350502e-07	DOWN
PHF10	-1.02637	1.31421583932624e-08	4.28672919647237e-07	DOWN
RAB1B	0.57658231596292	1.33958198337179e-08	4.35235397233291e-07	UP
FLJ45513	-0.703021	1.34112333682221e-08	4.35235397233291e-07	DOWN
GPR97	1.36793410703066	1.35125922336516e-08	4.37803543438657e-07	UP
FEZ1	-1.21045	1.35557329797302e-08	4.38480105037284e-07	DOWN
MSRB2	0.684628428974417	1.38768439030987e-08	4.46666581776374e-07	UP
ZNF83	-0.733288	1.39152849453732e-08	4.47173243293486e-07	DOWN
ANKRD44	-0.907219	1.40131086794672e-08	4.49583433024144e-07	DOWN
DDHD2	-0.50788	1.42285155439019e-08	4.5501222029111e-07	DOWN
LOC100128108	-0.689762	1.43599836701114e-08	4.58472152864707e-07	DOWN
NDUFS6	0.511681407211794	1.44780472419658e-08	4.61493612652888e-07	UP
RRN3P2	-0.699772	1.45044046139302e-08	4.61586860242019e-07	DOWN
SLC23A2	-0.700669	1.49005577726815e-08	4.73429173490407e-07	DOWN
PTGDR	-1.13501	1.49461575063917e-08	4.7411329584285e-07	DOWN
RPS6KB1	-0.663335	1.51551016875147e-08	4.79968405373557e-07	DOWN
PCED1B-AS1	-1.06802	1.55453855839124e-08	4.90750882399825e-07	DOWN
CMTR2	-0.791724	1.57923194098094e-08	4.97748640086138e-07	DOWN
TMED1	0.663025731202749	1.66666893412777e-08	5.22797951168519e-07	UP
RINT1	-0.67793	1.6806317373596e-08	5.26339659685959e-07	DOWN
TMCO1	0.543699351702791	1.69021962531378e-08	5.28502165064384e-07	UP
GLUL	0.689254034877207	1.7092203583015e-08	5.33596384123318e-07	UP
WAS	0.590224919351019	1.74214840178519e-08	5.43015527955165e-07	UP
CEBPD	0.839105215873905	1.74493118787852e-08	5.43023688309937e-07	UP
ZNF782	-1.26121	1.74792614276385e-08	5.43097745840773e-07	DOWN
LOC100131541	-1.35375	1.75888809355076e-08	5.45643095352069e-07	DOWN
C5AR2	0.948881175337233	1.76670496006429e-08	5.47206305162051e-07	UP
MORC4	-0.703842	1.77887518834681e-08	5.50110868685147e-07	DOWN
PEX1	-0.860004	1.78900559113928e-08	5.52376506894242e-07	DOWN
SPEN	-0.760347	1.80568860699479e-08	5.55785310456099e-07	DOWN
GALNT12	-0.755369	1.87956938394457e-08	5.77623046713324e-07	DOWN
GSAP	-0.658832	1.91189612783681e-08	5.86642395985317e-07	DOWN
YES1	-0.898835	1.95976971358448e-08	5.98534939347296e-07	DOWN
USP45	-1.05545	1.97985573199802e-08	6.03733406573203e-07	DOWN
PTGS2	2.41321918805661	1.9866062369209e-08	6.04855583633768e-07	UP
SURF1	0.549163573559406	2.02598212953072e-08	6.15892314346075e-07	UP
RAB13	1.05553693221206	2.09970139102898e-08	6.35180317449013e-07	UP
OASL	1.75377297927494	2.102327869317e-08	6.35180317449013e-07	UP
POLK	-1.31668	2.11066301070117e-08	6.36722061987786e-07	DOWN
HDGF	0.507082315395605	2.12078415722998e-08	6.36921175660632e-07	UP
TAPT1-AS1	-0.655056	2.12102285006028e-08	6.36921175660632e-07	DOWN
BTBD18	-1.73055	2.16043414750519e-08	6.46784077077579e-07	DOWN
TOR1A	0.506697615771667	2.16498433360013e-08	6.47162767641714e-07	UP
NAPA	0.50361416493738	2.17379365234781e-08	6.48811532690901e-07	UP
LTK	-1.68684	2.18961588537701e-08	6.52545284811524e-07	DOWN
MPST	0.502630381420671	2.21229622237022e-08	6.57315584984478e-07	UP
TPT1-AS1	-0.715	2.23088202866174e-08	6.61025092497554e-07	DOWN
TRA2A	-0.812649	2.23149239307007e-08	6.61025092497554e-07	DOWN
SLC2A3	0.828757142883584	2.26570462984096e-08	6.70079415994491e-07	UP
SLC20A1	-0.74583	2.26937880643169e-08	6.70079415994491e-07	DOWN
ANKRD12	-1.1164	2.2722628046313e-08	6.70079415994491e-07	DOWN
ADPRHL2	0.601018760483102	2.31692246243517e-08	6.81209784888215e-07	UP
ATP6V0E1	0.50379048582211	2.34494476333757e-08	6.8842126517119e-07	UP
RUNX1-IT1	-0.830237	2.35805382706925e-08	6.91239618146387e-07	DOWN
ATP5D	0.528742870611607	2.37684701561487e-08	6.94233487795095e-07	UP
MDM1	-0.754165	2.42192033356274e-08	7.05760483000776e-07	DOWN
ZNF75A	-0.576039	2.42551490756518e-08	7.05763931523287e-07	DOWN
TXK	-0.907255	2.44086197723308e-08	7.08137556546605e-07	DOWN
ADAM1A	-0.667714	2.48825732531142e-08	7.18712332130639e-07	DOWN
C1QB	1.7500836926412	2.55097628129266e-08	7.33601193652323e-07	UP
CYP4F3	2.05781238720058	2.55472627992777e-08	7.33608644144272e-07	UP
ATP2B4	-0.724284	2.63670156481902e-08	7.55426714872109e-07	DOWN
TC2N	-1.31399	2.63837544967771e-08	7.55426714872109e-07	DOWN
CARHSP1	0.616869685635862	2.69554708616543e-08	7.69559160150331e-07	UP
CCDC71L	0.73427083485706	2.73085056580863e-08	7.78509772733201e-07	UP
BLVRB	0.993638597892106	2.75087864012578e-08	7.83086103061238e-07	UP
ZNF19	-0.850733	2.80498575774358e-08	7.97336427731468e-07	DOWN
BRD1	-0.577968	2.82122007846163e-08	8.00795595469966e-07	DOWN
LOC100506469	-0.643988	2.8521445065974e-08	8.08408555905931e-07	DOWN
OSBP	-0.933396	2.93072853701092e-08	8.2829872956353e-07	DOWN
EPSTI1	1.39928219485787	2.95728693319515e-08	8.34607382478672e-07	UP
ATP8B1	-0.711143	3.05331834709856e-08	8.60476654070023e-07	DOWN
RPN2	0.631680786487973	3.08747616020825e-08	8.68859898284891e-07	UP
EPHB2	1.11846254169211	3.09322288221795e-08	8.69235343178479e-07	UP
SIDT1	-0.736208	3.15481749153737e-08	8.82766331900493e-07	DOWN
APOA2	1.79722455277437	3.1848366835012e-08	8.89902096855178e-07	UP
KLRC4	-1.76288	3.19954860901175e-08	8.92746572930913e-07	DOWN
DNAH3	-0.880504	3.29618939022188e-08	9.14530067577196e-07	DOWN
SIGLEC1	3.50593974425531	3.30620547560039e-08	9.14732326739495e-07	UP
TCN2	1.17967070495028	3.37329397669625e-08	9.30679524466939e-07	UP
TRIB2	-0.811465	3.44722843696808e-08	9.48421131003272e-07	DOWN
GADD45B	0.764054821902686	3.49387339315219e-08	9.58576768408149e-07	UP
FLJ35934	-1.07499	3.5075758222828e-08	9.60997720767023e-07	DOWN
CTC-425F1.4	1.11911312465361	3.52879558584762e-08	9.65313098902434e-07	UP
REV3L	-1.28999	3.53312728721587e-08	9.65313098902434e-07	DOWN
SLC22A3	-0.96536	3.58659546789766e-08	9.78564323020997e-07	DOWN
NSD1	-0.923981	3.5933026841006e-08	9.79038306695682e-07	DOWN
TSR1	-0.571245	3.69573038856965e-08	1.00416817826805e-06	DOWN
KCNA3	-0.925588	3.70863058165309e-08	1.00628531443504e-06	DOWN
SPIDR	1.10596624141682	3.73962477771871e-08	1.01329942910978e-06	UP
ISG15	1.89026055479452	3.75251169100588e-08	1.01539461265281e-06	UP
PNO1	-0.529659	3.78566732515985e-08	1.02296105128016e-06	DOWN
CPSF6	-0.916628	3.81988418118279e-08	1.03079312993315e-06	DOWN
ZNF562	-0.547892	3.84415610627614e-08	1.03519538773158e-06	DOWN
S100A6	0.726698878950561	3.89157693638617e-08	1.04441654046146e-06	UP
SRGN	0.641040161235285	3.89950372278798e-08	1.0451200521796e-06	UP
EIF4EBP1	0.722113427907935	3.9370832152815e-08	1.05375818285095e-06	UP
UST	-0.740047	3.95112100816541e-08	1.05487895596255e-06	DOWN
RAI1	-0.632015	4.00603214829979e-08	1.06645021776947e-06	DOWN
STIM2	-0.510139	4.00615849103715e-08	1.06645021776947e-06	DOWN
MYSM1	-0.827117	4.02035256545209e-08	1.0675124359121e-06	DOWN
CSPP1	-0.919612	4.02488554579022e-08	1.0675124359121e-06	DOWN
SENP1	-0.941162	4.09529135276448e-08	1.08245549734546e-06	DOWN
AC005523.2	0.737597670338364	4.09925275912337e-08	1.08245549734546e-06	UP
CEP290	-0.734648	4.11603961043051e-08	1.08543325683896e-06	DOWN
GNA15	0.794222264731346	4.12747223697079e-08	1.08699298925251e-06	UP
IL15RA	0.563834138725657	4.13360350841212e-08	1.08715427920174e-06	UP
NKIRAS2	0.577204487485524	4.16548040320187e-08	1.09327112825437e-06	UP
ITGA4	-0.542004	4.2101522101689e-08	1.10286952643773e-06	DOWN
ZNF573	-0.731065	4.4133685275588e-08	1.15456768425472e-06	DOWN
TCERG1	-0.583796	4.43314007762047e-08	1.15820194149928e-06	DOWN
DGAT2	1.01294792145516	4.53164110294385e-08	1.18236818658134e-06	UP
LSM1	0.516379872184864	4.64888473556568e-08	1.20975403442415e-06	UP
TRIM25	0.682896633223878	4.6955452603956e-08	1.22026233953162e-06	UP
PABPN1	-0.593795	4.85322849760468e-08	1.25464236449232e-06	DOWN
COMMD5	0.615616499230756	4.90594798263708e-08	1.26660903420666e-06	UP
CANT1	0.643509251488478	4.91278501650021e-08	1.26671403193767e-06	UP
ENTPD4	-0.509451	4.97414910015137e-08	1.27918750814467e-06	DOWN
MTERF2	-0.608462	5.00798471808483e-08	1.28453503856189e-06	DOWN
CCDC66	-0.603487	5.07444062960336e-08	1.29873838789149e-06	DOWN
LOC284513	-0.633649	5.0765447925095e-08	1.29873838789149e-06	DOWN
C2orf68	-0.528803	5.17472134544565e-08	1.3187171511505e-06	DOWN
CLASP2	-0.63782	5.24105327180031e-08	1.33389545737977e-06	DOWN
SLC35D1	-0.508693	5.31004301488925e-08	1.34797084214308e-06	DOWN
ITPKB	-1.07882	5.5176150814656e-08	1.39101202561248e-06	DOWN
SF3B1	-0.523106	5.56987922941271e-08	1.40129056117753e-06	DOWN
C1QTNF3	-0.866535	5.58033153259629e-08	1.4020792695461e-06	DOWN
ZNF440	-0.622197	5.58724923393924e-08	1.4020792695461e-06	DOWN
KLRG1	-0.999508	5.72276638566847e-08	1.43243678565798e-06	DOWN
MXD1	1.06107531745232	5.77694999846103e-08	1.43868695347261e-06	UP
ZNF408	1.41261385246745	5.78546574609464e-08	1.43898850672119e-06	UP
CKS2	1.03805662939085	5.80741468846145e-08	1.4414550069613e-06	UP
KRT23	2.08198248984553	5.81733453745992e-08	1.4414550069613e-06	UP
ZNF518A	-0.843336	5.84811811583418e-08	1.44544640857989e-06	DOWN
PCBD2	-0.797148	5.94163643146922e-08	1.46488480680241e-06	DOWN
FAM169A	-0.80957	6.00433866052075e-08	1.47849334091998e-06	DOWN
SLC4A7	-0.947356	6.0176265523466e-08	1.47991542390357e-06	DOWN
S100A12	0.970622480678653	6.0471512354585e-08	1.4844415404122e-06	UP
ACVR1B	0.664602076017228	6.05359501387893e-08	1.4844415404122e-06	UP
GPBP1L1	-0.831593	6.17758635054733e-08	1.51170526111096e-06	DOWN
SNRPG	0.560616627070026	6.26422535119535e-08	1.53100465500245e-06	UP
FAM200B	0.5109819355281	6.32467415898669e-08	1.54386315065525e-06	UP
LOC100506282	-0.797891	6.34911310707712e-08	1.5479106323801e-06	DOWN
DIP2A	-0.608098	6.38132227426261e-08	1.55361118317876e-06	DOWN
ZNF784	0.515121399097231	6.38826873635613e-08	1.55361118317876e-06	UP
PRDX3	0.506466468710983	6.41782255315316e-08	1.55887406257169e-06	UP
IFNGR2	0.502787727638264	6.43390774959782e-08	1.55929871929371e-06	UP
NUP160	-0.664808	6.44966039611294e-08	1.56083366269077e-06	DOWN
CD177	2.27045118632776	6.49063758834957e-08	1.56755328606613e-06	UP
ATP6V1F	0.58396405668217	6.68059189073635e-08	1.60293519677972e-06	UP
BBS7	-0.654423	6.83377159094264e-08	1.6376942405107e-06	DOWN
NOC2L	-0.833858	6.84543417772122e-08	1.63849584285456e-06	DOWN
CDC5L	-0.583884	7.04993427700615e-08	1.68335339785145e-06	DOWN
GM2A	0.801948555074564	7.09131618597986e-08	1.6911844739421e-06	UP
ANKRD36	-0.785145	7.11163354791966e-08	1.6936730482964e-06	DOWN
RHOBTB3	-0.828527	7.12413762806495e-08	1.6936730482964e-06	DOWN
PRRC2C	-0.514296	7.12754432731466e-08	1.6936730482964e-06	DOWN
TUBE1	-1.06586	7.16629008271583e-08	1.70082829324601e-06	DOWN
EIF2S1	0.544277503874149	7.19268318590534e-08	1.70503809962875e-06	UP
CEACAM3	0.848565810828251	7.2339136262957e-08	1.71275077553364e-06	UP
PHF5A	0.549849428493994	7.42023156009503e-08	1.74845863041043e-06	UP
KTN1	-0.711985	7.48279082346841e-08	1.75899160419456e-06	DOWN
THAP9-AS1	-0.690766	7.56323396706217e-08	1.77578243047864e-06	DOWN
DPY19L4	-1.01207	7.63651934453596e-08	1.7905849320575e-06	DOWN
PARP9	1.10918177658365	7.6645948283809e-08	1.79316928176099e-06	UP
S100A10	0.689958251978686	7.75642604859989e-08	1.81250102884186e-06	UP
N4BP2L2-IT2	-1.16099	7.87004444850191e-08	1.83687210415923e-06	DOWN
PRKY	-1.0986	7.98687903343911e-08	1.8597343981054e-06	DOWN
LOC101929734	-0.841336	8.01706132290958e-08	1.86455833530101e-06	DOWN
LOC100310756	0.505340437960225	8.19424180352273e-08	1.90351850574993e-06	UP
UFD1L	0.557966201749952	8.2213503832311e-08	1.90756632743545e-06	UP
RRN3	-0.714271	8.26187016568964e-08	1.91246275433514e-06	DOWN
RGS2	0.69933168936098	8.30389514433693e-08	1.91543829564746e-06	UP
FRYL	-0.542088	8.32896905339507e-08	1.91546868822407e-06	DOWN
LRRC69	-1.52009	8.34481504642017e-08	1.91590339859477e-06	DOWN
PPP1R2	-0.66119	8.40225747243131e-08	1.92684598311321e-06	DOWN
FTH1	0.579826453596242	8.45034251213552e-08	1.93470336708637e-06	UP
MKL2	-0.601384	8.53716542656491e-08	1.95097008976685e-06	DOWN
FPR2	0.997370168281327	8.64502959241526e-08	1.9710467354281e-06	UP
LRIG1	-0.763738	8.67527272938995e-08	1.97565546238442e-06	DOWN
CRIM1	-0.588804	8.75141287904193e-08	1.98839771977217e-06	DOWN
ITGA6	-1.09405	8.78142480420663e-08	1.99291805550768e-06	DOWN
LOC101928717	0.545715046418016	8.83257923324282e-08	1.99991929098449e-06	UP
HCK	0.667038441564232	8.88514074663514e-08	2.00951076427056e-06	UP
HEBP2	0.571061780026032	9.05896890855961e-08	2.03945861176818e-06	UP
COMT	0.637612901611718	9.0957057843173e-08	2.04539164663546e-06	UP
MSANTD2	-0.654217	9.26017539575523e-08	2.07763320183351e-06	DOWN
LINC00954	-0.77053	9.45948914264148e-08	2.11033382356619e-06	DOWN
TMEM30A	-0.546586	9.93565199518764e-08	2.2016928850356e-06	DOWN
UTY	-0.977806	9.95119423236026e-08	2.2016928850356e-06	DOWN
TCTN2	-0.559247	9.95841596307792e-08	2.2016928850356e-06	DOWN
AKR1A1	0.689144147169484	1.02394541570851e-07	2.25875708219955e-06	UP
TRPM7	-1.65705	1.04671903187347e-07	2.30641143276011e-06	DOWN
LGALS3BP	1.30721045335991	1.0664779859748e-07	2.34123309966745e-06	UP
NLRC5	-0.613633	1.07513462145215e-07	2.35584837686162e-06	DOWN
CUTA	0.504336488664633	1.08226456960168e-07	2.36883663962038e-06	UP
SIL1	0.866260940464899	1.09367188658066e-07	2.39114789053856e-06	UP
SIRPA	0.804946343945009	1.13035881180373e-07	2.46861842945917e-06	UP
ZNF600	-0.812425	1.14545061487139e-07	2.49582291154432e-06	DOWN
HMGN2	0.513277536975652	1.14645971009298e-07	2.49582291154432e-06	UP
AGAP1	-1.39955	1.14661644497061e-07	2.49582291154432e-06	DOWN
JUN	1.30280576490299	1.15463562129722e-07	2.51050409535694e-06	UP
FCER1G	0.61441841605745	1.15877810760231e-07	2.51673317989613e-06	UP
HMG20A	-0.5261	1.16397747502251e-07	2.52524144058023e-06	DOWN
PSMC2	0.544098382078763	1.1812907660452e-07	2.55998314635033e-06	UP
ZNF439	-0.926271	1.18545802745417e-07	2.56619095415602e-06	DOWN
C1QC	2.60956450578499	1.19212001082474e-07	2.57529272510358e-06	UP
SLC25A5	0.505994986674908	1.19907837059205e-07	2.58714620178454e-06	UP
MEA1	0.569109647122733	1.26171638770098e-07	2.68988648499151e-06	UP
ZNF182	-0.540661	1.26651100723193e-07	2.69427649367837e-06	DOWN
ECE1	0.550896913496421	1.2786359599271e-07	2.71713589801553e-06	UP
NFE2	1.08369480199967	1.28914385995243e-07	2.7365134587503e-06	UP
ASH1L	-0.677042	1.31775727214968e-07	2.78823850741961e-06	DOWN
EIF4B	-0.541411	1.32391275084856e-07	2.79525801489452e-06	DOWN
ZFP14	-0.8085	1.32796426977512e-07	2.80081029446468e-06	DOWN
FAM135A	-0.820852	1.36443523419352e-07	2.86240784647265e-06	DOWN
PRO0471	-2.02225	1.37431405883296e-07	2.88006517499474e-06	DOWN
GABBR1	-0.602902	1.39006508731403e-07	2.90997791232721e-06	DOWN
PHLDB2	-0.986518	1.42062544758416e-07	2.96764588461933e-06	DOWN
FLJ11292	-1.71168	1.43865843006379e-07	3.0021326709562e-06	DOWN
OPHN1	-0.707915	1.44186721816486e-07	3.00564469107191e-06	DOWN
PAXIP1-AS1	-0.609434	1.46122644253888e-07	3.04278009424665e-06	DOWN
MPZL3	-1.44102	1.4691498670738e-07	3.05223500503406e-06	DOWN
RFXANK	0.648624711395719	1.47068368427009e-07	3.05223500503406e-06	UP
NREP	0.519866313577962	1.47127978365895e-07	3.05223500503406e-06	UP
COCH	0.703499917543168	1.49254363610903e-07	3.09165269061113e-06	UP
C5AR1	0.905465087475308	1.57274822280412e-07	3.23999748617903e-06	UP
MOP-1	1.89912947746573	1.57402791729191e-07	3.23999748617903e-06	UP
FAM96B	0.516724762377182	1.58014433453383e-07	3.24919240563486e-06	UP
SH2B2	0.540584435027677	1.60560713606394e-07	3.2981079221401e-06	UP
KIF3A	-0.537492	1.62132621790824e-07	3.32459235179394e-06	DOWN
DHRS9	0.904046234667515	1.62187585668002e-07	3.32459235179394e-06	UP
PCNXL4	-0.64915	1.63488178813018e-07	3.34776885076677e-06	DOWN
LINC00685	-1.06295	1.68637123741687e-07	3.43890548715062e-06	DOWN
ETFB	0.612031637959529	1.69445083766581e-07	3.45180838171446e-06	UP
PMS2P5	-0.71126	1.71901633227475e-07	3.49076961405269e-06	DOWN
RNASEH2C	0.596794829168589	1.72066465061432e-07	3.49076961405269e-06	UP
NINJ1	0.643981604740922	1.73308947249735e-07	3.51235900398409e-06	UP
SLC5A9	1.37223679088684	1.73876731412242e-07	3.51814368760611e-06	UP
IFI44L	2.35970866446169	1.73951568695282e-07	3.51814368760611e-06	UP
ZNF550	-0.54726	1.74784188863847e-07	3.53135767838863e-06	DOWN
IRS2	1.13560943339543	1.75229030234349e-07	3.53671789609266e-06	UP
MX2	0.959196648147634	1.80289253658163e-07	3.63512590359484e-06	UP
ABCB1	-0.836398	1.8112480400017e-07	3.64823876687049e-06	DOWN
RHOB	0.887800791920178	1.85149009384034e-07	3.72168401617967e-06	UP
LOC100133315	-1.21311	1.87696304987358e-07	3.76654456674891e-06	DOWN
UBE2L6	0.782129066736873	1.87937026518284e-07	3.76654456674891e-06	UP
HERC5	1.58632927131189	1.88031783588396e-07	3.76654456674891e-06	UP
MALAT1	-0.65785	1.94540895001536e-07	3.88667453411283e-06	DOWN
TNFSF13B	0.696331159750597	1.97352284056944e-07	3.93884766326012e-06	UP
LOC283887	-1.2773	1.98054680910624e-07	3.94514714978967e-06	DOWN
ISL2	1.76152823916521	2.07883151485516e-07	4.13228072766214e-06	UP
AKAP9	-1.07915	2.08267563129523e-07	4.13574871581499e-06	DOWN
MLXIP	-0.534884	2.08810777737607e-07	4.1423600308692e-06	DOWN
MTR	-0.571511	2.10853504368314e-07	4.17447556035318e-06	DOWN
UPP1	0.58909724442014	2.12036852886936e-07	4.19368871989934e-06	UP
TDRKH	-0.749903	2.16116976873069e-07	4.27009862329247e-06	DOWN
LY96	0.796900624400722	2.21150623658464e-07	4.34775063417972e-06	UP
SENP7	-1.18193	2.21870204277631e-07	4.35754850853943e-06	DOWN
MED8	0.505392507455856	2.27646809067671e-07	4.45766848093842e-06	UP
MNDA	0.611347621997153	2.30529731854375e-07	4.50069889771985e-06	UP
LOC100129917	-1.65478	2.3177002272887e-07	4.52043334429308e-06	DOWN
FRAT1	0.737246403289127	2.35442557482637e-07	4.58752021745843e-06	UP
HS3ST3B1	-0.783643	2.3763481205979e-07	4.62109394152596e-06	DOWN
DZIP3	-0.663433	2.39011639997141e-07	4.64328431588133e-06	DOWN
F2R	-1.30229	2.39333497309569e-07	4.64495622019823e-06	DOWN
B4GALT5	0.704735348842167	2.42534337659251e-07	4.70244480073778e-06	UP
LOC100996255	-0.578767	2.44233036418865e-07	4.72408418163985e-06	DOWN
RAD54L2	-1.11109	2.44369855377989e-07	4.72408418163985e-06	DOWN
TECPR2	0.726203122621973	2.45928633748716e-07	4.74422015160917e-06	UP
TBC1D5	0.514176660183614	2.46133965934543e-07	4.74422015160917e-06	UP
NDUFS5	0.616398372457768	2.47667368431381e-07	4.76910996161268e-06	UP
CDAN1	-0.543818	2.49280109699346e-07	4.79547742281973e-06	DOWN
VDR	0.779097394458271	2.52028169863258e-07	4.83889173307634e-06	UP
RPP25L	0.613031449698685	2.57315150336036e-07	4.93334092923269e-06	UP
SNRNP48	-0.703703	2.57448320993513e-07	4.93334092923269e-06	DOWN
IL10RB-AS1	1.1116004132605	2.62019899303704e-07	5.01119417124629e-06	UP
LOC101929336	-0.60203	2.66280824368136e-07	5.08281585196503e-06	DOWN
TAF15	-0.73937	2.67809077026371e-07	5.10292602763894e-06	DOWN
RARA	0.675101041817983	2.67852455077855e-07	5.10292602763894e-06	UP
LENG8	-0.607832	2.68815555945503e-07	5.11632621890865e-06	DOWN
IPO5P1	-0.583579	2.73015830049176e-07	5.17293336328502e-06	DOWN
ERCC1	0.573964674295148	2.73069468526346e-07	5.17293336328502e-06	UP
HDGFRP2	0.54120958337354	2.73102730992255e-07	5.17293336328502e-06	UP
NR1D2	-0.95561	2.73911553414532e-07	5.17426832737182e-06	DOWN
GPX1	0.678904521912372	2.73943024445209e-07	5.17426832737182e-06	UP
METTL7A	0.735221247267226	2.7396120947504e-07	5.17426832737182e-06	UP
PHC2	0.910369418477073	2.75939079407341e-07	5.20663211230385e-06	UP
LOC554174	1.20956915438963	2.78548304477046e-07	5.24080520524674e-06	UP
SHMT2	0.61436898565532	2.81220200874325e-07	5.28602742082379e-06	UP
RBM4	-0.713021	2.90886296097799e-07	5.44175607486282e-06	DOWN
GDE1	0.554223609052423	2.96316628162924e-07	5.51714674686337e-06	UP
LGALS9	0.698440033786019	2.97524958754392e-07	5.52919260613468e-06	UP
MOB1B	-0.747445	3.01473627798279e-07	5.59729405654883e-06	DOWN
MARC1	1.4340805423735	3.06537859321696e-07	5.66994299603576e-06	UP
SULT1B1	0.607464132090849	3.07413467678293e-07	5.68080478404756e-06	UP
RAD23A	0.553666779858471	3.11777325223419e-07	5.75604641947154e-06	UP
ALDH1B1	-0.747226	3.18454909600434e-07	5.85190603005499e-06	DOWN
AGFG2	-0.748581	3.18986963257963e-07	5.85492276269657e-06	DOWN
LOC340107	0.910224677122909	3.19213515769131e-07	5.85492276269657e-06	UP
CORO1A	0.591484596310801	3.2007379732113e-07	5.85978971508266e-06	UP
FCF1	-0.770705	3.208553170186e-07	5.86864335185645e-06	DOWN
TYMP	0.914130939202369	3.24786910145275e-07	5.93504391739496e-06	UP
ZDHHC12	0.788065652224438	3.26117400646822e-07	5.95383380476528e-06	UP
ZDHHC21	-0.845701	3.2883482863278e-07	5.99788637892327e-06	DOWN
THUMPD3-AS1	-0.575582	3.29532106889361e-07	6.0027290075322e-06	DOWN
ING5	-0.604199	3.29709771366559e-07	6.0027290075322e-06	DOWN
LOC284454	0.624498411790082	3.31604263903015e-07	6.03164579374469e-06	UP
ZNF682	-0.956036	3.33564697763452e-07	6.05612072003894e-06	DOWN
MRVI1	1.15356392523879	3.3440546455342e-07	6.05864013561808e-06	UP
PPARD	-0.512189	3.34626146888292e-07	6.05864013561808e-06	DOWN
S100A4	0.571620240126974	3.40949979990807e-07	6.1505253258598e-06	UP
ZKSCAN8	-0.79358	3.46821134529062e-07	6.24559381686217e-06	DOWN
USP18	1.71971985968305	3.46854136537246e-07	6.24559381686217e-06	UP
NCF2	0.583923906947524	3.48156077913411e-07	6.26331194412445e-06	UP
LOC100131860	-1.67451	3.49142556096492e-07	6.26512798197435e-06	DOWN
TRPC1	-1.95095	3.49211154079285e-07	6.26512798197435e-06	DOWN
PLBD1	0.870095646636843	3.53865779634046e-07	6.33709272091916e-06	UP
LINC00260	-1.52052	3.58196903021558e-07	6.40301342343165e-06	DOWN
SRSF10	-0.601727	3.61851185437997e-07	6.45218426719361e-06	DOWN
BMPR1A	-0.922505	3.62083988270406e-07	6.45218426719361e-06	DOWN
KIAA1731	-0.626072	3.62257769405357e-07	6.45218426719361e-06	DOWN
FAM226A	-0.894731	3.62754729855858e-07	6.45519911782343e-06	DOWN
MPND	0.648973833210885	3.63216525639057e-07	6.45758333805395e-06	UP
KDM5D	-2.79117	3.68369804038833e-07	6.53151824460933e-06	DOWN
LOC100128281	-0.764218	3.69864959531904e-07	6.54624423883106e-06	DOWN
DCPS	0.569426250776358	3.77401410015322e-07	6.66167596406077e-06	UP
AGL	-0.643844	3.81551796536356e-07	6.72580802642366e-06	DOWN
NHLRC2	-0.690675	3.82740329194664e-07	6.7378031678335e-06	DOWN
TXLNGY	-1.72275	3.8359726950803e-07	6.74685947503454e-06	DOWN
SPOCK2	-0.596772	3.84981799478968e-07	6.76517080101356e-06	DOWN
OTUD3	-0.556681	3.86502501122664e-07	6.78584025812421e-06	DOWN
GSR	0.548806742529662	3.8850229354085e-07	6.80881377265232e-06	UP
ZNF777	-0.606817	3.91883175508257e-07	6.86196148829969e-06	DOWN
CREB5	1.00896031121305	3.97723759822569e-07	6.95187253304773e-06	UP
TK1	1.49050816678174	3.98212284881261e-07	6.95424095733684e-06	UP
TBC1D4	-0.787867	4.02193751597144e-07	7.01755067556434e-06	DOWN
NUDT14	1.72898024782468	4.03710329265598e-07	7.0315559471291e-06	UP
SLC25A13	-0.563772	4.04458590172845e-07	7.03215336965125e-06	DOWN
PROK2	1.58547522001442	4.06239001664294e-07	7.05688015324949e-06	UP
GTF2I	-0.98115	4.20711958144829e-07	7.27812625336903e-06	DOWN
NRROS	0.725261799530621	4.23193998262269e-07	7.31271804541091e-06	UP
EOMES	-0.87529	4.24030931454564e-07	7.32075838626069e-06	DOWN
PFKFB4	0.72626920597769	4.30891310920821e-07	7.4326864569433e-06	UP
ZBTB41	-0.910857	4.32478460379994e-07	7.45353734997857e-06	DOWN
LTBP3	-0.984969	4.33681431944046e-07	7.46773647540713e-06	DOWN
MAFB	0.981781071835078	4.3580288284257e-07	7.49761431826541e-06	UP
EML6	-0.871558	4.36177775964879e-07	7.49761431826541e-06	DOWN
TLR2	0.901868669177144	4.36906967307548e-07	7.50360100173618e-06	UP
MTX3	-0.668589	4.38405609809847e-07	7.52278058157158e-06	DOWN
STRA13	0.525906656312468	4.53739037226772e-07	7.75212948337397e-06	UP
FCGR2A	0.786092113107228	4.56584129838391e-07	7.79397814010959e-06	UP
LSM11	-0.570382	4.575590437714e-07	7.80385766515395e-06	DOWN
SNRPA1	-0.61764	4.62540823691836e-07	7.88199972829194e-06	DOWN
HLTF	-0.581163	4.7250198654846e-07	8.0447853353657e-06	DOWN
YIF1B	0.5398107787339	4.83782028053781e-07	8.21553635399262e-06	UP
RPS4Y1	-3.73728	4.84341353608862e-07	8.21795032277432e-06	DOWN
CACFD1	0.559574085327361	4.86872272893036e-07	8.2537839102581e-06	UP
SLC25A37	1.35632521120347	4.92502893895916e-07	8.33057185190882e-06	UP
MID1	-0.713941	4.93093394554327e-07	8.33057185190882e-06	DOWN
HACE1	-0.668566	5.0188722641554e-07	8.47187358454133e-06	DOWN
NOL9	-0.50661	5.02535027526074e-07	8.47554581098984e-06	DOWN
KIAA0368	-0.507119	5.05514339458501e-07	8.51850040461335e-06	DOWN
RPAP3	-0.608302	5.06185220948382e-07	8.52251510039503e-06	DOWN
MLKL	0.504343466368017	5.08646053910569e-07	8.55663417248872e-06	UP
IFI35	0.915584884767465	5.16429182798999e-07	8.66536496759582e-06	UP
SPCS2	-0.870988	5.19222345421857e-07	8.69741580141595e-06	DOWN
RCBTB1	-0.62895	5.21726261487428e-07	8.73193341124966e-06	DOWN
MGEA5	-0.517537	5.22490593804305e-07	8.73730238315026e-06	DOWN
L3MBTL1	-0.709372	5.23302867325999e-07	8.74346325992779e-06	DOWN
KCNV1	-1.84847	5.24498335461082e-07	8.75601077139648e-06	DOWN
ZNF248	-0.554514	5.26512105147072e-07	8.77475631073788e-06	DOWN
TLR5	0.768886218777988	5.32981191974249e-07	8.86756461207832e-06	UP
HMBS	0.617544759157521	5.34692801485625e-07	8.88853459617327e-06	UP
MAP2K6	0.619638149328887	5.46089418992397e-07	9.07033344412414e-06	UP
SDF4	0.594789167361983	5.53108679906507e-07	9.17918103241641e-06	UP
C19orf10	0.618099027873066	5.60411192956097e-07	9.28472673678903e-06	UP
LOC202181	-0.927948	5.72016306989272e-07	9.4136585057491e-06	DOWN
CARD6	0.714479579927493	5.75144244365856e-07	9.45723411499416e-06	UP
VMP1	1.31895044806277	5.77511812767182e-07	9.48824453686466e-06	UP
AMIGO2	-0.551059	5.85239100169466e-07	9.59120219154602e-06	DOWN
TAF1A	-0.723131	5.86480505148406e-07	9.60355733243429e-06	DOWN
MIR6836	0.569037202476241	5.95617876292678e-07	9.72729930470402e-06	UP
RRP1	0.841918196421295	5.95676081429343e-07	9.72729930470402e-06	UP
LOC643072	0.665139421345537	5.96012501181672e-07	9.72729930470402e-06	UP
SLC22A4	0.809575050315738	5.98915993176363e-07	9.7665944946864e-06	UP
SLC20A2	-0.671962	6.04614919024276e-07	9.85137244818794e-06	DOWN
C1orf109	-0.957986	6.05262385519914e-07	9.85377167963372e-06	DOWN
SCYL1	0.604071327540064	6.0672103662583e-07	9.86936226299936e-06	UP
RENBP	1.13851021072504	6.09003126411061e-07	9.89490317693343e-06	UP
TRAM1	-0.525948	6.09295779157331e-07	9.89490317693343e-06	DOWN
AGTRAP	0.54970119885852	6.1485142005618e-07	9.95502805107674e-06	UP
RAD51-AS1	-0.56029	6.21492621744169e-07	1.00305124939706e-05	DOWN
TAP1	1.00307254868117	6.21668812599668e-07	1.00305124939706e-05	UP
RAP1GAP2	-0.62473	6.21719668771925e-07	1.00305124939706e-05	DOWN
MAPK8	-0.722834	6.33686392421053e-07	1.01901944851448e-05	DOWN
B3GNT6	-1.44386	6.36607015902059e-07	1.02121511451585e-05	DOWN
CCDC142	-0.710588	6.37271912031081e-07	1.02144991009766e-05	DOWN
VNN2	0.960900133662509	6.38102214992104e-07	1.02194923033573e-05	UP
ZNF30	-0.66803	6.3931703797706e-07	1.02306306507799e-05	DOWN
HSPA12B	1.17514706407005	6.39857757337116e-07	1.02309723715778e-05	UP
NTNG2	0.790583564740836	6.59127155381017e-07	1.05049723574844e-05	UP
RNF130	0.582284993895916	6.71062775407537e-07	1.06606980748009e-05	UP
RNF125	-0.596119	6.71837661971603e-07	1.06644078188385e-05	DOWN
SLC25A32	-0.514852	6.7407384333705e-07	1.06826875622659e-05	DOWN
LTF	3.01847540864896	6.84028899162587e-07	1.082304038924e-05	UP
DDX52	-0.531058	6.87600911000673e-07	1.08708269227947e-05	DOWN
SESN3	-0.817509	6.93666726657466e-07	1.09491513208537e-05	DOWN
TSC22D1-AS1	-0.791476	6.99015327409075e-07	1.10247421414182e-05	DOWN
R3HCC1L	-0.715555	7.02410605975108e-07	1.10694292216829e-05	DOWN
CLEC4D	1.02902309469659	7.12537531339346e-07	1.11932032135995e-05	UP
DFNB59	-0.61811	7.26692343651738e-07	1.14032045495542e-05	DOWN
MRPS11	0.503686891992579	7.27063552172196e-07	1.14032045495542e-05	UP
LOC100499489	1.27698432925938	7.30411251773872e-07	1.14465960610131e-05	UP
PLCG2	0.528455074818721	7.35307368347732e-07	1.1505019737158e-05	UP
IDH1	0.874451028749716	7.40957663216203e-07	1.15842261965841e-05	UP
CSNK1G3	-0.513767	7.41775738141069e-07	1.15878194017771e-05	DOWN
GOSR2	-0.559737	7.5757514260755e-07	1.18130842814338e-05	DOWN
SLC25A17	-0.655147	7.57994747537051e-07	1.18130842814338e-05	DOWN
TXNDC16	-0.617816	7.62330168177104e-07	1.18712584845223e-05	DOWN
LOC440354	-0.827287	7.68264710696937e-07	1.19353679306143e-05	DOWN
SPDYE2	-0.752993	7.74658657852266e-07	1.20157487409699e-05	DOWN
MSH2	-0.537866	7.77772854641278e-07	1.20450844839454e-05	DOWN
RBP7	1.02748533508523	7.85648541773351e-07	1.21479518244845e-05	UP
PTCH1	-0.853922	7.93553840051683e-07	1.22413602937965e-05	DOWN
SYTL2	-0.761946	7.9805279885147e-07	1.22915106212471e-05	DOWN
SMAD9	-0.654313	8.03408225482454e-07	1.23643270576397e-05	DOWN
RFXAP	-0.83509	8.25288153960036e-07	1.26614885863386e-05	DOWN
CACNA2D2	-0.729471	8.30316982116151e-07	1.27201324902922e-05	DOWN
TRMT13	-0.582811	8.30402070283553e-07	1.27201324902922e-05	DOWN
NDUFV3	0.595013033521939	8.48781112915117e-07	1.29814744901513e-05	UP
DDR1-AS1	-1.11667	8.62479934361209e-07	1.31425780674778e-05	DOWN
LOC286114	-1.38853	8.68482243524996e-07	1.32109897414663e-05	DOWN
NRN1	1.23502014858489	8.87865108878193e-07	1.34746184744157e-05	UP
ZSCAN18	-0.577023	8.93527599856829e-07	1.35292853109759e-05	DOWN
RAB20	0.714233367655867	9.02784337683998e-07	1.36484640583554e-05	UP
LOC145783	-0.667379	9.07992295357911e-07	1.37114445281516e-05	DOWN
ZNF549	-1.63164	9.09780071724756e-07	1.37226321844609e-05	DOWN
KLF3-AS1	-0.807752	9.17457236318186e-07	1.38278424623045e-05	DOWN
SIN3B	-0.519186	9.516344298415e-07	1.43028328504898e-05	DOWN
BCL2A1	1.02367210714903	9.88974607386758e-07	1.47813435439391e-05	UP
MST4	-0.554132	1.00063291314482e-06	1.49442515208793e-05	DOWN
GPRASP1	-0.84893	1.00853175667297e-06	1.50370593140363e-05	DOWN
CCT5	0.560165181315329	1.00913713453251e-06	1.50370593140363e-05	UP
POLG	-0.6282	1.01547121267844e-06	1.51200056073716e-05	DOWN
CMTM7	0.558494618784522	1.02012306294849e-06	1.51777977469957e-05	UP
LITAF	0.541601636324071	1.03822480921415e-06	1.53890071608048e-05	UP
RFWD3	-0.665179	1.0449783912144e-06	1.54658372115195e-05	DOWN
PDE7A	-0.58405	1.0595492258137e-06	1.56368676089834e-05	DOWN
ANKMY1	-0.936742	1.06267901169521e-06	1.56689474935508e-05	DOWN
LOC153682	-0.595503	1.09535448620799e-06	1.61145541626671e-05	DOWN
UNKL	-0.764937	1.11540123176235e-06	1.63850028817946e-05	DOWN
STAG3L3	-0.698625	1.12388720025277e-06	1.64530700421321e-05	DOWN
ANP32B	0.520603848923773	1.12911167540518e-06	1.65125247912447e-05	UP
LOC100190986	-0.672675	1.13483214601976e-06	1.65731769642575e-05	DOWN
LGALS3	0.761398817604528	1.134941658195e-06	1.65731769642575e-05	UP
CXCL3	1.89968636241603	1.14257425063623e-06	1.66722741950245e-05	UP
CMPK2	1.56987318096687	1.1556355888315e-06	1.68379182428933e-05	UP
BRF1	-1.20256	1.15812172241143e-06	1.68497640253717e-05	DOWN
MIAT	-0.83697	1.15815932231856e-06	1.68497640253717e-05	DOWN
SEPT7P2	-0.767946	1.16174483698958e-06	1.68894550139171e-05	DOWN
PHOSPHO2	-0.666019	1.17002597253285e-06	1.69912153357555e-05	DOWN
WDPCP	-0.525703	1.17046952691102e-06	1.69912153357555e-05	DOWN
KIF2A	-0.556971	1.17371995248738e-06	1.70258537143217e-05	DOWN
GMPPA	0.515457148542382	1.17995422916175e-06	1.71036926859877e-05	UP
SERTAD3	0.533762059672839	1.1865566951332e-06	1.71674823947192e-05	UP
CHD6	-0.613571	1.18696944116999e-06	1.71674823947192e-05	DOWN
DOK3	0.617388775318618	1.19691626960585e-06	1.72606541690817e-05	UP
IGF1R	-0.678242	1.24954219949585e-06	1.79407666092338e-05	DOWN
LHFPL2	0.857781457261344	1.25423592055078e-06	1.79950425338163e-05	UP
LINC00996	-1.60675	1.27418970648672e-06	1.82200413381016e-05	DOWN
SLC2A11	-0.557614	1.27485216192957e-06	1.82200413381016e-05	DOWN
KRT74	-0.716286	1.27546763821728e-06	1.82200413381016e-05	DOWN
HP	1.57033038904433	1.30038218512467e-06	1.8562484539689e-05	UP
HAUS6	-0.534826	1.31953172739805e-06	1.88085785079697e-05	DOWN
TFDP2	-0.63952	1.32180883745117e-06	1.88240584078542e-05	DOWN
AGBL3	-0.997618	1.32252890179553e-06	1.88240584078542e-05	DOWN
N4BP2L1	-0.556545	1.3261765490399e-06	1.88496773960206e-05	DOWN
EIF2AK2	0.896815347514966	1.33991278253586e-06	1.90028379432497e-05	UP
CMTM2	1.55807218208419	1.35215672611069e-06	1.9148911105431e-05	UP
TNFRSF10C	1.45322873474339	1.35484604944098e-06	1.91690598594779e-05	UP
BMX	1.72584992076898	1.35649877882695e-06	1.91690598594779e-05	UP
GFM1	-0.777006	1.36271804142575e-06	1.92431417190292e-05	DOWN
CDC42SE1	0.70179074460472	1.36518150923468e-06	1.92641193054541e-05	UP
HOOK1	-1.05909	1.38300783858294e-06	1.94738180216192e-05	DOWN
COL4A3	-0.952463	1.386330884475e-06	1.94927423934854e-05	DOWN
CREG1	0.592339640656794	1.3975818832199e-06	1.96237683409993e-05	UP
GRIP1	-1.33506	1.39764185910057e-06	1.96237683409993e-05	DOWN
ZC3H12D	-0.934157	1.40767417522924e-06	1.97224563142537e-05	DOWN
FAM189B	0.897762232424515	1.41475405555885e-06	1.97944428748377e-05	UP
ATE1	-0.709235	1.44867536546326e-06	2.01963595359241e-05	DOWN
SEC22B	0.525012510550331	1.45073467725924e-06	2.02107654931611e-05	UP
ZNF137P	-0.52279	1.46512265007205e-06	2.03823807088766e-05	DOWN
F7	0.861146138050051	1.47608232422944e-06	2.05148880864899e-05	UP
CAMP	2.31967928773503	1.51258032048608e-06	2.09243818351512e-05	UP
TSHZ1	-0.604263	1.54133149187721e-06	2.12772873570352e-05	DOWN
CUX2	-1.32148	1.54491443744296e-06	2.1285398725049e-05	DOWN
CSRNP1	0.95732806178464	1.54516067703031e-06	2.1285398725049e-05	UP
TRIP6	0.609552387368479	1.55349974272719e-06	2.13711505654976e-05	UP
PPIF	0.702205123598585	1.55355538909552e-06	2.13711505654976e-05	UP
DNAJC21	-0.676752	1.56701555117019e-06	2.15412696039788e-05	DOWN
C3AR1	1.25226364496465	1.58289133717163e-06	2.17443350424992e-05	UP
MINOS1P1	-0.947014	1.60224240856221e-06	2.19489382519241e-05	DOWN
PLGLB2	-0.850325	1.60537804955909e-06	2.1976610283714e-05	DOWN
SERTAD1	0.539128286547339	1.6381640855888e-06	2.23632670284225e-05	UP
KIAA1377	-0.601393	1.64697107664727e-06	2.2459602861307e-05	DOWN
NPFF	-0.857114	1.64750119978621e-06	2.2459602861307e-05	DOWN
RAB5C	0.551381634874472	1.66543071552246e-06	2.26726466241029e-05	UP
RSAD2	1.97298284729755	1.67219167478544e-06	2.2748966713811e-05	UP
MMP8	2.40002743917199	1.71122405451181e-06	2.32478638964332e-05	UP
ZSCAN30	-0.601203	1.71306231065474e-06	2.32567983856567e-05	DOWN
CTIF	0.903532044528179	1.74309599353428e-06	2.36319669488175e-05	UP
PCOLCE2	1.49497882396957	1.74580668880429e-06	2.3636182792272e-05	UP
PPM1A	0.548790263508883	1.75961751248913e-06	2.37741463501531e-05	UP
C9orf41	-0.743481	1.76315823409726e-06	2.38056573361768e-05	DOWN
CSTA	0.656642376134236	1.77807234156994e-06	2.39577613246144e-05	UP
TRIOBP	0.762278978685618	1.78509316008561e-06	2.40354648997716e-05	UP
LOC284630	-1.16183	1.78627953770575e-06	2.40354648997716e-05	DOWN
LY6E	1.33206506467816	1.78755694926493e-06	2.40362350468053e-05	UP
CHMP5	0.600184574752934	1.80139646992294e-06	2.41816263163518e-05	UP
IRF9	0.65516386581988	1.8020522581047e-06	2.41816263163518e-05	UP
ZNF792	-0.615979	1.80965353875194e-06	2.42670967051562e-05	DOWN
TSN	-0.557038	1.84349644590288e-06	2.46726251411278e-05	DOWN
GRB2	0.502090751417626	1.84448184494806e-06	2.46726251411278e-05	UP
MTA1	-0.633204	1.84582087972595e-06	2.46726251411278e-05	DOWN
GOLGA8A	-0.781167	1.8470568328726e-06	2.46726251411278e-05	DOWN
CENPC	-0.534473	1.84996444122928e-06	2.46900064551326e-05	DOWN
MGST1	0.849236446039798	1.88025896594428e-06	2.5043422156955e-05	UP
DSC1	-2.17241	1.90010608185156e-06	2.52395075565704e-05	DOWN
NUDT13	-0.613024	1.90436925881244e-06	2.52554814261056e-05	DOWN
TAF1	-0.747224	1.90515485045905e-06	2.52554814261056e-05	DOWN
LCOR	-0.594016	1.90732786028112e-06	2.52672841423522e-05	DOWN
CREB1	-0.831852	1.92895180625808e-06	2.55194235268488e-05	DOWN
BSG	0.623542593869866	1.93812794654418e-06	2.56134406770916e-05	UP
IFIT1	1.92698531050856	1.93865881768332e-06	2.56134406770916e-05	UP
PLA2G2F	0.942082939657914	1.95601387340768e-06	2.57908415610829e-05	UP
MID2	-0.85283	1.9610446182564e-06	2.58398782174133e-05	DOWN
MB21D1	-0.597738	1.98798088378378e-06	2.61772964101983e-05	DOWN
NLRP3	0.665437721940695	1.99807310714897e-06	2.62926133184553e-05	UP
ADAR	0.57537594102752	2.00448226420859e-06	2.63593432060381e-05	UP
MANSC1	1.27024483385221	2.01178928064695e-06	2.64377832151196e-05	UP
TRERF1	-0.687161	2.01850622103475e-06	2.64989905337498e-05	DOWN
CAPN1	0.532347623866812	2.01913725524942e-06	2.64989905337498e-05	UP
XIST	2.93102924494988	2.02929018563027e-06	2.66145055703933e-05	UP
RRAS	0.910562278164122	2.06707744860123e-06	2.70560522657778e-05	UP
ANO10	0.685346775489855	2.08872053926083e-06	2.73030563390173e-05	UP
FAM229A	-1.16388	2.09679450839899e-06	2.738550875253e-05	DOWN
SMPD3	-0.927947	2.09919885356212e-06	2.738550875253e-05	DOWN
ADCY10P1	-0.553357	2.10453905331338e-06	2.74328963518825e-05	DOWN
SND1-IT1	-0.563199	2.11384555192216e-06	2.75201994960645e-05	DOWN
ZNF204P	-0.663406	2.11511153038437e-06	2.75201994960645e-05	DOWN
GRN	0.723437722454255	2.16624120838799e-06	2.81297202136025e-05	UP
GNG8	1.71910182739567	2.17996938647406e-06	2.82654574722933e-05	UP
MGAM	1.52227721767213	2.18099879983176e-06	2.82654574722933e-05	UP
GABPA	-0.677702	2.18343652904073e-06	2.82784458813763e-05	DOWN
CD163	1.47400465252599	2.19166163926558e-06	2.8347697066246e-05	UP
LDLRAD4	-0.810181	2.21085841071601e-06	2.85772308613482e-05	DOWN
SUDS3	-0.636796	2.24004087154358e-06	2.8897554111681e-05	DOWN
KLRB1	-0.842908	2.29284024838768e-06	2.95014108771971e-05	DOWN
ZNF738	-0.682776	2.32733354691851e-06	2.9925681162368e-05	DOWN
SUCO	-0.892209	2.35216828483286e-06	3.02252857422847e-05	DOWN
TUBB2A	1.47033965411021	2.35684138449257e-06	3.02655921989042e-05	UP
CDK9	-0.518961	2.36414202579792e-06	3.03395659714613e-05	DOWN
PTTG1	0.721175972902733	2.38572381459526e-06	3.05791869322901e-05	UP
ZNF302	-0.532679	2.39121861479201e-06	3.06271882267802e-05	DOWN
ATF7IP	-0.660845	2.39675366592749e-06	3.06582145877309e-05	DOWN
NAT1	0.506054695582989	2.4083497631258e-06	3.07865554729494e-05	UP
DOCK9	-0.78796	2.41137585808334e-06	3.0805248397136e-05	DOWN
ZNF814	-1.02082	2.51418328171025e-06	3.19734644715366e-05	DOWN
S100A9	0.536822455069641	2.51781366079651e-06	3.1996516191346e-05	UP
SLC11A2	-0.501505	2.51924445975825e-06	3.1996516191346e-05	DOWN
CTSB	0.578532238117781	2.53234236458296e-06	3.21214502510751e-05	UP
GLB1	0.561527871489535	2.54099190253049e-06	3.2210424380919e-05	UP
BZRAP1	-0.866679	2.60355078058084e-06	3.29187078476649e-05	DOWN
SEPSECS-AS1	-1.0442	2.6573822544742e-06	3.35562647633893e-05	DOWN
RAB11A	0.504937541073152	2.66257547430564e-06	3.36003038234125e-05	UP
TUBA1A	0.621416403959747	2.67685348972824e-06	3.37588584469633e-05	UP
FAM212A	1.09454	2.68836211347921e-06	3.38823066368694e-05	UP
SLC25A18	-1.52842	2.7033532275264e-06	3.40059739649059e-05	DOWN
SMIM4	0.912974466584004	2.76613502813304e-06	3.46743694402922e-05	UP
ADAP1	0.635499624813248	2.76704953348593e-06	3.46743694402922e-05	UP
ATXN2L	-0.687958	2.77829486712107e-06	3.47931535838639e-05	DOWN
MAP4K3	-0.702841	2.78635285494637e-06	3.48718963720385e-05	DOWN
DPY19L2P2	-0.670246	2.79294637253436e-06	3.49322225984472e-05	DOWN
FAM13A-AS1	-0.563223	2.83733070634488e-06	3.5442344695173e-05	DOWN
TMSB10	0.502075419233108	2.84980393486477e-06	3.55755942413822e-05	UP
LINC00865	-0.646791	2.8830661286183e-06	3.59680301885066e-05	DOWN
KIF5C	-0.746809	2.89235123018941e-06	3.6061029673102e-05	DOWN
LOC100130744	-1.63142	2.93012446961793e-06	3.64397234387649e-05	DOWN
FANCM	-0.500586	2.93959801674342e-06	3.65344740263903e-05	DOWN
CAMK2N1	-0.70343	2.99154720365878e-06	3.71332629898388e-05	DOWN
RRAGD	0.702629355118491	3.01861679185187e-06	3.73985736998051e-05	UP
SPIN3	-0.555591	3.07585078623403e-06	3.79511206289022e-05	DOWN
NIPA1	-0.506539	3.07670133734488e-06	3.79511206289022e-05	DOWN
USP19	0.643858104564073	3.11707374274277e-06	3.83811545845123e-05	UP
RBL2	-0.708008	3.11740937789835e-06	3.83811545845123e-05	DOWN
CEP76	-0.718928	3.22535034319942e-06	3.96110825503026e-05	DOWN
TUBGCP5	-0.515763	3.23139348871826e-06	3.96605734169851e-05	DOWN
SDF2L1	0.828706201272659	3.2619182339892e-06	3.99853934607052e-05	UP
CAMK1D	-0.619374	3.28639244771785e-06	4.023532928999e-05	DOWN
HIST1H1C	0.797943328589941	3.34106818599932e-06	4.08032871642905e-05	UP
BCKDK	0.526460551244224	3.34603331406132e-06	4.08386061051388e-05	UP
MT2A	0.810621746218443	3.35231396229093e-06	4.08899273951511e-05	UP
ZNF507	-0.568714	3.37194288588433e-06	4.11039003149972e-05	DOWN
SIGLEC17P	-0.888632	3.3841769782613e-06	4.12020409732814e-05	DOWN
SMC5	-0.521018	3.38834535915374e-06	4.12273102099873e-05	DOWN
TYMS	1.34654692197652	3.39093072539288e-06	4.12332989873546e-05	UP
STYXL1	0.547693609545256	3.40286785623016e-06	4.135292652676e-05	UP
LOC100132352	-0.690211	3.42839082547063e-06	4.16374049759222e-05	DOWN
KRIT1	-0.987661	3.49385732172638e-06	4.22761028136904e-05	DOWN
SLC26A11	-0.535382	3.50470504270822e-06	4.23569518563635e-05	DOWN
ZNF594	-0.727229	3.51453917613526e-06	4.24481344148918e-05	DOWN
BTG2	0.757681913082493	3.53182481315681e-06	4.26307702171422e-05	UP
GLRX	0.525956040909929	3.59210399859106e-06	4.3252357376678e-05	UP
GLRX5	0.961594288460775	3.62450461677855e-06	4.35892041794388e-05	UP
CENPW	0.605930056803015	3.64099655379017e-06	4.37608243521126e-05	UP
INPP5B	-1.24615	3.64628139200583e-06	4.37879433815574e-05	DOWN
LOC100272216	-0.823227	3.67622549150977e-06	4.41035115452198e-05	DOWN
TRAF5	-0.579991	3.70313324347721e-06	4.43992828747763e-05	DOWN
CEP95	-0.501796	3.71433806541573e-06	4.44794805778873e-05	DOWN
TBC1D32	-0.978883	3.72024651986242e-06	4.45231690126183e-05	DOWN
ITGAM	0.655226760816538	3.80309078671559e-06	4.540429418637e-05	UP
IGSF9B	-0.908684	3.84628811422899e-06	4.58922044592349e-05	DOWN
PER3	-0.85072	3.90978342793754e-06	4.65370536235297e-05	DOWN
TRIM69	0.70367481451628	3.93336746852481e-06	4.67330553452775e-05	UP
TNNT1	1.91338775612995	3.94528512996882e-06	4.68463964890029e-05	UP
DCAF8	-0.517112	4.02060416013326e-06	4.76470980649805e-05	DOWN
TNFSF10	0.684740119633508	4.02239322209567e-06	4.76470980649805e-05	UP
USP9Y	-2.31079	4.0822386558829e-06	4.82979094788212e-05	DOWN
ZNF639	-0.550439	4.10871535752057e-06	4.85528397287329e-05	DOWN
MYO5A	-0.553524	4.11393950733298e-06	4.85631664013846e-05	DOWN
PCTP	0.599283881090496	4.12107716890214e-06	4.86114366168882e-05	UP
LAMP3	1.69837853414411	4.15085026917782e-06	4.88748352973903e-05	UP
FLJ12120	-0.941022	4.16879215386924e-06	4.90567721858244e-05	DOWN
SCARNA13	-0.794666	4.18753563907228e-06	4.91891857806112e-05	DOWN
MTUS1	-0.779496	4.20246655355803e-06	4.93057704815602e-05	DOWN
OTUD6B	-0.769197	4.20611170049714e-06	4.93191633262459e-05	DOWN
FAM73A	-0.791073	4.27619282018961e-06	5.00812855915072e-05	DOWN
PYHIN1	-1.06137	4.43017456643226e-06	5.17308884316236e-05	DOWN
OLFM4	3.41452018380173	4.47237011086596e-06	5.21926651741401e-05	UP
AP1AR	-0.587324	4.48637126940579e-06	5.23250607673326e-05	DOWN
MIR7114	-0.501852	4.52445462097591e-06	5.26134779094477e-05	DOWN
ZNF776	-0.693984	4.55670063016843e-06	5.28947823887377e-05	DOWN
NSG1	-0.699294	4.59244768607316e-06	5.32469846780195e-05	DOWN
ANKRD24	1.2829441302744	4.67126200391571e-06	5.40335820405963e-05	UP
C3orf38	-0.548004	4.67679173531679e-06	5.40657983532896e-05	DOWN
DIS3L2	-0.653691	4.79297512690987e-06	5.52468209625497e-05	DOWN
VAMP2	-0.800434	4.87610167036941e-06	5.60737459454798e-05	DOWN
CYSLTR1	0.547016158857097	4.98075200220448e-06	5.71437587020536e-05	UP
F5	0.554202010950917	4.99131316482936e-06	5.72315937333955e-05	UP
MEX3C	-0.689128	5.00281972177302e-06	5.7322276414234e-05	DOWN
LOC221122	-1.27968	5.04098960904006e-06	5.77004382966183e-05	DOWN
LCN2	1.96250173472807	5.04630020788559e-06	5.77276816464218e-05	UP
SOX7	-0.941836	5.07702998443626e-06	5.80455099613523e-05	DOWN
COMMD9	0.57806079310636	5.13859463583062e-06	5.86812612934652e-05	UP
RUFY3	-0.952536	5.17032646862105e-06	5.8975252521926e-05	DOWN
HIATL2	-0.643243	5.25016521281931e-06	5.98166596456493e-05	DOWN
EIF5A2	-0.595379	5.33131232907183e-06	6.06359824309388e-05	DOWN
FZD6	-0.872935	5.33695726960583e-06	6.0665159407943e-05	DOWN
ADAM33	-1.34647	5.44020405784263e-06	6.18031025002549e-05	DOWN
TMEM140	0.906918988528062	5.47362555466751e-06	6.21111461989604e-05	UP
BATF2	1.02703001849783	5.47799723602247e-06	6.21249669271195e-05	UP
MIS18A	-0.552376	5.5043950302301e-06	6.2388422152188e-05	DOWN
EPPK1	-1.088	5.53624321925863e-06	6.27133152249429e-05	DOWN
INPP5F	-0.509042	5.54663724588669e-06	6.27949466130585e-05	DOWN
KCNAB3	-0.809471	5.57366519099178e-06	6.29923296599811e-05	DOWN
CEP120	-0.575296	5.59034039100565e-06	6.31088570987224e-05	DOWN
LOC283357	-0.570216	5.59038304671662e-06	6.31088570987224e-05	DOWN
EGR2	1.7200307829926	5.64521957868724e-06	6.36549401720435e-05	UP
PPIP5K1	-1.1411	5.6670268616167e-06	6.38642804044551e-05	DOWN
SMAD5	-0.556388	5.68785728936584e-06	6.40623789269397e-05	DOWN
TNFAIP3	0.954622550120671	5.72403599426922e-06	6.44073754495289e-05	UP
RBM26	-0.60423	5.72502738271613e-06	6.44073754495289e-05	DOWN
KIAA1958	0.864570297836891	5.77275046728865e-06	6.48331878307406e-05	UP
ZNF134	-0.506624	5.82268541060106e-06	6.52823448511271e-05	DOWN
LOC100288123	1.33291773057769	5.8462398215491e-06	6.54347035481226e-05	UP
TST	0.761172678505414	5.85381015821235e-06	6.54822295892249e-05	UP
LUC7L	-0.610501	5.97078144391993e-06	6.66771109205094e-05	DOWN
CHIC1	-0.724455	5.97586744477984e-06	6.66960979006901e-05	DOWN
C9orf64	-0.760948	5.99951802247687e-06	6.68842702460509e-05	DOWN
PPFIBP1	-0.608765	6.0054702599831e-06	6.69127594182167e-05	DOWN
PLP2	0.533733307379924	6.04381102284113e-06	6.73018843069234e-05	UP
ZNF578	-0.847775	6.1466307651351e-06	6.83695536094841e-05	DOWN
FNDC3B	0.62337316879854	6.16696776620312e-06	6.85570530623224e-05	UP
NAPEPLD	-0.675282	6.28785888571282e-06	6.97828350364263e-05	DOWN
IL1R1	1.06169076559393	6.35353621787357e-06	7.04323635092242e-05	UP
UNG	-0.54734	6.46157968238815e-06	7.14291011017756e-05	DOWN
SNRPD2	0.533710096669116	6.49930781020543e-06	7.18058690708002e-05	UP
PPP1R3E	-0.724099	6.55490696362821e-06	7.22176243157227e-05	DOWN
SLAIN1	-0.851607	6.59290109677433e-06	7.2595616939831e-05	DOWN
ATP8A1	-0.506211	6.69457090676099e-06	7.36303999021238e-05	DOWN
IL27RA	0.524790373311495	6.77172057493061e-06	7.4398284219497e-05	UP
HLA-J	0.529726860980464	6.81658145130923e-06	7.48328161113168e-05	UP
ALG10	-1.03369	6.81886922787013e-06	7.48328161113168e-05	DOWN
MAP9	-0.766192	6.87416225908e-06	7.53556607354574e-05	DOWN
EHD2	1.05237984370681	6.88168727566794e-06	7.53961944623931e-05	UP
SCO2	0.762276210823446	6.89943790257477e-06	7.55486532756088e-05	UP
NUDT1	0.582338337569864	6.97458471977536e-06	7.62866987200749e-05	UP
SEMA4A	0.791738259213373	7.07225453701282e-06	7.7226353727614e-05	UP
ULK4	-0.933364	7.11721953053163e-06	7.76312887773769e-05	DOWN
OPA1	-0.77155	7.24679622613287e-06	7.88699662202162e-05	DOWN
IRF7	0.929553078813854	7.3448406785507e-06	7.97168135133721e-05	UP
PRPF39	-0.603851	7.36359994824575e-06	7.98764071478485e-05	DOWN
ZNF780A	-0.861029	7.37152660406627e-06	7.98874621999083e-05	DOWN
CAMKK2	0.745615203979995	7.43253227605077e-06	8.0402775016982e-05	UP
STAT2	0.762545078082367	7.49638906278388e-06	8.08882840475575e-05	UP
IFIT2	1.43812455374349	7.51675063591479e-06	8.10467820344201e-05	UP
ZBTB6	-0.978793	7.53638588384711e-06	8.11696367008771e-05	DOWN
PIK3C2A	-0.776975	7.71045845106989e-06	8.28180594479966e-05	DOWN
KAZN	1.48341575663291	7.83313526800354e-06	8.39983296921077e-05	UP
RNF219	-0.518919	7.87305402133781e-06	8.43804630937614e-05	DOWN
CBFA2T2	-0.518183	7.92307415144089e-06	8.48678277854143e-05	DOWN
CRISPLD2	0.823030564778952	7.99123463987261e-06	8.54562801802253e-05	UP
QPCT	0.804626808290674	7.99512281700367e-06	8.54562801802253e-05	UP
ZNF512B	-0.651152	8.15943552752403e-06	8.70236710648055e-05	DOWN
VAMP8	0.547407924797076	8.26997908718528e-06	8.80596313721421e-05	UP
ANKH	-0.60375	8.27483953328978e-06	8.80637838823746e-05	DOWN
CBR1	0.696479925071662	8.37276092690512e-06	8.89617138614369e-05	UP
FAM129A	0.588699258617403	8.40537164516946e-06	8.91639289381762e-05	UP
HDAC10	-0.648537	8.42294436633174e-06	8.93022503080565e-05	DOWN
UBE2T	1.08938552627245	8.48825797783163e-06	8.99463119447581e-05	UP
CHIT1	2.16874	8.50613409763202e-06	9.00872771985233e-05	UP
FRG1B	-0.624328	8.53715145535608e-06	9.03186608587859e-05	DOWN
TAS2R10	-1.15052	8.58102540618828e-06	9.06367932849882e-05	DOWN
PLD3	0.780102252681187	8.59787405550811e-06	9.07660884348629e-05	UP
BC052775	-0.74812	8.6272138656461e-06	9.10270412101566e-05	DOWN
CDK5	0.832918770101575	8.67571759305568e-06	9.14898077438993e-05	UP
IL17RA	0.532727445745476	8.81672495121154e-06	9.27285984057213e-05	UP
EFCAB13	-1.13174	8.88842938040566e-06	9.34328550504862e-05	DOWN
IMPACT	-0.650451	8.96922782858732e-06	9.41314965345453e-05	DOWN
H1F0	0.777804182213693	9.04341991136035e-06	9.48575865654044e-05	UP
OLAH	1.40502430966602	9.15752197149888e-06	9.57958808129578e-05	UP
KIF2C	0.631566417108327	9.16185793449477e-06	9.57958808129578e-05	UP
TMEM88	1.14150181449507	9.24567058812279e-06	9.65697056815646e-05	UP
DDX3Y	-1.8764	9.30351070719432e-06	9.70195116045638e-05	DOWN
SIPA1L2	0.938312442909455	9.32337218199151e-06	9.71145882455446e-05	UP
CYP2E1	-1.13289	9.3234891882006e-06	9.71145882455446e-05	DOWN
INPP4B	-1.09549	9.32741768417536e-06	9.71145882455446e-05	DOWN
SPAG5	0.681392216401698	9.47141317741178e-06	9.85096980896699e-05	UP
SCAF4	-0.630132	9.49739577182541e-06	9.8727809661841e-05	DOWN
RPL27A	0.792929565685593	9.60551988648363e-06	9.96414619504166e-05	UP
KLHDC7B	0.9472265821757	9.63353017332064e-06	9.98268863146993e-05	UP
SUPT16H	-1.71715	9.72540229977364e-06	0.00010072592003325	DOWN
LOC100289361	0.555785940499523	9.7356508492666e-06	0.000100749134848557	UP
PRO2964	1.41011224338234	9.73787262052144e-06	0.000100749134848557	UP
INADL	-0.882994	9.76017215565393e-06	0.000100873888402008	DOWN
DNAAF1	1.32924603044949	9.78315342428448e-06	0.000101058384533288	UP
PAPD4	-0.621909	9.81117802804463e-06	0.000101188688991859	DOWN
COMMD3	0.501084169921654	9.88428696483381e-06	0.000101836071611015	UP
XRCC4	0.870767602247773	9.89650636357394e-06	0.000101908666417168	UP
RANBP1	0.54931190770376	1.00172687983307e-05	0.000102936973426352	UP
DLG5	-1.23196	1.01129970295102e-05	0.000103866490346361	DOWN
ETNK1	-0.815329	1.0131867731056e-05	0.000104006077349698	DOWN
B4GALT6	-0.633048	1.01797559659007e-05	0.000104443235818894	DOWN
CD59	0.71061520536214	1.04043729000749e-05	0.000106415234557931	UP
ENO1-AS1	-0.727901	1.04832445055309e-05	0.000107110702030318	DOWN
LYL1	0.64849786913533	1.04961966920947e-05	0.000107187443565356	UP
HEBP1	0.562248067776434	1.06206134854428e-05	0.000108233556673428	UP
FLJ38379	-0.932806	1.06965672422172e-05	0.000108874578562617	DOWN
NXPE3	-0.811009	1.07000956443081e-05	0.000108874578562617	DOWN
MAP6D1	1.02428183004383	1.07211791688128e-05	0.000109032787014168	UP
TTC39B	-0.64598	1.0946223330393e-05	0.000110920603593319	DOWN
CBX5	0.723615718379301	1.09600599622956e-05	0.00011100371269782	UP
ADAP2	0.644272378414861	1.10163803647754e-05	0.00011151679178094	UP
PLCL1	-0.748183	1.10364015170773e-05	0.000111662081913151	DOWN
SERPING1	1.22743011219351	1.11825555832306e-05	0.000112966749966184	UP
ETV7	0.679611226657543	1.12202396701978e-05	0.000113261018657452	UP
MTPAP	0.61840563384199	1.1223184345365e-05	0.000113261018657452	UP
LINC00893	-0.726652	1.12439249540298e-05	0.000113412226149224	DOWN
CENPV	-0.581535	1.1269013615239e-05	0.000113607113207058	DOWN
ZNF571	-0.738335	1.13085906661274e-05	0.000113947789018948	DOWN
RP11-216L13.19	-0.574652	1.13661335215717e-05	0.000114469051248181	DOWN
ZNF467	0.681094459073199	1.14315404868656e-05	0.000115068940240554	UP
MIR6125	0.657335870115579	1.15390419192905e-05	0.000116091719493414	UP
LTB4R	0.667219960363717	1.15974555186804e-05	0.000116392913259299	UP
MIR3682	-0.86434	1.15985221954416e-05	0.000116392913259299	DOWN
ZXDA	-0.594894	1.16353210246008e-05	0.000116702743820576	DOWN
ZNF702P	-1.12397	1.16799734043864e-05	0.000116971934973567	DOWN
TMEM241	-0.515642	1.17058529333002e-05	0.000117052587275675	DOWN
SIGLEC5	0.778349290702661	1.17439913407487e-05	0.000117351617202376	UP
LINC00852	-0.644708	1.18246524908368e-05	0.000118060734625947	DOWN
PASK	-0.735815	1.20783168786027e-05	0.000120213894634305	DOWN
CCDC186	-0.623772	1.20830250964985e-05	0.000120213894634305	DOWN
ZNFX1	0.532892193813447	1.217614952759e-05	0.000121018148104942	UP
AXIN2	-0.980835	1.22218028859904e-05	0.000121410637948121	DOWN
IBSP	1.25291170737601	1.24511528283128e-05	0.000123502144796039	UP
MTG2	0.797442746036251	1.25160905217774e-05	0.000124083778152236	UP
PRKXP1	-0.774854	1.28897752609862e-05	0.000127084926359443	DOWN
ZNF587	-0.77528	1.29572168879128e-05	0.000127600614355584	DOWN
ORM1	1.42548139108609	1.29620850589409e-05	0.000127600614355584	UP
GLS	-0.912402	1.29889689510195e-05	0.000127615810157673	DOWN
GPR174	-0.662611	1.32195134624794e-05	0.000129686850446903	DOWN
PYGL	0.693558305156341	1.32628446929414e-05	0.000130047176508837	UP
AC006129.2	-1.04331	1.34258912433289e-05	0.000131384317735885	DOWN
MMP25	0.960675379135598	1.3476046908926e-05	0.00013174424221287	UP
YBX3	0.600258837808546	1.36201583581918e-05	0.000133021070648498	UP
TREM1	0.938235907984229	1.38450827868749e-05	0.000135016973177549	UP
NECAB2	1.09870394274091	1.40140110356933e-05	0.000136394270450653	UP
GOLGA2P5	-0.565601	1.43060327065456e-05	0.000138940601389754	DOWN
BRAP	0.547482611952764	1.45393037342514e-05	0.000140915054471045	UP
PREPL	-0.800624	1.46178622824617e-05	0.000141502343539171	DOWN
LOXL1-AS1	-1.17009	1.47542912727234e-05	0.000142612749647389	DOWN
RNH1	0.613839125163203	1.47717685371248e-05	0.000142711656896921	UP
CTD-2528L19.6	-1.01294	1.48393795467936e-05	0.000143224369275986	DOWN
TRDMT1	-0.522179	1.49527614668255e-05	0.000144177409757707	DOWN
LOC100506639	-0.537053	1.49606456151127e-05	0.000144182856150736	DOWN
STK4	-0.781074	1.50596694293153e-05	0.000145066224003952	DOWN
DTX3	-0.588347	1.51538591621816e-05	0.000145759702947175	DOWN
PBX4	-0.734587	1.51980910083861e-05	0.000146042534036194	DOWN
PKI55	-0.588202	1.52436826664468e-05	0.000146337867858838	DOWN
CEP19	0.780774639662145	1.53754102943546e-05	0.000147386962232842	UP
ARL4A	1.00342664572174	1.53874702391652e-05	0.000147396418215073	UP
FUBP3	-0.937097	1.53913616055843e-05	0.000147396418215073	DOWN
OAS3	1.18553012166857	1.5418792395298e-05	0.000147587362193865	UP
ZNF781	-1.18542	1.55075982082764e-05	0.000148365311852762	DOWN
ENOSF1	-0.752906	1.56176719940261e-05	0.000149273420965706	DOWN
SLC45A4	0.557192233368266	1.56540821182156e-05	0.000149548866947977	UP
VAMP5	0.615870672914818	1.56840242302993e-05	0.000149762284688641	UP
TLR3	-0.930429	1.59693818358438e-05	0.000152339396021446	DOWN
LY86	0.564529504751876	1.5995677523294e-05	0.000152444530560909	UP
TIMM8A	-1.08267	1.59958802309457e-05	0.000152444530560909	DOWN
MED31	0.630003860748037	1.60905678885151e-05	0.000153198693492441	UP
DLG3	-0.554494	1.6411439313485e-05	0.000156027482160396	DOWN
SULT1A2	0.59859519587909	1.6435823466392e-05	0.000156183929794721	UP
MEGF9	0.614349657062524	1.65513279164164e-05	0.000157144900647384	UP
TYROBP	0.588877645190189	1.67547517960481e-05	0.000158984516199591	UP
NLN	-0.587422	1.67836514296192e-05	0.000159182065244135	DOWN
PRKCA	-0.50957	1.68701484429345e-05	0.00015992543511904	DOWN
ZNF25	-0.526993	1.69714904027876e-05	0.000160731437232938	DOWN
EOGT	-0.581053	1.70479147986518e-05	0.00016137764229632	DOWN
RNF165	-1.18455	1.70953118520886e-05	0.000161748582216279	DOWN
ENPP4	-0.561506	1.71338343108621e-05	0.000161957486607328	DOWN
AGAP4	-0.523703	1.71681151446087e-05	0.000162203693157625	DOWN
STRBP	-0.995623	1.71954196066977e-05	0.000162383782757593	DOWN
CEBPE	0.805687958659085	1.74233183754519e-05	0.000164221028075611	UP
MT1F	0.525790090531125	1.75548017114544e-05	0.000165178511185873	UP
LRRC16B	0.861351440179889	1.75584447141083e-05	0.000165178511185873	UP
TSNARE1	-1.0143	1.78604535205138e-05	0.000167577247725443	DOWN
HAB1	0.582503362841859	1.78729781953986e-05	0.000167577247725443	UP
USP53	-0.987884	1.79231131120255e-05	0.000167887496525816	DOWN
ISG20	0.867597156500418	1.8084265703277e-05	0.000169025935593477	UP
ANKRD22	0.977473006371668	1.80875512579852e-05	0.000169025935593477	UP
ZNF624	-0.802795	1.82287167754961e-05	0.000170103027835385	DOWN
HIGD1B	0.875291133334104	1.8538216009183e-05	0.000172419413203445	UP
TRIO	-0.76463	1.86376385620086e-05	0.000173017361938269	DOWN
S1PR5	-1.00575	1.87254377371123e-05	0.000173750540736399	DOWN
ZNF501	-0.982228	1.88062439460214e-05	0.000174336093878906	DOWN
ABCD2	-0.833655	1.88500576315845e-05	0.000174660058929719	DOWN
EXT1	0.557209484661445	1.89790285333937e-05	0.000175689794680133	UP
PMP22	-1.30047	1.90650557235525e-05	0.000176403256316703	DOWN
MATR3	-0.544911	1.91281108116426e-05	0.000176903593839693	DOWN
PAIP2B	-1.18096	1.91968201624648e-05	0.000177426327114762	DOWN
ARHGAP5	-0.924262	1.93033857822984e-05	0.00017810650891124	DOWN
SLC31A2	0.651305420816897	1.94327257930884e-05	0.00017913208488444	UP
FAM106A	-0.628333	1.94716636465659e-05	0.000179323189422021	DOWN
IMPA2	0.626899777235838	1.95297189859627e-05	0.00017977380107686	UP
CEP68	-0.644245	1.96073378848945e-05	0.00018023562715564	DOWN
DTHD1	-1.39137	1.97097656050541e-05	0.000181092664484123	DOWN
NCR3	-0.744758	1.97356824141211e-05	0.000181246250757936	DOWN
ZNF770	-0.595095	1.97982792071122e-05	0.000181652297770979	DOWN
LOC100505555	-0.635746	1.97983391702265e-05	0.000181652297770979	DOWN
PEX10	0.741898327794878	1.99004071498351e-05	0.000182418855488414	UP
RPLP2	1.16338542174624	1.9923328292073e-05	0.000182544020476998	UP
AGBL2	-0.539235	1.99360909306764e-05	0.000182576036840257	DOWN
ROPN1L	0.652511262214665	1.9964020138111e-05	0.000182746855344167	UP
SULT1A1	0.636707659307657	2.00026504256938e-05	0.000183015425330117	UP
LOC100127972	-0.559907	2.00561974752183e-05	0.000183420164375267	DOWN
ATP9B	-0.596936	2.01338917216822e-05	0.000183874609654806	DOWN
CD28	-0.819685	2.01758599227816e-05	0.00018417250445731	DOWN
CHRM3-AS2	-0.94781	2.03901029720218e-05	0.000185526391891851	DOWN
TNF	1.39739273436962	2.04555931860387e-05	0.000186036348186416	UP
SLAIN2	-0.748488	2.05788903889594e-05	0.000186985037717763	DOWN
COL6A2	-1.05985	2.06625017225124e-05	0.000187502343465162	DOWN
SH3GL1P1	-1.41134	2.08963136478316e-05	0.000189345208164045	DOWN
POLL	0.884767296097306	2.09235557003981e-05	0.000189469627129501	UP
WDR35	-0.670194	2.10488231105382e-05	0.000190289475197105	DOWN
LIMD1	-0.594743	2.12335830838428e-05	0.000191520308227389	DOWN
MDS2	-0.626048	2.13223667493935e-05	0.000192145152148354	DOWN
DHX35	-1.02892	2.13669503822116e-05	0.000192458873150062	DOWN
BTNL8	2.06214891999233	2.16327024980205e-05	0.000194585665072377	UP
LOC54944	-1.10879	2.19355553411905e-05	0.000196860366590484	DOWN
GP2	-1.23608	2.20881519116944e-05	0.000198139574002035	DOWN
TUBB3	0.567453594954447	2.21953928631331e-05	0.000198920143336074	UP
CRIP2	-1.10289	2.22225504650303e-05	0.000198982737095741	DOWN
NRBF2	0.534198782114432	2.22989881215415e-05	0.000199462421730655	UP
JUNB	0.719357978699088	2.23064985569132e-05	0.000199462421730655	UP
MYOZ3	1.06465248580384	2.2378987969955e-05	0.00019985885359672	UP
RNASE6	0.618554773080369	2.28224907187914e-05	0.000203429974963562	UP
AASS	-1.56817	2.28752187017205e-05	0.000203807749075166	DOWN
RGL4	0.720530237716854	2.29087026588499e-05	0.000204013803651303	UP
ITPRIP	0.503327728904539	2.2999404775889e-05	0.000204728998951757	UP
LINC01004	-0.64251	2.31097255772858e-05	0.000205618104854089	DOWN
SSX2IP	-0.535804	2.34321642837616e-05	0.000208111002806952	DOWN
CAMK2D	-0.637546	2.35959123269601e-05	0.00020947087739017	DOWN
P2RY13	0.762634040234119	2.41081964670619e-05	0.000213441511103214	UP
ZNF300	-0.682265	2.41659781432695e-05	0.000213856964709913	DOWN
PNP	0.601957381473085	2.4426851485677e-05	0.000215874628719763	UP
ZNF329	-0.722588	2.45508451841446e-05	0.000216581773077682	DOWN
GPAM	-0.517902	2.46917346207016e-05	0.000217727162172426	DOWN
RPS2P45	-0.758225	2.47386056211761e-05	0.000218042860014115	DOWN
ALPK1	0.925708692020005	2.50247556259146e-05	0.000220072616551291	UP
LBH	-0.631246	2.50663846047397e-05	0.000220340343743314	DOWN
FAM19A2	1.20753253240652	2.51325524725855e-05	0.000220823439410108	UP
NPBWR1	0.897972578348925	2.53045933483025e-05	0.000222235927047798	UP
LINC00671	1.04486115198352	2.56747161832155e-05	0.000225386022323156	UP
RASGRF2	-0.662847	2.57767214092999e-05	0.000226079979982991	DOWN
GRM4	0.780679281178428	2.58714613605594e-05	0.000226608233588999	UP
VNN3	1.67587219871836	2.61629942545662e-05	0.000228958162514749	UP
SP4	-0.570436	2.63827574520869e-05	0.000230676404371354	DOWN
TMEM70	0.534329927536321	2.65501825218615e-05	0.000231934388247516	UP
NUS1P3	-0.562613	2.66936830150525e-05	0.000233084601823368	DOWN
IQSEC3	-1.0319	2.69215420993274e-05	0.000234658167174624	DOWN
FZD3	-0.570618	2.71266156727519e-05	0.000236341088959549	DOWN
TP53I3	0.526845238659144	2.71999492012062e-05	0.000236875242844634	UP
PTER	-0.587319	2.76559088145535e-05	0.000240633280802955	DOWN
ZNF599	-0.905264	2.77319827315073e-05	0.00024118866570771	DOWN
NFE4	1.67178302870804	2.78838332465517e-05	0.000242402308527724	UP
VEZF1	-0.522171	2.79188563094095e-05	0.000242453256569703	DOWN
MRPL44	-0.812949	2.79266175519902e-05	0.000242453256569703	DOWN
IREB2	-0.55538	2.81885786936617e-05	0.000244296881516253	DOWN
RTP4	0.868551329083591	2.83713001859634e-05	0.00024523310327481	UP
NOG	-1.24661	2.85124013891409e-05	0.00024602093515755	DOWN
CRY2	-1.20895	2.85259304468072e-05	0.000246029905372879	DOWN
PRODH2	1.11129422592774	2.87885557441762e-05	0.000247752625427928	UP
ARHGEF9	-0.53898	2.88703494245308e-05	0.000248239639159246	DOWN
BCORP1	-1.42423	2.89114255569142e-05	0.000248376001764349	DOWN
TIMP2	0.51676907565543	2.92111247398961e-05	0.000250622798889901	UP
SP2	-0.517241	2.9238385576095e-05	0.000250747478216585	DOWN
FGD2	0.733540049040098	2.92601425936563e-05	0.000250824868995838	UP
BPI	1.79671074597021	2.93745700368567e-05	0.000251696239737294	UP
NIPSNAP3B	-0.648895	2.97468339625416e-05	0.000254332848189283	DOWN
C11orf63	-0.928723	3.0087148865881e-05	0.000256813728541041	DOWN
PM20D2	-1.10193	3.0436733625975e-05	0.000259443191561265	DOWN
CA4	0.817986762595444	3.04777913159181e-05	0.000259680800662746	UP
DEFA4	2.11389371048673	3.04959078732578e-05	0.000259722822825467	UP
DNAH1	-0.522108	3.05360590964278e-05	0.000259952388997637	DOWN
MIER3	-0.533059	3.10350811556279e-05	0.000263630902839463	DOWN
ANPEP	0.838081208165256	3.11495853153864e-05	0.000264450180723106	UP
BEX1	0.838771407047169	3.12090952363283e-05	0.00026465259021112	UP
SLC25A30	-0.543604	3.16816510563222e-05	0.000268313346585766	DOWN
C11orf73	0.587076541900178	3.19649375840094e-05	0.000270363806555346	UP
QSOX1	0.622031783361717	3.20721306559003e-05	0.000271037709905869	UP
SIKE1	-0.745212	3.23590741776666e-05	0.000273228204983221	DOWN
FBXO3	-0.715396	3.23911811324095e-05	0.000273382123876322	DOWN
USP44	-0.726542	3.25525024037197e-05	0.000274531406822564	DOWN
PCNX	-1.15609	3.25558995958326e-05	0.000274531406822564	DOWN
OTUD4	-0.51098	3.25691607566035e-05	0.000274531406822564	DOWN
LOC100289090	-0.820908	3.31329047376857e-05	0.000278689781394965	DOWN
KLRAP1	-1.3673	3.31332284901268e-05	0.000278689781394965	DOWN
ST6GALNAC2	1.07128781159127	3.35892852448488e-05	0.00028216545436422	UP
ATXN7	-0.500068	3.3693004978816e-05	0.000282914963801234	DOWN
WDR11	-0.510471	3.38511979144007e-05	0.00028395288963068	DOWN
FGF9	-1.15487	3.38598577462038e-05	0.00028395288963068	DOWN
AK5	-0.935134	3.39952728428674e-05	0.000284845971812694	DOWN
ZDHHC8	-0.611081	3.42989104467902e-05	0.00028690201141882	DOWN
NBPF8	-0.698617	3.43822176965521e-05	0.00028747678540084	DOWN
KMO	0.55365273339908	3.44462398356513e-05	0.000287767802596478	UP
SLC38A11	-1.15443	3.45815936614145e-05	0.000288776097302334	DOWN
TKT	0.612132816316505	3.57212640477556e-05	0.000297159282295919	UP
DNASE1L3	-0.624927	3.58721752824667e-05	0.00029803710708111	DOWN
MIRLET7BHG	-0.664116	3.65239580394343e-05	0.000302559061992773	DOWN
SLC12A8	1.54719144989745	3.65551315614804e-05	0.000302690011193612	UP
ZNF623	-0.817514	3.70765592950198e-05	0.000306492296077463	DOWN
POLR2J4	-0.525175	3.73576371779527e-05	0.000308556853152407	DOWN
SPINT1	0.721068706849231	3.74547396871451e-05	0.00030922921923599	UP
FBN2	0.835914629430588	3.78470683926184e-05	0.000311890854661599	UP
IMMP1L	-0.542555	3.79215898291493e-05	0.00031223964133549	DOWN
C4orf46	-0.621357	3.79303244690506e-05	0.00031223964133549	DOWN
ZNF184	-0.506223	3.79647754844695e-05	0.000312392695183193	DOWN
TRAV8-3	-0.654112	3.84927272877873e-05	0.000316401396982431	DOWN
CENPBD1P1	0.5253304563907	3.85105386636108e-05	0.000316401396982431	UP
TP53BP1	-0.978866	3.86110748952338e-05	0.00031692877402528	DOWN
ICK	-0.764266	3.89148494020865e-05	0.000319143887748419	DOWN
CDC45	1.48564216609821	3.95161440779988e-05	0.000323401961858122	UP
NRP1	-1.75293	3.9926474545515e-05	0.000326624427770806	DOWN
AIF1	0.502414327683995	4.02785157901903e-05	0.000329094351949796	UP
PRSS35	-1.18487	4.04183363310134e-05	0.000330099837224143	DOWN
TMEM38B	-0.545539	4.06917915104132e-05	0.000332057829728098	DOWN
C11orf80	-1.26068	4.09840745839105e-05	0.000334166094879326	DOWN
AP1M2	0.963432828526425	4.10850272703641e-05	0.000334803067168026	UP
PLA2G12A	-0.561491	4.10961884568905e-05	0.000334803067168026	DOWN
FKBP9	0.534940314826854	4.11990450534978e-05	0.000335460115530266	UP
SERPINI2	-0.830918	4.12108979939714e-05	0.000335460115530266	DOWN
ACSL1	0.821843832339043	4.13957909502047e-05	0.00033668690583323	UP
CUL4A	-0.690688	4.14527622625043e-05	0.000336872097280971	DOWN
KLHL3	-0.580551	4.15157241019512e-05	0.000337244638797665	DOWN
CCNJ	-0.546422	4.15945828622772e-05	0.000337745955401483	DOWN
FLVCR1	-0.544833	4.22430370670658e-05	0.000342728825034649	DOWN
HRH4	-1.29429	4.2441357069075e-05	0.00034405444152416	DOWN
XAF1	0.992900658769919	4.24698431149437e-05	0.000344143743118583	UP
ANKHD1	-0.687034	4.26497705630351e-05	0.000345459634178137	DOWN
ELANE	2.63033103161961	4.2704727047839e-05	0.000345713152815863	UP
OAS1	1.19061582832648	4.28636743054523e-05	0.000346479901576982	UP
MTFR2	0.693479277557264	4.3007361672158e-05	0.000347498776693946	UP
ZNF681	-1.24703	4.30484019488364e-05	0.000347687769573648	DOWN
SGPP1	-0.742984	4.35064353537267e-05	0.000350816507977627	DOWN
GTF2IRD2B	-0.51299	4.35070170561624e-05	0.000350816507977627	DOWN
LOC101930059	-0.623325	4.38348051350341e-05	0.000353026094176221	DOWN
TNRC6C	-0.612143	4.40854780271756e-05	0.000354899808605367	DOWN
RBM12B	-0.629555	4.410954992107e-05	0.000354948539172859	DOWN
ARL10	-0.529342	4.41396750987265e-05	0.000355045920690001	DOWN
C1orf204	-0.546317	4.48779512835873e-05	0.000360281427707318	DOWN
SMARCD3	0.631389708862041	4.48820053603614e-05	0.000360281427707318	UP
FCN1	0.536214904313393	4.52122332282015e-05	0.000362194299456015	UP
SGCB	-0.718011	4.54668437045949e-05	0.000363937974049904	DOWN
MBOAT7	0.568319023432352	4.62064407535213e-05	0.000368510395305108	UP
PPP1R13L	-0.933574	4.67823616618764e-05	0.000372952546490208	DOWN
IFITM1	0.574464481109214	4.74156652071388e-05	0.000377482571941454	UP
FAM168A	-0.614374	4.7427248365658e-05	0.000377482571941454	DOWN
SOCS3	1.09492287219739	4.79878658253789e-05	0.000381769051232025	UP
SORT1	0.536121416210189	4.80045657090068e-05	0.000381769051232025	UP
SLC7A2	1.04444895536479	4.82220964604785e-05	0.000383189624112532	UP
LOC338620	-0.904582	4.84847527982671e-05	0.000384966201278945	DOWN
ASGR2	1.04984823207437	4.90719079955314e-05	0.000389001012315482	UP
KIF19	-0.994045	4.91837979281736e-05	0.000389280730210445	DOWN
ATP13A3	-0.671495	4.92011727561592e-05	0.000389280730210445	DOWN
DTL	1.12822071578331	4.92075967811437e-05	0.000389280730210445	UP
CCDC65	-1.11448	4.92198275444165e-05	0.000389280730210445	DOWN
C2orf57	0.84916568673436	4.92257626759845e-05	0.000389280730210445	UP
SLC45A3	-0.642403	5.01391750867459e-05	0.000395392958380227	DOWN
ZKSCAN7	-0.526615	5.06608520022316e-05	0.00039870879887813	DOWN
STARD9	-0.609624	5.12948919989147e-05	0.000403376478038571	DOWN
LOC100287896	-0.514491	5.13236819259052e-05	0.000403441823726419	DOWN
CENPL	-0.507507	5.14834506691989e-05	0.000404536296263482	DOWN
ANP32A-IT1	-0.669649	5.18047882564926e-05	0.000406574710703047	DOWN
SUV420H2	1.00876298147133	5.23014020834557e-05	0.00040998222031118	UP
RAB30	-0.865454	5.23763064009246e-05	0.000410406069925145	DOWN
ESR1	-1.42927	5.30094809472211e-05	0.00041454297942807	DOWN
EPHA4	-0.809122	5.35855795309995e-05	0.000417886908622787	DOWN
TANC2	-0.545577	5.39928427562216e-05	0.000420760521173836	DOWN
ZNF461	-1.04316	5.40181409233277e-05	0.000420760521173836	DOWN
NR3C2	-0.736254	5.41910952536207e-05	0.00042160757717262	DOWN
AKAP10	-0.55971	5.46841744636054e-05	0.000424605263207948	DOWN
OAS2	0.874570055941819	5.47377755198321e-05	0.000424686664027244	UP
APOBEC3A	1.18355876434941	5.52470758272759e-05	0.000428295220644828	UP
CPSF2	-0.552743	5.52681075627775e-05	0.000428295220644828	DOWN
ITK	-0.540424	5.55060399120718e-05	0.000429632015806641	DOWN
RNF166	-0.701092	5.60928747144437e-05	0.000433833348645397	DOWN
NEK10	0.975253821669451	5.63006144467781e-05	0.000434950785921763	UP
HSD3B1	-1.18396	5.6344046635951e-05	0.000434950785921763	DOWN
TMEM65	-0.551073	5.63440732993906e-05	0.000434950785921763	DOWN
LILRA3	1.61851994535364	5.65624369867136e-05	0.000436266032185306	UP
LOXL1	-0.603163	5.66743147436613e-05	0.000436957857587234	DOWN
PAQR4	0.828356076343812	5.6978798775225e-05	0.00043861874055223	UP
ALPL	1.15662843295554	5.71283855997642e-05	0.000439426812936257	UP
NUSAP1	0.618934789052423	5.72257194139251e-05	0.00043971567296639	UP
PPM1L	-0.583873	5.76402942042043e-05	0.00044215582380398	DOWN
UBE2C	0.606941038718276	5.7665266809899e-05	0.000442175200812846	UP
HSPB9	1.38887150101169	5.7701418953661e-05	0.000442280253684112	UP
FAM66C	-1.05936	5.78319701691759e-05	0.000443108510448307	DOWN
C6orf136	-0.51048	5.82652274995631e-05	0.000446081117961093	DOWN
TNFRSF1A	0.506868476555857	5.83872338731854e-05	0.000446841538487909	UP
CDKN1A	0.589625619442758	5.96259516973091e-05	0.000454731561163489	UP
FLYWCH2	0.938560635932072	5.98409040602853e-05	0.000456194260481254	UP
ZNF506	-0.659487	5.99724377095253e-05	0.000457020135566707	DOWN
LATS1	-0.529409	6.06194863984061e-05	0.000461593839413298	DOWN
CDC42EP2	0.627611094665575	6.08579148717662e-05	0.000463051396314764	UP
PADI4	0.929264183171407	6.11294327440403e-05	0.000464937720318475	UP
PITPNM2	-1.01354	6.11548710818579e-05	0.000464951680988622	DOWN
NPFFR1	-0.795901	6.14500370368572e-05	0.000467015539964911	DOWN
SAMSN1	0.532594525482729	6.15369442671908e-05	0.000467495667226916	UP
DTX3L	0.504650191622195	6.18311117049454e-05	0.000469549371424718	UP
FCN2	-1.01694	6.18575242329964e-05	0.00046956892865734	DOWN
TTN	-0.598376	6.19491822647511e-05	0.000469902557348222	DOWN
INHBA	1.58692129213237	6.31757397169207e-05	0.000477918163088948	UP
SEC31B	-0.748624	6.32085553345742e-05	0.000477982852796844	DOWN
ZNF732	-1.32117	6.43395595207054e-05	0.000485231616768137	DOWN
PPP6R2	-0.602384	6.43677309824378e-05	0.000485258297980498	DOWN
ASF1A	-0.574625	6.47397377751818e-05	0.000487503094202334	DOWN
ITGB8	-1.9525	6.48691866682498e-05	0.000488104701366636	DOWN
LOC100130219	-0.747722	6.52554459099068e-05	0.000490449076298838	DOWN
GSTZ1	1.14047466874786	6.57752667138645e-05	0.00049379076943461	UP
RAVER2	-1.29047	6.61786144645465e-05	0.000496440413685111	DOWN
DFNB31	-0.90067	6.63831450848946e-05	0.000497785144662101	DOWN
FOXD1	-1.30179	6.71534389230739e-05	0.000503369708274594	DOWN
MAF	-0.619429	6.75672272442673e-05	0.000506086239347841	DOWN
TNFAIP8L2	0.535504443755215	6.85131419782597e-05	0.000512879771826585	UP
CROCC	-0.523395	6.89287920261321e-05	0.000515160845626427	DOWN
EMC3	0.538289783409409	6.9043656675327e-05	0.000515576570450063	UP
MS4A6A	0.586715463504278	7.0349104870259e-05	0.000524359425032594	UP
LOC100653086	1.36182562090334	7.03529093030685e-05	0.000524359425032594	UP
MBLAC2	-0.617498	7.10307552023614e-05	0.000527614949747857	DOWN
DENND1B	-0.843378	7.13657912197373e-05	0.000529704115010402	DOWN
NUP210	-0.616997	7.18707828893125e-05	0.00053285003844056	DOWN
CCNT2-AS1	-1.20192	7.25898599565982e-05	0.000537574304994371	DOWN
NR2F1	0.628344744731706	7.27516943850511e-05	0.000538570322319099	UP
THBD	0.856419629464792	7.28935981955177e-05	0.000539418103250752	UP
ENPP5	-1.05244	7.43013263652268e-05	0.00054942260813386	DOWN
TRAF3IP2-AS1	-0.662392	7.60755706150165e-05	0.000562120279649366	DOWN
MPZL2	-1.09851	7.61930277849087e-05	0.000562777073241438	DOWN
IFI30	0.558039892759842	7.63018558581247e-05	0.000563159190507482	UP
NRCAM	-1.07377	7.63019381422645e-05	0.000563159190507482	DOWN
RAB31	0.534547049446477	7.70202470032774e-05	0.000567610118113566	UP
PPDPF	0.561894843816694	7.72166009614189e-05	0.000568419216120699	UP
ZNF680	-0.623872	7.76655969836083e-05	0.000570871117529888	DOWN
TOR1B	0.501249878544581	7.78827174802287e-05	0.00057204013856936	UP
IQSEC2	0.751687142545125	7.80680386338969e-05	0.000573187585929607	UP
P2RY4	-0.506836	7.8344456477703e-05	0.000575002775020221	DOWN
HCAR3	1.26419392111432	7.84586227327958e-05	0.000575601723737017	UP
STAT1	0.608875293666411	7.84845032721269e-05	0.000575601723737017	UP
MARK2	-0.701576	7.86922502320259e-05	0.000576645145179714	DOWN
SLC13A5	-0.776678	7.87145944153637e-05	0.000576645145179714	DOWN
CEP57	-0.547805	7.92159600708612e-05	0.000579694285861353	DOWN
SLC35E1	-0.554851	7.93373814814699e-05	0.000579913572468822	DOWN
ICA1L	-0.50211	8.02355034403512e-05	0.000586260824284673	DOWN
ZNF649	-1.07343	8.03531575157293e-05	0.000586902799370542	DOWN
ZDHHC11	-0.583783	8.04201593464331e-05	0.000587174469594287	DOWN
FKBP5	0.874471479510673	8.04594348798536e-05	0.000587176427796726	UP
C12orf66	-0.903241	8.10887591916542e-05	0.000591179669621168	DOWN
MTFP1	0.634762324335484	8.24484241597007e-05	0.000600203809135974	UP
KIAA1211L	1.18371148500569	8.26168188865849e-05	0.000601207504708842	UP
B9D2	0.828237369056136	8.28337342661885e-05	0.000601674679686448	UP
GALNT6	0.569870293065309	8.30621068128971e-05	0.000603111110249635	UP
PPARG	1.5172377440064	8.32854562737785e-05	0.000604072972330364	UP
DEPDC7	-0.866945	8.32865725594837e-05	0.000604072972330364	DOWN
FAM150B	-1.32742	8.33522517862681e-05	0.000604326833985166	DOWN
CLMN	-0.748919	8.36193165794932e-05	0.000605594454889499	DOWN
EIF1AY	-2.19519	8.39822836416983e-05	0.000607553068475143	DOWN
MELK	1.22589897050579	8.44539470988719e-05	0.000610292848092692	UP
CD24	1.1503421686579	8.49969706743198e-05	0.000613316968979277	UP
MRPL17	0.575462091889586	8.65649014299632e-05	0.000623716895855467	UP
LAP3	0.588789060923405	8.82982704768556e-05	0.000634581404641947	UP
SAP30	0.98722156950237	8.86858211880508e-05	0.00063691840129512	UP
FAM221A	-0.655114	8.86881148663646e-05	0.00063691840129512	DOWN
LOC729966	-0.602044	8.8756803661168e-05	0.000637179400627313	DOWN
KLRF1	-1.01088	8.8951349373609e-05	0.000638343399384599	DOWN
MYEF2	-0.502084	8.99130880109337e-05	0.000643603895613148	DOWN
CDKN2AIPNL	-0.500706	9.00197116742444e-05	0.000644133054947672	DOWN
UFL1	-0.712971	9.04985811504956e-05	0.00064708949186338	DOWN
SLC16A10	-0.908752	9.10999145047704e-05	0.000650916654272568	DOWN
SAMD9	0.607492200971182	9.13553053259084e-05	0.000652504771434035	UP
TGFBR3	-0.796009	9.20402437415539e-05	0.000656682637256382	DOWN
LOC221272	-0.759606	9.29680379355274e-05	0.000663062048983329	DOWN
CTSH	0.50260127457214	9.38248168865226e-05	0.000668205013683155	UP
CBLL1	-0.786958	9.40617418373364e-05	0.000669408328198587	DOWN
CACNA1F	0.739772560883241	9.47642995441588e-05	0.000674164657537156	UP
ZNF367	-0.677743	9.70030728150437e-05	0.000688351416204448	DOWN
HIST1H2BK	0.609284792944036	9.77056574808532e-05	0.000692339477235729	UP
AURKA	0.675430160128426	9.8315163033984e-05	0.000696157583251779	UP
CCDC152	-0.552199	9.91065223478986e-05	0.000701005164714993	DOWN
CCRL2	0.736229549303648	0.000100954716388453	0.000712032566464784	UP
APBB1	-0.87609	0.000101667050619946	0.000716543552830885	DOWN
CEACAM8	2.13755573302221	0.000102684466544048	0.000722421895161142	UP
FAM71B	1.10009303050504	0.000103533506417298	0.000727615605748963	UP
HOXA3	0.836957617641013	0.000103818246210603	0.000728836647221192	UP
IL12RB2	-0.730501	0.000104264562949905	0.000731709164784532	DOWN
TMEM263	-0.542235	0.000104484630850049	0.000732731485623036	DOWN
ATM	-0.561163	0.00010538847314515	0.000738281483814475	DOWN
TNFSF13	0.528831673861399	0.000105470309753497	0.000738367325166576	UP
PPP2R3A	-0.792832	0.000105757741998489	0.00073955334030111	DOWN
IL23R	-1.39074	0.000106500730217301	0.000743956696649151	DOWN
LINC00304	-1.20475	0.000108463928687829	0.000756597355248423	DOWN
REPS2	0.683610464142007	0.000109206109137462	0.000760966092641973	UP
HSPB1	0.523100120559787	0.000111507669488382	0.000775631914283769	UP
TMEM259	-0.565004	0.000112395958879756	0.000780262748017791	DOWN
LINC00597	-0.985598	0.00011306293856587	0.000784511034451946	DOWN
PPP3R1	-0.812603	0.000113251742096814	0.000785267887210537	DOWN
F11	-1.04656	0.000115788442469755	0.000801164920341306	DOWN
CITED4	0.6584640861736	0.000116788750915061	0.000807235650623083	UP
ARL6	-0.754806	0.000118184846397227	0.000816026389477385	DOWN
COLQ	-0.730273	0.000118740244892499	0.000819286894619034	DOWN
CTLA4	-0.670784	0.000120095068575972	0.000827765135016821	DOWN
WNT16	-1.14226	0.000120791591143544	0.00083169295838402	DOWN
ZNF468	-0.704008	0.000120905143671784	0.000832183936125255	DOWN
SLC11A1	0.751144685695873	0.000121253922516728	0.000834293056114923	UP
TINAGL1	-1.1067	0.000121689979551429	0.000836452865160726	DOWN
ICAM1	0.605049821205155	0.000121695208464929	0.000836452865160726	UP
LOC100130428	-0.572999	0.000122873103686008	0.000841905137221104	DOWN
TTTY15	-1.0989	0.00012303339246894	0.00084247570834844	DOWN
NKX6-2	-1.577	0.000123041911412684	0.00084247570834844	DOWN
BRCA1	0.570899750551996	0.000123765380485847	0.000846840649597323	UP
CEP131	-1.19655	0.000123969344514057	0.00084767970589171	DOWN
FAM115C	-0.790494	0.000125347055953744	0.000855286337108697	DOWN
SASS6	-0.524622	0.000125449767129903	0.000855690776555386	DOWN
UBE2J1	0.530946269288371	0.000125512941296502	0.000855825348078847	UP
STMN3	-0.55506	0.000126381158757136	0.000861447213272259	DOWN
GORAB	-0.503986	0.000127141154369765	0.000866327775831891	DOWN
LAMB3	1.06495861699145	0.00012773409090996	0.000869465741822842	UP
BTNL9	-1.21709	0.000128047581281046	0.000871298550485435	DOWN
KRT33B	-0.99895	0.000128149607970224	0.000871691687639999	DOWN
PTGDS	-1.21077	0.00012827111497152	0.000871916043417523	DOWN
FOXA3	-1.02849	0.000128415977938324	0.000872599637601601	DOWN
MAP3K3	-0.546559	0.000128553821741318	0.000873235080855942	DOWN
FN3K	-0.801264	0.000129299789273934	0.00087679055039836	DOWN
FUT4	0.521376156056517	0.000129443163950177	0.000877460731815053	UP
WNT10B	-0.857744	0.000129704317805898	0.000878626326154876	DOWN
CTC1	-0.687092	0.000130779038208648	0.000884993567046427	DOWN
FZD5	0.613117132638516	0.000131249210217181	0.000887254546681312	UP
PGF	-0.548406	0.000131468611520154	0.000887883179039853	DOWN
RRM2	1.10414	0.000132151009071756	0.000891238658322542	UP
CAPS2	-1.39774	0.000132154328694865	0.000891238658322542	DOWN
H2BFXP	-0.745628	0.000133103952094105	0.00089702865285726	DOWN
INTS6-AS1	-0.701773	0.000133441795627768	0.000898690575067143	DOWN
ELOVL4	-1.47266	0.000134084791728397	0.00090271234185157	DOWN
UBXN2A	-0.53976	0.000134406089425345	0.000904257361881783	DOWN
IRGM	-1.17772	0.000135893218063277	0.000913326681210679	DOWN
MATN1-AS1	-0.600574	0.000136194427217493	0.000914726908202318	DOWN
HTRA3	0.708809771571318	0.000137656259234536	0.000923915042814695	UP
MSS51	-0.577707	0.000139110990023313	0.000932944059236725	DOWN
GGT7	-0.671021	0.000139143593382278	0.000932944059236725	DOWN
SORCS3	-1.36184	0.000139456638504651	0.000934724845832976	DOWN
KDELC1	0.92263266002997	0.000141292411684078	0.000945742173892165	UP
SH2D1A	-0.6099	0.000142418006102921	0.000952628965100657	DOWN
PAQR3	-0.500008	0.000142876663928272	0.000955372506015963	DOWN
ZNF251	-0.931734	0.000143475772869976	0.000958402594020232	DOWN
LOC100506098	0.865848477198739	0.000144640583830565	0.000965528587217313	UP
OBSCN	-0.615232	0.000145962955814702	0.000973401798865702	DOWN
PIGL	-0.611552	0.000146067095662065	0.000973401798865702	DOWN
ZNF253	-0.521594	0.000146147685077711	0.0009736094854061	DOWN
KIAA0101	0.963404942599634	0.000148667006163413	0.000989054830939912	UP
SLK	-0.535668	0.000149099407926942	0.000990927542764113	DOWN
NLRP5	-0.899417	0.000149200450279896	0.000991264644203602	DOWN
MGC12916	-0.724006	0.000150558010137675	0.000999272992487215	DOWN
ZCCHC2	0.581859846983313	0.000151192969858515	0.00100281155328043	UP
POLR3A	-0.895067	0.000151719518832411	0.00100528853060197	DOWN
CNN3	-1.35578	0.000153958760320352	0.00101807103710997	DOWN
RECQL4	0.633091868607988	0.000155131234860942	0.00102547993138446	UP
HOXB2	-0.702348	0.000155353857421758	0.00102660705714566	DOWN
SEMA5B	-0.941183	0.000156435517832143	0.00103245315038037	DOWN
OSCAR	0.604729093962174	0.00015759518020001	0.00103758938995989	UP
LOC100130429	-0.627997	0.000157815519942078	0.00103817733824999	DOWN
ANGPT2	1.22613279720225	0.000158320062114281	0.00104062292412053	UP
PARD6B	-1.31594	0.000159670065035266	0.00104774837146226	DOWN
AKAP12	-1.4484	0.000160670892430338	0.00105326319799841	DOWN
MXI1	0.540148459919143	0.00016099124729998	0.00105497018247327	UP
ZNF320	-0.610415	0.000161038394776238	0.00105497018247327	DOWN
CBR3-AS1	-1.09196	0.000162228494474724	0.00106170734639787	DOWN
CRCP	-0.544579	0.000162628993425597	0.00106362169372206	DOWN
TSPAN2	0.554890545752972	0.000163277071015033	0.00106715163302095	UP
RITA1	0.7073826415617	0.000163989363146754	0.00107121432129344	UP
MIR4296	-0.995135	0.000164007431495051	0.00107121432129344	DOWN
KIF20A	1.19510230339024	0.000165350854852056	0.00107927319076563	UP
MZF1	-0.63507	0.000165543005763569	0.00108016948345033	DOWN
KRT5	-1.07275	0.000165636547270596	0.00108042196843824	DOWN
GAD2	-1.30809	0.000166359999368949	0.00108406405146177	DOWN
CRISP3	1.9934180749267	0.000166547979690652	0.00108475549415476	UP
ZNF569	-0.59061	0.000167962223771116	0.00109269743925601	DOWN
POLB	-0.805525	0.000168060926530718	0.00109297860407019	DOWN
ERVH-6	0.793672461522766	0.000168779642059793	0.00109656667840892	UP
HEXIM2	0.54748342703882	0.000172228469787193	0.00111529540642272	UP
CEACAM6	1.73359770061142	0.000173468159502487	0.00112295408282599	UP
CTH	-0.81572	0.000173804788841672	0.00112476364500398	DOWN
SECTM1	0.500289208138391	0.000174161108251929	0.00112632950474549	UP
TTC8	-0.52353	0.000174841285235869	0.00112961576840321	DOWN
RUFY2	-0.596823	0.000175308937991069	0.00113226582606101	DOWN
FAM118A	-0.740928	0.000175725732230517	0.00113458577489641	DOWN
DAPK2	0.57340914366875	0.000176666111145663	0.00113991016163066	UP
TPST1	1.03059212820547	0.000177067670322555	0.00114212705883563	UP
MICU3	-0.969738	0.000180752572830969	0.00116209038257091	DOWN
FAM20C	0.787556424294572	0.000181376198747293	0.00116533911908771	UP
SPAG16	-0.569823	0.000183126389358573	0.00117620043820493	DOWN
GCSAML	-0.9586	0.00018353949065708	0.00117846950014792	DOWN
CECR6	1.00662033710387	0.00018567543217933	0.00118947002878069	UP
SLC30A4	-0.563113	0.000186429907396133	0.00119352705420748	DOWN
SEMA3G	0.757494373946462	0.000186714817994957	0.00119496270295083	UP
PGS1	0.508602877149936	0.000187785838968735	0.00120103676683283	UP
MLF1	-1.08443	0.000188887972723075	0.00120651886338257	DOWN
KRTAP8-1	-0.517607	0.000189300666917735	0.00120876299436384	DOWN
MYO1C	-0.511427	0.000191259957086598	0.00122008740111687	DOWN
CLDN15	-1.07434	0.000191368657694935	0.00122038562250972	DOWN
ZNF542P	-0.627158	0.000191838057802242	0.00122219207653505	DOWN
B4GALT4	-0.53652	0.000192912208430133	0.00122784413372058	DOWN
SLA	0.509545929215912	0.000198521941131879	0.00126029124020525	UP
LILRA2	0.607310429094534	0.000199610305472049	0.00126622783599224	UP
MLLT4	-0.550596	0.000201211483072863	0.00127531049068607	DOWN
UTF1	0.558614005513677	0.000202548270267646	0.00128089835505694	UP
LRP6	-1.33333	0.000203422594786209	0.00128601466453579	DOWN
ITPRIPL1	0.574996659273981	0.000204414717387755	0.00129145783124483	UP
ZNF607	-0.539782	0.000205784997165372	0.00129796335465168	DOWN
RETN	1.32132925621925	0.000205799968160417	0.00129796335465168	UP
ZBTB38	-0.563384	0.00020583976445159	0.00129796335465168	DOWN
TAS2R19	-1.05164	0.000206258164973306	0.00129976954312513	DOWN
RBP5	0.781085544783452	0.000209227677324432	0.00131456512457552	UP
B3GALT2	-1.04095	0.000209340413399027	0.00131456703970272	DOWN
VASN	0.659931197186897	0.000210422138059027	0.00132051790303433	UP
SMIM1	1.30183879212518	0.000212004095735904	0.00132818957243257	UP
C14orf1	-0.515364	0.0002124491083967	0.00132942661572636	DOWN
COL9A3	1.54975887299048	0.000213133463381847	0.00133328551767514	UP
HBQ1	1.66846938525297	0.000213553657276107	0.00133548999831176	UP
PEX13	-0.51189	0.000214217801893437	0.00133879329933338	DOWN
LOC285593	0.951349526838034	0.000214844225504108	0.00134143150497794	UP
MYL5	0.661050724135281	0.000217942157713657	0.00135905114428659	UP
ADAM28	-0.881242	0.000218064717047336	0.00135938508263148	DOWN
ADH4	-0.748688	0.000219191844673784	0.00136468399122278	DOWN
MIR10A	0.818206553039508	0.000221314813670212	0.00137601646581923	UP
DPP4	-0.65165	0.000221504644956121	0.00137647318643237	DOWN
NLRP9	-0.794123	0.000222244762912209	0.00137933194222042	DOWN
MT1H	0.580948296720416	0.000224628223312201	0.00139280811174915	UP
SLC4A4	-0.691266	0.000225914122880192	0.00139945984484808	DOWN
ALCAM	0.576061186872769	0.000227072341000156	0.0014053088424009	UP
CLDND2	-0.570615	0.000232611765790921	0.00143598219188823	DOWN
TM4SF4	-0.58202	0.000235399623568964	0.00145001162748124	DOWN
LOC441454	-1.22815	0.000235952098330728	0.00145296042044921	DOWN
LOC101929373	-0.616429	0.000236502299720976	0.00145478632285248	DOWN
ACTL10	0.551438250503012	0.000236723171207957	0.00145543375456478	UP
FMR1	-0.570788	0.000237462199246639	0.00145861174398489	DOWN
ATP1A4	-0.970402	0.000239178132850734	0.00146823622281914	DOWN
NCKAP5L	-1.15118	0.000239531021504802	0.00146994442137791	DOWN
PRPH	-0.878506	0.000240549170281318	0.00147527338274336	DOWN
SGCA	0.654482389638987	0.000242581363025557	0.0014854243923657	UP
LINC00662	-0.551714	0.000243482423439777	0.00148955287557148	DOWN
LOC100996782	0.735458563050429	0.000244285949740961	0.00149307754388681	UP
FBXO6	0.527193123276955	0.000246274413256474	0.00150289952501217	UP
LRRFIP2	-0.519741	0.000252081805811917	0.0015340622467374	DOWN
ATHL1	-0.734168	0.00025299718548882	0.00153915736780243	DOWN
ZFP28	-0.576718	0.000256238082430588	0.00155551124369804	DOWN
DENND6A	-0.579068	0.000257478294374651	0.0015625585092071	DOWN
PARK2	-0.546268	0.000257584434012846	0.00156272120899879	DOWN
SGK223	-0.505854	0.000258750475865524	0.00156882906250383	DOWN
VNN1	0.998391289780834	0.000261841875601521	0.00158367304497217	UP
LINC00282	-0.559658	0.000262111787106411	0.00158433264627468	DOWN
CNTD1	1.10281414373388	0.000263519871041876	0.00159137889014528	UP
S1PR1	-0.594859	0.000265767735304769	0.00160385389566841	DOWN
SAMD9L	0.759083188594463	0.000267031651054255	0.00161061129642308	UP
FZD10-AS1	-1.09279	0.000268411899645331	0.00161762937919712	DOWN
CCNB2	0.828228906902787	0.00026971772226613	0.00162333315335182	UP
STAG2	-0.501224	0.000270079261712496	0.0016250126378969	DOWN
COX10-AS1	-1.03158	0.00027047464672416	0.00162639806648939	DOWN
CDCA5	1.14048961395203	0.000272314621636497	0.00163596393156979	UP
ZFAND4	-0.512776	0.000276494025368603	0.00165551848198666	DOWN
SH2D1B	-0.932942	0.000277545620708497	0.00166030099676183	DOWN
ZNF850	-0.97921	0.000278728141894839	0.0016663628731977	DOWN
DKFZP434K028	-0.937544	0.00028141552683771	0.00167988014035638	DOWN
LRRK2	0.545382081320682	0.000284387721368925	0.00169330509758665	UP
LEPR	-0.67378	0.000284438122133826	0.00169330509758665	DOWN
GMPR	1.05751789625955	0.000284647103041415	0.00169403724556279	UP
MAK	1.03748786979291	0.00028524342127767	0.00169707343876437	UP
TTF2	-0.782286	0.000288570222132403	0.00171376086999886	DOWN
ZNF736	-0.503986	0.000293944717250147	0.00173834193488762	DOWN
LOC100130476	-0.845044	0.000294298525547234	0.00173991196121097	DOWN
FAM129B	0.526027489066921	0.00029532240434891	0.00174544135711647	UP
MBOAT2	0.50435121836456	0.000296339488485157	0.00174989270502926	UP
MYO6	-0.838349	0.000297889429765335	0.00175751884791377	DOWN
NFKBIB	0.862129043881034	0.000298437178944081	0.00176006423136313	UP
EIF3C	-0.673806	0.000299217647527792	0.0017636930566969	DOWN
LINC01220	1.08589124642531	0.0002993113609871	0.0017636930566969	UP
CBS	0.806266008977362	0.000299395379541827	0.0017636930566969	UP
CLDND1	-0.58539	0.000300533196785898	0.00176933755035427	DOWN
ALDH5A1	-0.57763	0.000302628113305128	0.00178060669175559	DOWN
KLHL20	-0.987843	0.000303512781197807	0.00178368087017172	DOWN
ZFP37	-0.816161	0.000303960908928891	0.00178550341267262	DOWN
TBX21	-0.710201	0.000304955661026139	0.0017905578439803	DOWN
FCER1A	-1.79052	0.000305479188723138	0.00179309729995742	DOWN
ALOX15B	1.46452759437634	0.000305739631930206	0.0017940914534981	UP
C20orf173	0.835847204240769	0.00030944836039389	0.00181196312461455	UP
CLDN3	0.844240319400492	0.000310513671603733	0.00181723375428459	UP
CIITA	-0.586048	0.000312193411013805	0.00182652153357914	DOWN
ANKRD36BP2	-0.556975	0.000312521605433549	0.00182789878427419	DOWN
DZANK1	-0.771363	0.000313468956467428	0.00183235162416969	DOWN
CCL2	2.33431274630035	0.000315043104774517	0.00183933790504106	UP
CTA-390C10.10	-1.04729	0.000315130992919111	0.00183933790504106	DOWN
TMF1	-0.504322	0.00031623665416899	0.00184524462395585	DOWN
RTN1	-0.790619	0.000316437539351156	0.00184568520112258	DOWN
APBA1	-1.02396	0.000316503185645559	0.00184568520112258	DOWN
CYP27A1	1.30165238547965	0.000319616539920631	0.00186000774590739	UP
APOPT1	-0.671153	0.000321530355692914	0.00186783440778376	DOWN
FOSL1	1.13091449870789	0.000321986867594952	0.00186883303027488	UP
GRM5	-0.866806	0.000323422915972268	0.00187551016241911	DOWN
KGFLP2	-1.04117	0.000324098752613996	0.00187887620004212	DOWN
CASC10	0.791866771622253	0.000324498487413445	0.00188064010107604	UP
KCNA2	1.22260310659628	0.000327896555556283	0.00189865792119436	UP
RPL23AP53	-0.845022	0.000329659730079074	0.00190830650097787	DOWN
SIX2	-1.03357	0.00033127844697151	0.00191655178359137	DOWN
CCR6	-0.73379	0.000331278685371268	0.00191655178359137	DOWN
TMA16	-0.743798	0.000333780412581333	0.00192819365027556	DOWN
C3orf33	-0.967183	0.000334846054123529	0.00193378259166795	DOWN
EXOC6B	-0.812972	0.000335452084611469	0.00193671471710473	DOWN
DLGAP4	-0.52247	0.000337974818683869	0.00194956543287073	DOWN
FAM63B	-0.58834	0.000338695709852612	0.0019525802716964	DOWN
RAD51	1.20473414916521	0.000340226473870866	0.00195968459321117	UP
PPP1R12B	-0.625055	0.000341057658988369	0.00196332402817413	DOWN
LOC284014	-0.913422	0.000342029153801277	0.00196667088434541	DOWN
CLEC4C	-0.638689	0.000342144431633292	0.00196667088434541	DOWN
CDC14A	-0.815317	0.00034216600916439	0.00196667088434541	DOWN
AZU1	1.93383614863677	0.000342238072568966	0.00196667088434541	UP
GALR2	1.03638138644658	0.000343428161367757	0.00197239641914189	UP
KIAA1715	-0.818811	0.000344907094140813	0.00198027538545027	DOWN
NPDC1	0.646918229856758	0.000346284230947792	0.00198644527240552	UP
WDR52	-0.879877	0.000349703198553682	0.00200255910125261	DOWN
LINC00622	-0.687212	0.000350215310686776	0.00200476752228083	DOWN
FGFR2	0.8673748147319	0.000350495931099811	0.00200476752228083	UP
HERC6	0.798329136654759	0.000354844556553754	0.00202506792803863	UP
ZNF711	-0.671686	0.000354867479952757	0.00202506792803863	DOWN
KIFC3	-0.766214	0.000365528718654137	0.00207748131239695	DOWN
UNK	-0.523595	0.00036619260122122	0.00208029368171903	DOWN
C5orf45	-0.534904	0.000366234757510615	0.00208029368171903	DOWN
ZNF605	-0.690567	0.000367079837538277	0.00208447555256395	DOWN
RASAL2	-0.725945	0.000370125377930467	0.00209876218188033	DOWN
LOC100132356	-0.81123	0.000376533539284809	0.00212835988245953	DOWN
MND1	0.757720323906001	0.000383350987922823	0.00216007754893927	UP
IL9R	-0.934673	0.000383866498688262	0.00216236378543325	DOWN
NGFRAP1	0.72169028901704	0.000384613868776678	0.00216595443139845	UP
PTPLA	0.572726911198612	0.000385581356709095	0.00217078226516504	UP
CTSG	1.2439486347476	0.000387558540303885	0.00218129019584178	UP
WDR20	-0.620979	0.000390231535450349	0.00219517430743577	DOWN
GNAL	-1.01676	0.000390248257507491	0.00219517430743577	DOWN
LINC00928	-1.07443	0.000392413936897241	0.00220546708785699	DOWN
RNASE3	1.69613581249584	0.000392553275264171	0.00220562092681943	UP
AMPH	1.15405672298991	0.000394934203984463	0.00221646976760397	UP
GATM	-0.764495	0.000398320601007065	0.00223165928523223	DOWN
PRSS23	-1.03519	0.000398433712683981	0.00223165928523223	DOWN
CEP78	-0.501369	0.00040016498933693	0.00224071919412967	DOWN
MIRLET7D	-0.87255	0.000401641416417997	0.00224834733220179	DOWN
SALL4	-0.815866	0.000402310601863571	0.00225104618448059	DOWN
PKP1	-1.03476	0.000405100413039836	0.0022651356901708	DOWN
LRFN3	-0.747214	0.000405270480713648	0.00226544358671344	DOWN
ZBTB26	-0.5022	0.000406686978512536	0.00227142806626551	DOWN
ERVW-1	0.533905356123405	0.000407110172945409	0.00227314719298515	UP
KIR3DL1	-0.86379	0.00040907972373701	0.0022831263859327	DOWN
NAP1L3	-0.904504	0.000409129201601219	0.0022831263859327	DOWN
KIAA1161	-0.566814	0.000410321021286321	0.00228912880156308	DOWN
EFR3A	-0.581204	0.000414089396698769	0.00230819100893295	DOWN
FGF13	0.741963058899277	0.000414378307525633	0.00230914802827368	UP
WNK2	0.562843701739784	0.000415552053959959	0.00231307146396079	UP
RP11-12M5.1	0.637229766917376	0.000420031936375277	0.00233339230531771	UP
NOS1	-0.604306	0.000423431391831561	0.00234896507679243	DOWN
NTRK3	-0.861938	0.000425197760964692	0.00235743616471812	DOWN
IGDCC3	0.520159588732029	0.000427940224490927	0.00237063961817963	UP
ZNRD1-AS1	-0.873289	0.000428558937131863	0.00237278302744042	DOWN
KLHL40	0.529807861858528	0.000431174324649654	0.0023858716351892	UP
LOC100131170	0.931783722912882	0.000434804152086534	0.00240123548975403	UP
REG3A	-1.05012	0.000435478888889221	0.00240361407459478	DOWN
MTCP1	-0.644075	0.000436454925898515	0.00240832649447475	DOWN
SMA4	0.78429181323175	0.000438721709073352	0.00241812505513037	UP
FCHSD1	-0.9512	0.000443339646105635	0.00243948259459075	DOWN
SNRK-AS1	-0.583817	0.000444201281981817	0.00244285903231709	DOWN
DBR1	-0.604701	0.000445968735494149	0.00244966221568298	DOWN
PIM3	0.507875106704708	0.000447263032264141	0.00245489954655094	UP
NPR1	0.918091621383654	0.000448733255260259	0.00246159743675072	UP
UBLCP1	-0.957735	0.000451107847898043	0.00247118284086306	DOWN
LOC730102	-0.509491	0.000451779580611916	0.00247417457839147	DOWN
GYG2	-0.8746	0.000453121656283137	0.00248083477129559	DOWN
PRB1	0.851038578211373	0.000455591167296124	0.00249296955682398	UP
CMC1	-0.52296	0.000458705994878638	0.00250862004250813	DOWN
LOC254057	0.544962825077616	0.00046002054830629	0.00251393361534755	UP
LINC00276	-1.08868	0.000460060443846282	0.00251393361534755	DOWN
SEPT6	-0.516352	0.000461771904772453	0.00251979079005888	DOWN
ZNF654	-0.527739	0.000464309668531164	0.00253223592480493	DOWN
LOC100507006	0.573153168877385	0.000466408631452506	0.00253946479573878	UP
CCDC144A	-1.03267	0.000467671039678952	0.00254422861381819	DOWN
LOC100507654	-0.623714	0.000468369769244108	0.00254616470054341	DOWN
GCGR	1.3839387512029	0.000469780550209292	0.00255147699436803	UP
LOC102723932	-0.72186	0.000472464703541459	0.00256464100167076	DOWN
MPP1	0.566912287201973	0.000475618109204209	0.00257856964840969	UP
RASGEF1B	1.5046092818095	0.000476672351304933	0.00258246267477251	UP
NPSA	0.927034377516314	0.00047803749391903	0.00258633908066767	UP
LOC645355	0.805444666841171	0.000480201115950321	0.00259590608757008	UP
ZCCHC18	-0.518966	0.000481672045267765	0.00260314337989841	DOWN
TAS2R14	-0.715296	0.000487014631555595	0.00262553399754068	DOWN
SLC5A10	-0.861595	0.000487932151786681	0.00262746329421331	DOWN
NEO1	-0.84633	0.000489121651690108	0.00263257033241624	DOWN
BAGE	-1.01722	0.000491032414829649	0.00264141112499434	DOWN
SYBU	-0.683935	0.000497750941956832	0.00267390122869039	DOWN
FBXL18	0.813742097659079	0.000500845956100746	0.00268613245010307	UP
C5orf47	0.708119158897862	0.000502714451961153	0.00269424541007479	UP
LOC729683	1.08812384981962	0.000502768979513424	0.00269424541007479	UP
ZNF790-AS1	-0.556593	0.000505503035166961	0.00270595225265053	DOWN
LOC100133461	0.805520997617634	0.000509712060466664	0.00272629792241454	UP
DACH1	0.504067659627522	0.000514493736406587	0.00274736029099305	UP
P2RY14	-0.832576	0.00051532829021352	0.00275032565400058	DOWN
PNCK	0.792891417236889	0.000516305976844439	0.00275405129646862	UP
PPAP2B	0.656603410348225	0.000516658794027024	0.00275518721806669	UP
LINC00598	-1.01684	0.000521592225326933	0.00277848708672668	DOWN
LOC145474	-0.877428	0.000521833452915825	0.00277902059718541	DOWN
MAN1C1	-0.516099	0.000522413007242884	0.00278135508910205	DOWN
ZNF606	-0.526392	0.000526364011942305	0.00280012008405387	DOWN
CXorf57	-1.04408	0.000528906104906465	0.00281060732682829	DOWN
NAA50	-0.614547	0.000538445891595681	0.00285667805508842	DOWN
PRR16	1.08261626584405	0.000548585733901405	0.00290187711388931	UP
KIAA1586	-0.503848	0.000553979911284916	0.00292726670397037	DOWN
ZBED9	-1.22519	0.000560335505172467	0.00295910804324812	DOWN
SOX12	-0.663775	0.000561036941743268	0.00296058577964121	DOWN
SYCP2L	-1.11896	0.000566575962240141	0.00298501735227829	DOWN
ATP2B1	-0.552584	0.00056927964212736	0.0029976582919719	DOWN
LOC654780	-0.591146	0.000571631658246455	0.0030084349547948	DOWN
SCARF2	-0.975508	0.000572853019747175	0.00301218067166643	DOWN
ZNF76	-0.532873	0.0005772848127687	0.00303251560712816	DOWN
LINC00606	-1.11852	0.000577969143110331	0.00303530102642773	DOWN
NAP1L2	-0.720763	0.000578649424531318	0.00303725420033105	DOWN
WNT5B	0.922234745237954	0.000579757292258503	0.00304063868482435	UP
SLC10A7	-0.723019	0.000580001511584234	0.00304110986869785	DOWN
SYCP2	-0.66791	0.000580246035425371	0.00304158239804268	DOWN
MGAT3	0.753964111040363	0.000583128642081146	0.00305506678732885	UP
GPR155	-0.708133	0.000584555365580645	0.00306079797029352	DOWN
SLC7A7	0.569140743265089	0.000584688703092265	0.00306079797029352	UP
FAM49A	-0.507431	0.000586669958736317	0.00306953825156619	DOWN
DCAF16	-0.748425	0.000594884271758772	0.00310591711353725	DOWN
TFR2	-0.839814	0.000600523573363821	0.00313038207771736	DOWN
PDE7B	-0.878247	0.000602891214174278	0.00314023110206745	DOWN
C1orf145	-0.925521	0.000604672601603898	0.00314784502616152	DOWN
SLC22A16	0.930158101244284	0.000607035954768129	0.00315847894162107	UP
CLPB	1.02097687695512	0.000607509736407818	0.00316010939992015	UP
GRB7	-0.765474	0.000610444741277715	0.00317333075324315	DOWN
ECRP	0.851096647036401	0.000611628494627686	0.00317817718693505	UP
CDHR3	-0.568374	0.000615822197819888	0.00319718670456884	DOWN
UHRF1	0.811387680782534	0.000619777061964373	0.00321458355545976	UP
[truncated: 1,514 more rows]

## Sheet: candidate genes
gene
TNF
PPARGC1A
IL1B
MPO
CFTR
CCL2
ALPL
TKT
SRC
MGAM
MMP9
ELANE
MAPK3
TLR2
PIK3CG
FN1
TIMP1
MME
THBD
NLRP3
ITGAM
ANXA2
C5AR1
CCL4
CXCR2
CXCR1
CFP
CEACAM3

## Sheet: GO_ALL
Supplementary Table S4A. The results of Gene Ontology (GO) enrichment analysis.
ONTOLOGY	ID	Description	GeneRatio	BgRatio	pvalue	p.adjust	qvalue	geneID	Count	richFactor
BP	GO:0002237	response to molecule of bacterial origin	45654	360/18903	4.38888704730775e-14	8.85677406146704e-11	4.16713275439115e-11	TNF/IL1B/MPO/CCL2/ALPL/SRC/ELANE/MAPK3/TLR2/THBD/NLRP3/C5AR1	12	0.0333333333333333
BP	GO:0050900	leukocyte migration	45654	398/18903	1.44530747457664e-13	1.45831524184783e-10	6.86140706351647e-11	TNF/IL1B/CCL2/SRC/MMP9/ELANE/MAPK3/PIK3CG/C5AR1/CCL4/CXCR2/CXCR1	12	0.0301507537688442
BP	GO:0032496	response to lipopolysaccharide	45624	339/18903	8.58927027610425e-13	5.77771580572612e-10	2.71842869791089e-10	TNF/IL1B/MPO/CCL2/ALPL/SRC/ELANE/MAPK3/TLR2/THBD/NLRP3	11	0.0324483775811209
BP	GO:0071621	granulocyte chemotaxis	45532	130/18903	1.11446009550389e-11	5.62245118181713e-09	2.64537633195924e-09	IL1B/CCL2/MAPK3/PIK3CG/C5AR1/CCL4/CXCR2/CXCR1	8	0.0615384615384615
BP	GO:0032103	positive regulation of response to external stimulus	45624	464/18903	2.55402843291053e-11	1.03080587552269e-08	4.84996557154799e-09	TNF/IL1B/SRC/MAPK3/TLR2/PIK3CG/THBD/NLRP3/C5AR1/CCL4/CXCR2	11	0.0237068965517241
BP	GO:0097530	granulocyte migration	45532	158/18903	5.37593374012281e-11	1.80810571459464e-08	8.5071793571768e-09	IL1B/CCL2/MAPK3/PIK3CG/C5AR1/CCL4/CXCR2/CXCR1	8	0.0506329113924051
BP	GO:0030593	neutrophil chemotaxis	45501	106/18903	1.53294426641756e-10	4.41925932804376e-08	2.07927177189269e-08	IL1B/CCL2/PIK3CG/C5AR1/CCL4/CXCR2/CXCR1	7	0.0660377358490566
BP	GO:0002526	acute inflammatory response	45501	114/18903	2.56811938605257e-10	6.4780811513176e-08	3.04795221870976e-08	TNF/IL1B/ELANE/PIK3CG/FN1/NLRP3/CXCR2	7	0.0614035087719298
BP	GO:0071674	mononuclear cell migration	45532	206/18903	4.47549577316833e-10	1.00350560780597e-07	4.72151717824308e-08	TNF/CCL2/MAPK3/PIK3CG/C5AR1/CCL4/CXCR2/CXCR1	8	0.0388349514563107
BP	GO:1990266	neutrophil migration	45501	130/18903	6.49100870673026e-10	1.30988555701817e-07	6.16304195102178e-08	IL1B/CCL2/PIK3CG/C5AR1/CCL4/CXCR2/CXCR1	7	0.0538461538461538
BP	GO:0150076	neuroinflammatory response	45471	73/18903	9.47319611069574e-10	1.73790088648945e-07	8.17686401133737e-08	TNF/IL1B/MMP9/TLR2/ITGAM/C5AR1	6	0.0821917808219178
BP	GO:0030595	leukocyte chemotaxis	45532	240/18903	1.50017919530909e-09	2.48632072640314e-07	1.16981967305599e-07	IL1B/CCL2/MAPK3/PIK3CG/C5AR1/CCL4/CXCR2/CXCR1	8	0.0333333333333333
BP	GO:0097529	myeloid leukocyte migration	45532	242/18903	1.60169323306446e-09	2.48632072640314e-07	1.16981967305599e-07	IL1B/CCL2/MAPK3/PIK3CG/C5AR1/CCL4/CXCR2/CXCR1	8	0.0330578512396694
BP	GO:0006909	phagocytosis	45532	314/18903	1.23456086114037e-08	1.7025555760081e-06	8.01056350508221e-07	TNF/IL1B/CCL2/SRC/ELANE/TLR2/ITGAM/CFP	8	0.0254777070063694
BP	GO:0070372	regulation of ERK1 and ERK2 cascade	45532	315/18903	1.26552693955013e-08	1.7025555760081e-06	8.01056350508221e-07	TNF/IL1B/CCL2/SRC/MAPK3/FN1/C5AR1/CCL4	8	0.0253968253968254
BP	GO:0060326	cell chemotaxis	45532	319/18903	1.39621070687156e-08	1.74632195888832e-06	8.21648535244518e-07	IL1B/CCL2/MAPK3/PIK3CG/C5AR1/CCL4/CXCR2/CXCR1	8	0.0250783699059561
BP	GO:0061900	glial cell activation	45440	54/18903	1.47113346388015e-08	1.74632195888832e-06	8.21648535244518e-07	TNF/IL1B/TLR2/ITGAM/C5AR1	5	0.0925925925925926
BP	GO:0070371	ERK1 and ERK2 cascade	45532	340/18903	2.29173304529746e-08	2.56928738078348e-06	1.20885567652533e-06	TNF/IL1B/CCL2/SRC/MAPK3/FN1/C5AR1/CCL4	8	0.0235294117647059
BP	GO:0043410	positive regulation of MAPK cascade	45563	496/18903	2.43018358969133e-08	2.58111078105111e-06	1.21441861379589e-06	TNF/IL1B/CCL2/SRC/ELANE/MAPK3/PIK3CG/C5AR1/CCL4	9	0.0181451612903226
BP	GO:0071222	cellular response to lipopolysaccharide	45501	222/18903	2.69133075955069e-08	2.71555273638665e-06	1.27767386584985e-06	TNF/IL1B/CCL2/SRC/MAPK3/TLR2/NLRP3	7	0.0315315315315315
BP	GO:0031663	lipopolysaccharide-mediated signaling pathway	45440	63/18903	3.23992261655952e-08	3.11341135248434e-06	1.46486726823894e-06	TNF/IL1B/CCL2/MAPK3/TLR2	5	0.0793650793650794
BP	GO:0002685	regulation of leukocyte migration	45501	231/18903	3.53657735007179e-08	3.24400595111131e-06	1.52631233003098e-06	TNF/CCL2/ELANE/MAPK3/C5AR1/CCL4/CXCR2	7	0.0303030303030303
BP	GO:0071219	cellular response to molecule of bacterial origin	45501	234/18903	3.8641109675425e-08	3.39033736195685e-06	1.59516159850038e-06	TNF/IL1B/CCL2/SRC/MAPK3/TLR2/NLRP3	7	0.0299145299145299
BP	GO:0002274	myeloid leukocyte activation	45501	237/18903	4.21699413645441e-08	3.54578923640208e-06	1.66830206626398e-06	TNF/TLR2/PIK3CG/FN1/ITGAM/C5AR1/CXCR2	7	0.029535864978903
BP	GO:0071216	cellular response to biotic stimulus	45501	261/18903	8.15891250891105e-08	6.585874177193e-06	3.09866908759485e-06	TNF/IL1B/CCL2/SRC/MAPK3/TLR2/NLRP3	7	0.0268199233716475
BP	GO:0050727	regulation of inflammatory response	45532	414/18903	1.04752484070813e-07	8.13040434057313e-06	3.82537411465076e-06	TNF/IL1B/SRC/MMP9/ELANE/TLR2/PIK3CG/NLRP3	8	0.0193236714975845
BP	GO:1901889	negative regulation of cell junction assembly	45410	32/18903	1.34557928626134e-07	1.00569592580569e-05	4.73182267527378e-06	TNF/IL1B/SRC/TLR2	4	0.125
BP	GO:0031349	positive regulation of defense response	45501	307/18903	2.45940814566533e-07	1.77253058498308e-05	8.33979754657941e-06	TNF/IL1B/SRC/MAPK3/TLR2/PIK3CG/NLRP3	7	0.0228013029315961
BP	GO:0097242	amyloid-beta clearance	45410	39/18903	3.05591031612654e-07	2.12649207515288e-05	1.00051945740332e-05	TNF/MME/ITGAM/C5AR1	4	0.102564102564103
BP	GO:0035747	natural killer cell chemotaxis	45379	10/18903	3.46845368836856e-07	2.31906490211115e-05	1.09112541948999e-05	CCL2/PIK3CG/CCL4	3	0.3
BP	GO:0001819	positive regulation of cytokine production	45532	486/18903	3.5624882044324e-07	2.31906490211115e-05	1.09112541948999e-05	TNF/IL1B/SRC/ELANE/TLR2/PIK3CG/NLRP3/C5AR1	8	0.0164609053497942
BP	GO:0050764	regulation of phagocytosis	45440	103/18903	3.87448252341617e-07	2.44334554132932e-05	1.14959974872414e-05	TNF/IL1B/CCL2/TLR2/CFP	5	0.0485436893203883
BP	GO:0019221	cytokine-mediated signaling pathway	45532	496/18903	4.15783953841065e-07	2.54258187530687e-05	1.19629067420938e-05	TNF/IL1B/CCL2/SRC/MAPK3/CCL4/CXCR2/CXCR1	8	0.0161290322580645
BP	GO:0071492	cellular response to UV-A	45379	11/18903	4.76439334145927e-07	2.827807577372e-05	1.33049002910101e-05	MMP9/TIMP1/MME	3	0.272727272727273
BP	GO:0062197	cellular response to chemical stress	45501	345/18903	5.40376330192483e-07	3.11565552665266e-05	1.46592315739434e-05	TNF/PPARGC1A/MPO/SRC/MMP9/MAPK3/NLRP3	7	0.0202898550724638
BP	GO:0001774	microglial cell activation	45410	47/18903	6.57320801328373e-07	3.68464826966849e-05	1.7336355637374e-05	TNF/TLR2/ITGAM/C5AR1	4	0.0851063829787234
BP	GO:0002673	regulation of acute inflammatory response	45410	48/18903	7.16348696053207e-07	3.88241854432197e-05	1.82668693702906e-05	TNF/IL1B/PIK3CG/NLRP3	4	0.0833333333333333
BP	GO:0043406	positive regulation of MAP kinase activity	45440	117/18903	7.31079805174604e-07	3.88241854432197e-05	1.82668693702906e-05	TNF/IL1B/SRC/ELANE/PIK3CG	5	0.0427350427350427
BP	GO:0070374	positive regulation of ERK1 and ERK2 cascade	45471	223/18903	7.64239827078318e-07	3.95445120780524e-05	1.86057847240119e-05	TNF/CCL2/SRC/MAPK3/C5AR1/CCL4	6	0.0269058295964126
BP	GO:0002269	leukocyte activation involved in inflammatory response	45410	50/18903	8.46130378541944e-07	4.26872775974411e-05	2.00844631959167e-05	TNF/TLR2/ITGAM/C5AR1	4	0.08
BP	GO:0050920	regulation of chemotaxis	45471	230/18903	9.15417919726229e-07	4.50237060038604e-05	2.11837581844881e-05	CCL2/ELANE/MAPK3/C5AR1/CCL4/CXCR2	6	0.0260869565217391
BP	GO:0071675	regulation of mononuclear cell migration	45440	123/18903	9.37064247850414e-07	4.50237060038604e-05	2.11837581844881e-05	TNF/CCL2/MAPK3/C5AR1/CCL4	5	0.040650406504065
BP	GO:0070141	response to UV-A	45379	14/18903	1.04792968546646e-06	4.90522692012915e-05	2.30792065200381e-05	MMP9/TIMP1/MME	3	0.214285714285714
BP	GO:0042742	defense response to bacterium	45501	382/18903	1.06952420458713e-06	4.90522692012915e-05	2.30792065200381e-05	TNF/IL1B/MPO/ELANE/TLR2/C5AR1/CFP	7	0.0183246073298429
BP	GO:0002688	regulation of leukocyte chemotaxis	45440	127/18903	1.09808465015419e-06	4.92429960891367e-05	2.31689439634872e-05	CCL2/MAPK3/C5AR1/CCL4/CXCR2	5	0.0393700787401575
BP	GO:0070555	response to interleukin-1	45440	141/18903	1.8407895418919e-06	8.07546368595184e-05	3.7995244091224e-05	IL1B/CCL2/SRC/MAPK3/CCL4	5	0.0354609929078014
BP	GO:0036005	response to macrophage colony-stimulating factor	45379	17/18903	1.95185189431772e-06	8.38050451645352e-05	3.94304682793859e-05	TNF/ALPL/TLR2	3	0.176470588235294
BP	GO:0032757	positive regulation of interleukin-8 production	45410	63/18903	2.15976436980836e-06	9.08000937140266e-05	4.27216548589286e-05	TNF/IL1B/ELANE/TLR2	4	0.0634920634920635
BP	GO:0002687	positive regulation of leukocyte migration	45440	148/18903	2.33675586104009e-06	9.62361903587532e-05	4.52793509486179e-05	TNF/MAPK3/C5AR1/CCL4/CXCR2	5	0.0337837837837838
BP	GO:0032102	negative regulation of response to external stimulus	45501	436/18903	2.57655653535231e-06	0.000102252042975016	4.81098235686526e-05	TNF/CCL2/SRC/ELANE/THBD/NLRP3/ANXA2	7	0.0160550458715596
BP	GO:1903039	positive regulation of leukocyte cell-cell adhesion	45471	275/18903	2.58416956973528e-06	0.000102252042975016	4.81098235686526e-05	TNF/IL1B/CCL2/SRC/ELANE/NLRP3	6	0.0218181818181818
BP	GO:0042060	wound healing	45501	442/18903	2.82038079108361e-06	0.00010816082224714	5.08899179317304e-05	TNF/SRC/PIK3CG/FN1/TIMP1/THBD/ANXA2	7	0.0158371040723982
BP	GO:0050729	positive regulation of inflammatory response	45440	154/18903	2.84069552978118e-06	0.00010816082224714	5.08899179317304e-05	TNF/IL1B/TLR2/PIK3CG/NLRP3	5	0.0324675324675325
BP	GO:0034599	cellular response to oxidative stress	45471	288/18903	3.37355645448863e-06	0.000126071054169594	5.93167236247319e-05	TNF/PPARGC1A/MPO/SRC/MMP9/MAPK3	6	0.0208333333333333
BP	GO:0052547	regulation of peptidase activity	45501	459/18903	3.61851570576312e-06	0.000132766630804181	6.24670079731738e-05	TNF/SRC/MMP9/FN1/TIMP1/NLRP3/ANXA2	7	0.0152505446623094
BP	GO:0051222	positive regulation of protein transport	45471	294/18903	3.79895924933577e-06	0.000136898210092135	6.44109256184373e-05	TNF/IL1B/CFTR/SRC/TLR2/ITGAM	6	0.0204081632653061
BP	GO:0045123	cellular extravasation	45410	74/18903	4.12555418451522e-06	0.000143540833523305	6.75362953617555e-05	TNF/CCL2/ELANE/PIK3CG	4	0.0540540540540541
BP	GO:0050766	positive regulation of phagocytosis	45410	74/18903	4.12555418451522e-06	0.000143540833523305	6.75362953617555e-05	TNF/IL1B/CCL2/CFP	4	0.0540540540540541
BP	GO:0048143	astrocyte activation	45379	23/18903	5.05325445885017e-06	0.000167667814895666	7.88880961013463e-05	TNF/IL1B/C5AR1	3	0.130434782608696
BP	GO:0045785	positive regulation of cell adhesion	45501	484/18903	5.12955505991485e-06	0.000167667814895666	7.88880961013463e-05	TNF/IL1B/CCL2/SRC/ELANE/FN1/NLRP3	7	0.0144628099173554
BP	GO:0042063	gliogenesis	45471	310/18903	5.15134019996596e-06	0.000167667814895666	7.88880961013463e-05	TNF/IL1B/CCL2/MAPK3/TLR2/C5AR1	6	0.0193548387096774
BP	GO:1904951	positive regulation of establishment of protein localization	45471	310/18903	5.15134019996596e-06	0.000167667814895666	7.88880961013463e-05	TNF/IL1B/CFTR/SRC/TLR2/ITGAM	6	0.0193548387096774
BP	GO:0048660	regulation of smooth muscle cell proliferation	45440	175/18903	5.31105908558238e-06	0.000169003891182114	7.95167230954395e-05	TNF/PPARGC1A/SRC/MMP9/ELANE	5	0.0285714285714286
BP	GO:0002437	inflammatory response to antigenic stimulus	45410	79/18903	5.35988554789659e-06	0.000169003891182114	7.95167230954395e-05	TNF/SRC/ELANE/CXCR2	4	0.0506329113924051
BP	GO:0051043	regulation of membrane protein ectodomain proteolysis	45379	24/18903	5.76942140379085e-06	0.000179118344505384	8.42755968618518e-05	TNF/IL1B/TIMP1	3	0.125
BP	GO:0048659	smooth muscle cell proliferation	45440	179/18903	5.92997289507649e-06	0.000181313413670672	8.53083819993459e-05	TNF/PPARGC1A/SRC/MMP9/ELANE	5	0.0279329608938547
BP	GO:0048708	astrocyte differentiation	45410	82/18903	6.22043894192203e-06	0.000187355907235801	8.81513892476618e-05	TNF/IL1B/MAPK3/C5AR1	4	0.0487804878048781
BP	GO:0022409	positive regulation of cell-cell adhesion	45471	322/18903	6.40375454296001e-06	0.000190040833348431	8.94146532159432e-05	TNF/IL1B/CCL2/SRC/ELANE/NLRP3	6	0.0186335403726708
BP	GO:0043405	regulation of MAP kinase activity	45440	186/18903	7.14804566984941e-06	0.0002090544371269	9.83605979283627e-05	TNF/IL1B/SRC/ELANE/PIK3CG	5	0.0268817204301075
BP	GO:0050995	negative regulation of lipid catabolic process	45379	26/18903	7.39662201515842e-06	0.000213234046094138	0.000100327113649216	TNF/IL1B/PIK3CG	3	0.115384615384615
BP	GO:0071214	cellular response to abiotic stimulus	45471	335/18903	8.02935547495578e-06	0.000225044990950844	0.000105884190620031	IL1B/MMP9/MAPK3/TIMP1/MME/NLRP3	6	0.017910447761194
BP	GO:0104004	cellular response to environmental stimulus	45471	335/18903	8.02935547495578e-06	0.000225044990950844	0.000105884190620031	IL1B/MMP9/MAPK3/TIMP1/MME/NLRP3	6	0.017910447761194
BP	GO:0002407	dendritic cell chemotaxis	45379	27/18903	8.31294919603965e-06	0.000229801801063123	0.000108122280819434	PIK3CG/CXCR2/CXCR1	3	0.111111111111111
BP	GO:0070098	chemokine-mediated signaling pathway	45410	90/18903	9.01379587390351e-06	0.000245808649642396	0.000115653540231308	CCL2/CCL4/CXCR2/CXCR1	4	0.0444444444444444
BP	GO:0002675	positive regulation of acute inflammatory response	45379	28/18903	9.3012718481765e-06	0.000250266221194936	0.000117750837993757	TNF/IL1B/PIK3CG	3	0.107142857142857
BP	GO:0002690	positive regulation of leukocyte chemotaxis	45410	97/18903	1.213605024022e-05	0.000318834482605564	0.000150012364149089	MAPK3/C5AR1/CCL4/CXCR2	4	0.0412371134020619
BP	GO:0032642	regulation of chemokine production	45410	98/18903	1.26396226999233e-05	0.000318834482605564	0.000150012364149089	TNF/IL1B/ELANE/TLR2	4	0.0408163265306122
BP	GO:0048661	positive regulation of smooth muscle cell proliferation	45410	98/18903	1.26396226999233e-05	0.000318834482605564	0.000150012364149089	TNF/SRC/MMP9/ELANE	4	0.0408163265306122
BP	GO:1990868	response to chemokine	45410	98/18903	1.26396226999233e-05	0.000318834482605564	0.000150012364149089	CCL2/CCL4/CXCR2/CXCR1	4	0.0408163265306122
BP	GO:1990869	cellular response to chemokine	45410	98/18903	1.26396226999233e-05	0.000318834482605564	0.000150012364149089	CCL2/CCL4/CXCR2/CXCR1	4	0.0408163265306122
BP	GO:0032602	chemokine production	45410	99/18903	1.31584344649003e-05	0.000324265778698216	0.000152567801567884	TNF/IL1B/ELANE/TLR2	4	0.0404040404040404
BP	GO:0009612	response to mechanical stimulus	45440	211/18903	1.31763101354082e-05	0.000324265778698216	0.000152567801567884	TNF/IL1B/MPO/SRC/MAPK3	5	0.023696682464455
BP	GO:0045862	positive regulation of proteolysis	45471	372/18903	1.45694727145483e-05	0.000354231276360946	0.000166666637774541	TNF/IL1B/SRC/FN1/NLRP3/ANXA2	6	0.0161290322580645
BP	GO:0019233	sensory perception of pain	45410	103/18903	1.5391921598557e-05	0.000356297208835026	0.000167638663799068	TNF/CCL2/MAPK3/MME	4	0.0388349514563107
BP	GO:0032677	regulation of interleukin-8 production	45410	103/18903	1.5391921598557e-05	0.000356297208835026	0.000167638663799068	TNF/IL1B/ELANE/TLR2	4	0.0388349514563107
BP	GO:0002573	myeloid leukocyte differentiation	45440	218/18903	1.54255094015599e-05	0.000356297208835026	0.000167638663799068	TNF/SRC/MMP9/TLR2/ANXA2	5	0.0229357798165138
BP	GO:0043491	protein kinase B signaling	45440	218/18903	1.54255094015599e-05	0.000356297208835026	0.000167638663799068	TNF/IL1B/CCL2/SRC/PIK3CG	5	0.0229357798165138
BP	GO:0050767	regulation of neurogenesis	45471	377/18903	1.57138015789481e-05	0.000356297208835026	0.000167638663799068	TNF/IL1B/TLR2/FN1/MME/ANXA2	6	0.0159151193633952
BP	GO:1903037	regulation of leukocyte cell-cell adhesion	45471	377/18903	1.57138015789481e-05	0.000356297208835026	0.000167638663799068	TNF/IL1B/CCL2/SRC/ELANE/NLRP3	6	0.0159151193633952
BP	GO:0032637	interleukin-8 production	45410	104/18903	1.59913343465326e-05	0.000358561252347809	0.000168703901527163	TNF/IL1B/ELANE/TLR2	4	0.0384615384615385
BP	GO:0036336	dendritic cell migration	45379	34/18903	1.68890563045961e-05	0.000374528743106318	0.00017621664299301	PIK3CG/CXCR2/CXCR1	3	0.0882352941176471
BP	GO:0007596	blood coagulation	45440	225/18903	1.79639918837168e-05	0.0003940362567537	0.000185394973445223	SRC/PIK3CG/FN1/THBD/ANXA2	5	0.0222222222222222
BP	GO:0010001	glial cell differentiation	45440	227/18903	1.8745953136405e-05	0.000406767026121133	0.000191384829983445	TNF/IL1B/MAPK3/TLR2/C5AR1	5	0.0220264317180617
BP	GO:0050878	regulation of body fluid levels	45471	390/18903	1.90332717872088e-05	0.000408607898580716	0.000192250964748738	CFTR/SRC/PIK3CG/FN1/THBD/ANXA2	6	0.0153846153846154
BP	GO:0042116	macrophage activation	45410	109/18903	1.92497501904435e-05	0.000408905219834895	0.000192390855088976	TNF/TLR2/ITGAM/C5AR1	4	0.036697247706422
BP	GO:0071902	positive regulation of protein serine/threonine kinase activity	45440	229/18903	1.95542236586324e-05	0.000411046076490835	0.000193398133114983	TNF/IL1B/SRC/ELANE/PIK3CG	5	0.0218340611353712
BP	GO:0050817	coagulation	45440	230/18903	1.99684193417192e-05	0.000413207265854967	0.000194414977727391	SRC/PIK3CG/FN1/THBD/ANXA2	5	0.0217391304347826
BP	GO:0007599	hemostasis	45440	231/18903	2.03894267170458e-05	0.000413207265854967	0.000194414977727391	SRC/PIK3CG/FN1/THBD/ANXA2	5	0.0216450216450216
BP	GO:0050769	positive regulation of neurogenesis	45440	231/18903	2.03894267170458e-05	0.000413207265854967	0.000194414977727391	TNF/IL1B/TLR2/FN1/MME	5	0.0216450216450216
BP	GO:0071347	cellular response to interleukin-1	45410	111/18903	2.06808393713338e-05	0.000413207265854967	0.000194414977727391	IL1B/CCL2/MAPK3/CCL4	4	0.036036036036036
BP	GO:1901222	regulation of NIK/NF-kappaB signaling	45410	111/18903	2.06808393713338e-05	0.000413207265854967	0.000194414977727391	TNF/IL1B/TLR2/NLRP3	4	0.036036036036036
BP	GO:0007229	integrin-mediated signaling pathway	45410	113/18903	2.21886774261972e-05	0.000438987755353588	0.000206544757878534	SRC/FN1/TIMP1/ITGAM	4	0.0353982300884956
BP	GO:0009615	response to virus	45471	409/18903	2.48846283976403e-05	0.000487545437926584	0.000229391260241917	TNF/IL1B/SRC/TLR2/NLRP3/CCL4	6	0.0146699266503667
BP	GO:0021782	glial cell development	45410	117/18903	2.544485108333e-05	0.000493727975828461	0.000232300158675745	TNF/IL1B/TLR2/C5AR1	4	0.0341880341880342
BP	GO:0050830	defense response to Gram-positive bacterium	45410	118/18903	2.63108931279298e-05	0.000500899833322287	0.000235674534274009	TNF/IL1B/TLR2/C5AR1	4	0.0338983050847458
BP	GO:0071346	cellular response to interferon-gamma	45410	118/18903	2.63108931279298e-05	0.000500899833322287	0.000235674534274009	TNF/CCL2/TLR2/CCL4	4	0.0338983050847458
BP	GO:0007159	leukocyte cell-cell adhesion	45471	414/18903	2.66439117571773e-05	0.000502499195569942	0.000236427037923993	TNF/IL1B/CCL2/SRC/ELANE/NLRP3	6	0.0144927536231884
BP	GO:0048246	macrophage chemotaxis	45379	40/18903	2.7719569418675e-05	0.000517945287841538	0.00024369446019147	CCL2/MAPK3/C5AR1	3	0.075
BP	GO:0033002	muscle cell proliferation	45440	247/18903	2.81181651648848e-05	0.000520573002777408	0.000244930806168286	TNF/PPARGC1A/SRC/MMP9/ELANE	5	0.0202429149797571
BP	GO:0042119	neutrophil activation	45379	41/18903	2.98783126033413e-05	0.000543193106608494	0.000255573617526922	TNF/ITGAM/CXCR2	3	0.0731707317073171
BP	GO:0150077	regulation of neuroinflammatory response	45379	41/18903	2.98783126033413e-05	0.000543193106608494	0.000255573617526922	TNF/IL1B/MMP9	3	0.0731707317073171
BP	GO:0010951	negative regulation of endopeptidase activity	45440	252/18903	3.09489818582577e-05	0.000557634333838965	0.000262368248460042	TNF/SRC/MMP9/TIMP1/ANXA2	5	0.0198412698412698
BP	GO:0052548	regulation of endopeptidase activity	45471	428/18903	3.21104163885698e-05	0.000569018515387538	0.000267724532303771	TNF/SRC/MMP9/TIMP1/NLRP3/ANXA2	6	0.014018691588785
BP	GO:0014002	astrocyte development	45379	42/18903	3.21447526036568e-05	0.000569018515387538	0.000267724532303771	TNF/IL1B/C5AR1	3	0.0714285714285714
BP	GO:0006979	response to oxidative stress	45471	434/18903	3.47140583348285e-05	0.000609156258432034	0.000286609433574511	TNF/PPARGC1A/MPO/SRC/MMP9/MAPK3	6	0.0138248847926267
BP	GO:0046683	response to organophosphorus	45410	128/18903	3.62069008452173e-05	0.000629875223324556	0.000296357754649601	IL1B/CFTR/PIK3CG/THBD	4	0.03125
BP	GO:0002699	positive regulation of immune effector process	45440	261/18903	3.65987394607938e-05	0.000631250053263948	0.00029700461532736	TNF/IL1B/NLRP3/ITGAM/CFP	5	0.0191570881226054
BP	GO:0006509	membrane protein ectodomain proteolysis	45379	44/18903	3.70105959977755e-05	0.000632943921385686	0.000297801584210468	TNF/IL1B/TIMP1	3	0.0681818181818182
BP	GO:0010466	negative regulation of peptidase activity	45440	263/18903	3.79564439035483e-05	0.000643664737792945	0.000302845753215396	TNF/SRC/MMP9/TIMP1/ANXA2	5	0.0190114068441065
BP	GO:0051091	positive regulation of DNA-binding transcription factor activity	45440	266/18903	4.00660065222605e-05	0.000673776676349347	0.000317013490202447	TNF/PPARGC1A/IL1B/TLR2/NLRP3	5	0.018796992481203
BP	GO:0030168	platelet activation	45410	133/18903	4.2065875521791e-05	0.000701561461181605	0.000330086295960465	SRC/PIK3CG/FN1/THBD	4	0.0300751879699248
BP	GO:0002696	positive regulation of leukocyte activation	45471	450/18903	4.24980540275552e-05	0.00070295961498038	0.000330744130568203	TNF/IL1B/CCL2/SRC/NLRP3/ITGAM	6	0.0133333333333333
BP	GO:1903829	positive regulation of protein localization	45471	451/18903	4.30276164712709e-05	0.000705932764544916	0.000332143004339635	TNF/IL1B/CFTR/SRC/TLR2/ITGAM	6	0.0133037694013304
BP	GO:0009314	response to radiation	45471	452/18903	4.35624772472113e-05	0.000708944186168325	0.000333559885203604	TNF/MMP9/ELANE/TIMP1/MME/THBD	6	0.0132743362831858
BP	GO:0051090	regulation of DNA-binding transcription factor activity	45471	454/18903	4.46482522926129e-05	0.000720801385011943	0.000339138724782626	TNF/PPARGC1A/IL1B/MAPK3/TLR2/NLRP3	6	0.013215859030837
BP	GO:0036230	granulocyte activation	45379	47/18903	4.51785201185857e-05	0.000723573441264334	0.000340442983683913	TNF/ITGAM/CXCR2	3	0.0638297872340425
BP	GO:0051960	regulation of nervous system development	45471	456/18903	4.57556980416998e-05	0.000727047233450002	0.000342077410970686	TNF/IL1B/TLR2/FN1/MME/ANXA2	6	0.0131578947368421
BP	GO:0006953	acute-phase response	45379	48/18903	4.8142664880088e-05	0.000758999201000137	0.000357110885870389	TNF/IL1B/FN1	3	0.0625
BP	GO:1903532	positive regulation of secretion by cell	45440	278/18903	4.94304791689677e-05	0.000773159285315485	0.000363773238409352	IL1B/CFTR/TLR2/ITGAM/ANXA2	5	0.0179856115107914
BP	GO:0002443	leukocyte mediated immunity	45471	463/18903	4.98070897378658e-05	0.000773159285315485	0.000363773238409352	TNF/IL1B/ELANE/PIK3CG/NLRP3/ITGAM	6	0.0129589632829374
BP	GO:0051962	positive regulation of nervous system development	45440	279/18903	5.02812365034636e-05	0.00077456133789305	0.00036443290740156	TNF/IL1B/TLR2/FN1/MME	5	0.017921146953405
BP	GO:0002705	positive regulation of leukocyte mediated immunity	45410	140/18903	5.13974837615056e-05	0.000779850543088108	0.000366921490723214	TNF/IL1B/NLRP3/ITGAM	4	0.0285714285714286
BP	GO:0034341	response to interferon-gamma	45410	140/18903	5.13974837615056e-05	0.000779850543088108	0.000366921490723214	TNF/CCL2/TLR2/CCL4	4	0.0285714285714286
BP	GO:0050867	positive regulation of cell activation	45471	467/18903	5.2248550993345e-05	0.00078684758137739	0.000370213613479947	TNF/IL1B/CCL2/SRC/NLRP3/ITGAM	6	0.012847965738758
BP	GO:0014074	response to purine-containing compound	45410	142/18903	5.43208688065904e-05	0.000802010311633368	0.000377347713261331	IL1B/CFTR/PIK3CG/THBD	4	0.028169014084507
BP	GO:0038061	NIK/NF-kappaB signaling	45410	142/18903	5.43208688065904e-05	0.000802010311633368	0.000377347713261331	TNF/IL1B/TLR2/NLRP3	4	0.028169014084507
BP	GO:1904707	positive regulation of vascular associated smooth muscle cell proliferation	45379	50/18903	5.44476772516211e-05	0.000802010311633368	0.000377347713261331	TNF/SRC/MMP9	3	0.06
BP	GO:0031667	response to nutrient levels	45471	474/18903	5.6752008727237e-05	0.000829895316025829	0.000390467672555056	TNF/PPARGC1A/MPO/ALPL/SRC/MAPK3	6	0.0126582278481013
BP	GO:0050921	positive regulation of chemotaxis	45410	144/18903	5.73640027128307e-05	0.000832809766003542	0.000391838928034633	MAPK3/C5AR1/CCL4/CXCR2	4	0.0277777777777778
BP	GO:0014065	phosphatidylinositol 3-kinase signaling	45410	145/18903	5.89314138849696e-05	0.000849454237284776	0.000399670190407839	TNF/SRC/PIK3CG/FN1	4	0.0275862068965517
BP	GO:0071622	regulation of granulocyte chemotaxis	45379	53/18903	6.48828264187779e-05	0.000928606693000665	0.00043691160455198	MAPK3/C5AR1/CXCR2	3	0.0566037735849057
BP	GO:0009411	response to UV	45410	149/18903	6.5515529488643e-05	0.000931058721887898	0.000438065289835107	MMP9/ELANE/TIMP1/MME	4	0.0268456375838926
BP	GO:0034614	cellular response to reactive oxygen species	45410	150/18903	6.72420868354031e-05	0.000948912805831074	0.000446465677773527	MPO/SRC/MMP9/MAPK3	4	0.0266666666666667
BP	GO:0022407	regulation of cell-cell adhesion	45471	490/18903	6.82216574017284e-05	0.000956050726643666	0.000449824086084496	TNF/IL1B/CCL2/SRC/ELANE/NLRP3	6	0.0122448979591837
BP	GO:0001667	ameboidal-type cell migration	45471	492/18903	6.97771894704638e-05	0.000971105988630318	0.000456907621795705	TNF/SRC/MMP9/PIK3CG/FN1/TIMP1	6	0.0121951219512195
BP	GO:0062013	positive regulation of small molecule metabolic process	45410	152/18903	7.07945324916646e-05	0.00097851620937109	0.000460394147854949	TNF/PPARGC1A/IL1B/SRC	4	0.0263157894736842
BP	GO:0045834	positive regulation of lipid metabolic process	45410	154/18903	7.44820108560724e-05	0.00101557228315915	0.000477829116587321	TNF/PPARGC1A/IL1B/SRC	4	0.025974025974026
BP	GO:0051092	positive regulation of NF-kappaB transcription factor activity	45410	154/18903	7.44820108560724e-05	0.00101557228315915	0.000477829116587321	TNF/IL1B/TLR2/NLRP3	4	0.025974025974026
BP	GO:0051047	positive regulation of secretion	45440	304/18903	7.55060148392338e-05	0.00102262508688305	0.000481147477110483	IL1B/CFTR/TLR2/ITGAM/ANXA2	5	0.0164473684210526
BP	GO:0010720	positive regulation of cell development	45440	307/18903	7.90894350060966e-05	0.00106401653228202	0.000500622248249117	TNF/IL1B/TLR2/FN1/MME	5	0.0162866449511401
BP	GO:0033619	membrane protein proteolysis	45379	58/18903	8.50391067105683e-05	0.00113648289630415	0.000534717840731492	TNF/IL1B/TIMP1	3	0.0517241379310345
BP	GO:0050890	cognition	45440	314/18903	8.79618491513783e-05	0.00116780928675975	0.000549456980156117	TNF/SRC/TLR2/MME/C5AR1	5	0.0159235668789809
BP	GO:0007566	embryo implantation	45379	59/18903	8.95060095153607e-05	0.00118054331504574	0.000555448370023084	IL1B/MMP9/TIMP1	3	0.0508474576271186
BP	GO:1905517	macrophage migration	45379	60/18903	9.41235116558532e-05	0.00123338471767215	0.000580310372615035	CCL2/MAPK3/C5AR1	3	0.05
BP	GO:0006959	humoral immune response	45440	320/18903	9.61615279878139e-05	0.00125196105470586	0.000589050582309053	TNF/IL1B/CCL2/ELANE/CFP	5	0.015625
BP	GO:0007568	aging	45410	169/18903	0.000106762115103144	0.00138106377101374	0.000649793710006987	MPO/ALPL/TIMP1/MME	4	0.0236686390532544
BP	GO:0010573	vascular endothelial growth factor production	45379	63/18903	0.000108902437817228	0.00139091847794408	0.0006544303724926	TNF/IL1B/C5AR1	3	0.0476190476190476
BP	GO:0050994	regulation of lipid catabolic process	45379	63/18903	0.000108902437817228	0.00139091847794408	0.0006544303724926	TNF/IL1B/PIK3CG	3	0.0476190476190476
BP	GO:0009895	negative regulation of catabolic process	45440	332/18903	0.000114320320481544	0.00143769615114391	0.000676439376314124	TNF/IL1B/PIK3CG/TIMP1/ANXA2	5	0.0150602409638554
BP	GO:0001660	fever generation	45350	11/18903	0.000115414656335636	0.00143769615114391	0.000676439376314124	TNF/IL1B	2	0.181818181818182
BP	GO:0071803	positive regulation of podosome assembly	45350	11/18903	0.000115414656335636	0.00143769615114391	0.000676439376314124	TNF/SRC	2	0.181818181818182
BP	GO:0072584	caveolin-mediated endocytosis	45350	11/18903	0.000115414656335636	0.00143769615114391	0.000676439376314124	SRC/MAPK3	2	0.181818181818182
BP	GO:0048247	lymphocyte chemotaxis	45379	65/18903	0.000119549721877063	0.00147894623957434	0.000695847638670937	CCL2/PIK3CG/CCL4	3	0.0461538461538462
BP	GO:0032386	regulation of intracellular transport	45440	336/18903	0.000120924742086108	0.00147894623957434	0.000695847638670937	IL1B/SRC/MAPK3/ITGAM/ANXA2	5	0.0148809523809524
BP	GO:0051604	protein maturation	45440	336/18903	0.000120924742086108	0.00147894623957434	0.000695847638670937	SRC/FN1/MME/THBD/ANXA2	5	0.0148809523809524
BP	GO:0001659	temperature homeostasis	45410	178/18903	0.000130426967368276	0.00157180212370735	0.00073953654769393	TNF/PPARGC1A/IL1B/ALPL	4	0.0224719101123595
BP	GO:0048015	phosphatidylinositol-mediated signaling	45410	178/18903	0.000130426967368276	0.00157180212370735	0.00073953654769393	TNF/SRC/PIK3CG/FN1	4	0.0224719101123595
BP	GO:1901224	positive regulation of NIK/NF-kappaB signaling	45379	67/18903	0.000130853695135201	0.00157180212370735	0.00073953654769393	TNF/IL1B/TLR2	3	0.0447761194029851
BP	GO:0031650	regulation of heat generation	45350	12/18903	0.000138370663131636	0.00165226034437657	0.000777392327279574	TNF/IL1B	2	0.166666666666667
BP	GO:0019216	regulation of lipid metabolic process	45440	347/18903	0.000140607269953799	0.00166909100451039	0.000785311191940102	TNF/PPARGC1A/IL1B/SRC/PIK3CG	5	0.0144092219020173
BP	GO:0048017	inositol lipid-mediated signaling	45410	182/18903	0.000142080032764247	0.00167578642254812	0.000788461401668354	TNF/SRC/PIK3CG/FN1	4	0.021978021978022
BP	GO:0014015	positive regulation of gliogenesis	45379	69/18903	0.000142832143051673	0.00167578642254812	0.000788461401668354	TNF/IL1B/TLR2	3	0.0434782608695652
BP	GO:0032722	positive regulation of chemokine production	45379	70/18903	0.000149079810230268	0.00173897720835076	0.000818192813067856	TNF/IL1B/TLR2	3	0.0428571428571429
BP	GO:0045861	negative regulation of proteolysis	45440	352/18903	0.000150327478553282	0.00174345317080761	0.000820298763793471	TNF/SRC/MMP9/TIMP1/ANXA2	5	0.0142045454545455
BP	GO:0032621	interleukin-18 production	45350	13/18903	0.000163379112650542	0.00187279141234909	0.000881152706660518	TNF/TLR2	2	0.153846153846154
BP	GO:0032661	regulation of interleukin-18 production	45350	13/18903	0.000163379112650542	0.00187279141234909	0.000881152706660518	TNF/TLR2	2	0.153846153846154
BP	GO:0007565	female pregnancy	45410	189/18903	0.000164263666989985	0.00187279141234909	0.000881152706660518	IL1B/MMP9/TIMP1/THBD	4	0.0211640211640212
BP	GO:2000573	positive regulation of DNA biosynthetic process	45379	74/18903	0.000175844399335433	0.00199356178572418	0.000937975447667418	TNF/SRC/MAPK3	3	0.0405405405405405
BP	GO:0071801	regulation of podosome assembly	45350	14/18903	0.000190434309811388	0.00214690747038761	0.00101012494824976	TNF/SRC	2	0.142857142857143
BP	GO:0051346	negative regulation of hydrolase activity	45440	373/18903	0.000196909414227646	0.00220757332172995	0.00103866837212478	TNF/SRC/MMP9/TIMP1/ANXA2	5	0.0134048257372654
BP	GO:0043393	regulation of protein binding	45410	200/18903	0.000204044905846065	0.00226667528898532	0.00106647598490676	SRC/MMP9/MAPK3/ANXA2	4	0.02
BP	GO:0043154	negative regulation of cysteine-type endopeptidase activity involved in apoptotic process	45379	78/18903	0.000205550831459025	0.00226667528898532	0.00106647598490676	TNF/SRC/MMP9	3	0.0384615384615385
BP	GO:0061045	negative regulation of wound healing	45379	78/18903	0.000205550831459025	0.00226667528898532	0.00106647598490676	TNF/THBD/ANXA2	3	0.0384615384615385
BP	GO:0002697	regulation of immune effector process	45440	379/18903	0.000212053610639721	0.00232567492538563	0.00109423545078391	TNF/IL1B/NLRP3/ITGAM/CFP	5	0.0131926121372032
BP	GO:0002679	respiratory burst involved in defense response	45350	15/18903	0.000219530570869435	0.00235005724716753	0.00110570738977889	MPO/PIK3CG	2	0.133333333333333
BP	GO:0034116	positive regulation of heterotypic cell-cell adhesion	45350	15/18903	0.000219530570869435	0.00235005724716753	0.00110570738977889	TNF/IL1B	2	0.133333333333333
BP	GO:1902563	regulation of neutrophil activation	45350	15/18903	0.000219530570869435	0.00235005724716753	0.00110570738977889	TNF/ITGAM	2	0.133333333333333
BP	GO:0000302	response to reactive oxygen species	45410	204/18903	0.000220099514229268	0.00235005724716753	0.00110570738977889	MPO/SRC/MMP9/MAPK3	4	0.0196078431372549
BP	GO:1901888	regulation of cell junction assembly	45410	204/18903	0.000220099514229268	0.00235005724716753	0.00110570738977889	TNF/IL1B/SRC/TLR2	4	0.0196078431372549
BP	GO:0014068	positive regulation of phosphatidylinositol 3-kinase signaling	45379	80/18903	0.000221549866153742	0.00235309278893817	0.00110713561922812	TNF/SRC/FN1	3	0.0375
BP	GO:0007204	positive regulation of cytosolic calcium ion concentration	45410	205/18903	0.000224251540479969	0.00235697712858634	0.00110896321004897	PIK3CG/C5AR1/CXCR2/CXCR1	4	0.0195121951219512
BP	GO:0043281	regulation of cysteine-type endopeptidase activity involved in apoptotic process	45410	205/18903	0.000224251540479969	0.00235697712858634	0.00110896321004897	TNF/SRC/MMP9/NLRP3	4	0.0195121951219512
BP	GO:0019722	calcium-mediated signaling	45410	208/18903	0.000237046969223038	0.00247855328441498	0.00116616507357066	TNF/CCL4/CXCR2/CXCR1	4	0.0192307692307692
BP	GO:0046209	nitric oxide metabolic process	45379	82/18903	0.000238335210186435	0.00247917759874344	0.00116645881491137	TNF/IL1B/TLR2	3	0.0365853658536585
BP	GO:0044703	multi-organism reproductive process	45410	209/18903	0.00024142674657602	0.00249845730559184	0.00117552996173587	IL1B/MMP9/TIMP1/THBD	4	0.0191387559808612
BP	GO:0061515	myeloid cell development	45379	83/18903	0.00024702795215082	0.0025304690733013	0.00119059157274935	SRC/TLR2/ANXA2	3	0.036144578313253
BP	GO:2001057	reactive nitrogen species metabolic process	45379	83/18903	0.00024702795215082	0.0025304690733013	0.00119059157274935	TNF/IL1B/TLR2	3	0.036144578313253
BP	GO:0051044	positive regulation of membrane protein ectodomain proteolysis	45350	16/18903	0.000250662223396938	0.00255472912532839	0.00120200598354087	TNF/IL1B	2	0.125
BP	GO:0071900	regulation of protein serine/threonine kinase activity	45440	395/18903	0.000256810360645443	0.00260423772755027	0.00122529989580634	TNF/IL1B/SRC/ELANE/PIK3CG	5	0.0126582278481013
BP	GO:0045921	positive regulation of exocytosis	45379	86/18903	0.000274331211472816	0.00276800192376071	0.00130235133025516	CFTR/ITGAM/ANXA2	3	0.0348837209302326
BP	GO:0043523	regulation of neuron apoptotic process	45410	218/18903	0.000283513414431626	0.0027803691137896	0.00130817012187065	TNF/PPARGC1A/CCL2/ITGAM	4	0.018348623853211
BP	GO:0044706	multi-multicellular organism process	45410	218/18903	0.000283513414431626	0.0027803691137896	0.00130817012187065	IL1B/MMP9/TIMP1/THBD	4	0.018348623853211
BP	GO:0031649	heat generation	45350	17/18903	0.000283823606263953	0.0027803691137896	0.00130817012187065	TNF/IL1B	2	0.117647058823529
BP	GO:0072378	blood coagulation, fibrin clot formation	45350	17/18903	0.000283823606263953	0.0027803691137896	0.00130817012187065	FN1/THBD	2	0.117647058823529
BP	GO:1901550	regulation of endothelial cell development	45350	17/18903	0.000283823606263953	0.0027803691137896	0.00130817012187065	TNF/IL1B	2	0.117647058823529
BP	GO:1903140	regulation of establishment of endothelial barrier	45350	17/18903	0.000283823606263953	0.0027803691137896	0.00130817012187065	TNF/IL1B	2	0.117647058823529
BP	GO:0030099	myeloid cell differentiation	45440	407/18903	0.000294854001282323	0.00287447040863637	0.00135244499952533	TNF/SRC/MMP9/TLR2/ANXA2	5	0.0122850122850123
BP	GO:0034644	cellular response to UV	45379	89/18903	0.000303514898816537	0.00294467820101814	0.00138547792880828	MMP9/TIMP1/MME	3	0.0337078651685393
BP	GO:0051591	response to cAMP	45379	90/18903	0.000313670109262835	0.00300822571257694	0.0014153771805041	CFTR/PIK3CG/THBD	3	0.0333333333333333
BP	GO:0030730	sequestering of triglyceride	45350	18/18903	0.00031900906961916	0.00300822571257694	0.0014153771805041	TNF/IL1B	2	0.111111111111111
BP	GO:0036035	osteoclast development	45350	18/18903	0.00031900906961916	0.00300822571257694	0.0014153771805041	SRC/ANXA2	2	0.111111111111111
BP	GO:0051770	positive regulation of nitric-oxide synthase biosynthetic process	45350	18/18903	0.00031900906961916	0.00300822571257694	0.0014153771805041	CCL2/TLR2	2	0.111111111111111
BP	GO:0150078	positive regulation of neuroinflammatory response	45350	18/18903	0.00031900906961916	0.00300822571257694	0.0014153771805041	TNF/IL1B	2	0.111111111111111
BP	GO:2000641	regulation of early endosome to late endosome transport	45350	18/18903	0.00031900906961916	0.00300822571257694	0.0014153771805041	SRC/MAPK3	2	0.111111111111111
BP	GO:2000117	negative regulation of cysteine-type endopeptidase activity	45379	91/18903	0.000324042318305816	0.00304147627135413	0.00143102164559043	TNF/SRC/MMP9	3	0.032967032967033
BP	GO:0045860	positive regulation of protein kinase activity	45440	420/18903	0.000340762117139958	0.00318314792756173	0.00149767848868639	TNF/IL1B/SRC/ELANE/PIK3CG	5	0.0119047619047619
BP	GO:0043434	response to peptide hormone	45440	421/18903	0.000344505960876669	0.00318314792756173	0.00149767848868639	IL1B/ALPL/SRC/TLR2/TIMP1	5	0.0118764845605701
BP	GO:0044070	regulation of anion transport	45379	93/18903	0.000345445686886035	0.00318314792756173	0.00149767848868639	TNF/IL1B/CFTR	3	0.032258064516129
BP	GO:1904705	regulation of vascular associated smooth muscle cell proliferation	45379	93/18903	0.000345445686886035	0.00318314792756173	0.00149767848868639	TNF/SRC/MMP9	3	0.032258064516129
BP	GO:0002523	leukocyte migration involved in inflammatory response	45350	19/18903	0.000356212974870713	0.00319723669427961	0.0015043072861302	TNF/ELANE	2	0.105263157894737
BP	GO:0010759	positive regulation of macrophage chemotaxis	45350	19/18903	0.000356212974870713	0.00319723669427961	0.0015043072861302	MAPK3/C5AR1	2	0.105263157894737
BP	GO:0035743	CD4-positive, alpha-beta T cell cytokine production	45350	19/18903	0.000356212974870713	0.00319723669427961	0.0015043072861302	IL1B/NLRP3	2	0.105263157894737
BP	GO:0048245	eosinophil chemotaxis	45350	19/18903	0.000356212974870713	0.00319723669427961	0.0015043072861302	CCL2/CCL4	2	0.105263157894737
BP	GO:0071800	podosome assembly	45350	19/18903	0.000356212974870713	0.00319723669427961	0.0015043072861302	TNF/SRC	2	0.105263157894737
BP	GO:1903035	negative regulation of response to wounding	45379	94/18903	0.000356480800898371	0.00319723669427961	0.0015043072861302	TNF/THBD/ANXA2	3	0.0319148936170213
BP	GO:2001234	negative regulation of apoptotic signaling pathway	45410	233/18903	0.000365028961844114	0.00325941789823638	0.00153356368692776	TNF/IL1B/SRC/MMP9	4	0.0171673819742489
BP	GO:1990874	vascular associated smooth muscle cell proliferation	45379	95/18903	0.000367740822506392	0.00326916731197312	0.00153815080872138	TNF/SRC/MMP9	3	0.0315789473684211
BP	GO:0071356	cellular response to tumor necrosis factor	45410	234/18903	0.000371000002681625	0.00328367546233122	0.00154497692714139	TNF/CCL2/MAPK3/CCL4	4	0.0170940170940171
BP	GO:2000116	regulation of cysteine-type endopeptidase activity	45410	235/18903	0.000377040813721525	0.00332256926676873	0.00156327655241009	TNF/SRC/MMP9/NLRP3	4	0.0170212765957447
BP	GO:0034329	cell junction assembly	45440	430/18903	0.00037962582653365	0.00333080399106481	0.00156715100930596	TNF/IL1B/SRC/TLR2/FN1	5	0.0116279069767442
BP	GO:0072376	protein activation cascade	45350	20/18903	0.000395429694667137	0.00345444642354235	0.00162532506078723	FN1/THBD	2	0.1
BP	GO:0002703	regulation of leukocyte mediated immunity	45410	241/18903	0.000414777616672291	0.00357952614482861	0.00168417535998926	TNF/IL1B/NLRP3/ITGAM	4	0.016597510373444
BP	GO:0032755	positive regulation of interleukin-6 production	45379	99/18903	0.000415068938498462	0.00357952614482861	0.00168417535998926	TNF/IL1B/TLR2	3	0.0303030303030303
BP	GO:2001237	negative regulation of extrinsic apoptotic signaling pathway	45379	99/18903	0.000415068938498462	0.00357952614482861	0.00168417535998926	TNF/IL1B/SRC	3	0.0303030303030303
BP	GO:0030316	osteoclast differentiation	45379	100/18903	0.000427482634238642	0.00367089342933438	0.00172716387943227	TNF/SRC/ANXA2	3	0.03
BP	GO:0007252	I-kappaB phosphorylation	45350	21/18903	0.000436653612878236	0.00368689117484636	0.00173469085582986	TNF/TLR2	2	0.0952380952380952
BP	GO:0010829	negative regulation of glucose transmembrane transport	45350	21/18903	0.000436653612878236	0.00368689117484636	0.00173469085582986	TNF/IL1B	2	0.0952380952380952
BP	GO:0038083	peptidyl-tyrosine autophosphorylation	45350	21/18903	0.000436653612878236	0.00368689117484636	0.00173469085582986	SRC/MAPK3	2	0.0952380952380952
BP	GO:0060252	positive regulation of glial cell proliferation	45350	21/18903	0.000436653612878236	0.00368689117484636	0.00173469085582986	TNF/IL1B	2	0.0952380952380952
BP	GO:0050804	modulation of chemical synaptic transmission	45440	448/18903	0.000457962961314343	0.00385070523305144	0.00181176575046289	TNF/IL1B/CCL2/SRC/MME	5	0.0111607142857143
BP	GO:0099177	regulation of trans-synaptic signaling	45440	449/18903	0.000462647524498885	0.00387395313045125	0.00182270394015285	TNF/IL1B/CCL2/SRC/MME	5	0.0111358574610245
BP	GO:0009636	response to toxic substance	45410	250/18903	0.000476351311537317	0.00395263703426303	0.0018597248995385	TNF/MPO/TLR2/CCL4	4	0.016
BP	GO:0016485	protein processing	45410	250/18903	0.000476351311537317	0.00395263703426303	0.0018597248995385	SRC/MME/THBD/ANXA2	4	0.016
BP	GO:0051767	nitric-oxide synthase biosynthetic process	45350	22/18903	0.000479879124576037	0.00395263703426303	0.0018597248995385	CCL2/TLR2	2	0.0909090909090909
BP	GO:0051769	regulation of nitric-oxide synthase biosynthetic process	45350	22/18903	0.000479879124576037	0.00395263703426303	0.0018597248995385	CCL2/TLR2	2	0.0909090909090909
BP	GO:0050870	positive regulation of T cell activation	45410	251/18903	0.000483573748521441	0.00396687733543198	0.00186642499429328	IL1B/CCL2/SRC/NLRP3	4	0.0159362549800797
BP	GO:0034612	response to tumor necrosis factor	45410	254/18903	0.000505710782228962	0.00413167756493136	0.00194396388480939	TNF/CCL2/MAPK3/CCL4	4	0.015748031496063
BP	GO:0051402	neuron apoptotic process	45410	255/18903	0.00051324799218618	0.00417634858157948	0.00196498170183334	TNF/PPARGC1A/CCL2/ITGAM	4	0.0156862745098039
BP	GO:0002444	myeloid leukocyte mediated immunity	45379	107/18903	0.000521106277559534	0.00419936774067471	0.00197581226962005	ELANE/PIK3CG/ITGAM	3	0.0280373831775701
BP	GO:0014013	regulation of gliogenesis	45379	107/18903	0.000521106277559534	0.00419936774067471	0.00197581226962005	TNF/IL1B/TLR2	3	0.0280373831775701
BP	GO:0072677	eosinophil migration	45350	23/18903	0.00052510063601577	0.00419936774067471	0.00197581226962005	CCL2/CCL4	2	0.0869565217391304
BP	GO:1900120	regulation of receptor binding	45350	23/18903	0.00052510063601577	0.00419936774067471	0.00197581226962005	MMP9/ANXA2	2	0.0869565217391304
BP	GO:0006898	receptor-mediated endocytosis	45410	257/18903	0.000528562639311881	0.00419936774067471	0.00197581226962005	ITGAM/ANXA2/CXCR2/CXCR1	4	0.0155642023346304
BP	GO:0050708	regulation of protein secretion	45410	257/18903	0.000528562639311881	0.00419936774067471	0.00197581226962005	TNF/IL1B/CFTR/TLR2	4	0.0155642023346304
BP	GO:0045833	negative regulation of lipid metabolic process	45379	110/18903	0.000564937676831946	0.00447076169351712	0.00210350375439593	TNF/IL1B/PIK3CG	3	0.0272727272727273
BP	GO:0002922	positive regulation of humoral immune response	45350	24/18903	0.000572312564616859	0.00451143263826883	0.00212263952830759	TNF/IL1B	2	0.0833333333333333
BP	GO:0014066	regulation of phosphatidylinositol 3-kinase signaling	45379	111/18903	0.000580055922316963	0.00455468035500245	0.00214298767941798	TNF/SRC/FN1	3	0.027027027027027
BP	GO:0051051	negative regulation of transport	45440	479/18903	0.000620867461180298	0.00480538638309929	0.00226094544757997	TNF/IL1B/MMP9/TLR2/ANXA2	5	0.0104384133611691
BP	GO:0034114	regulation of heterotypic cell-cell adhesion	45350	25/18903	0.000621509338943962	0.00480538638309929	0.00226094544757997	TNF/IL1B	2	0.08
BP	GO:0090023	positive regulation of neutrophil chemotaxis	45350	25/18903	0.000621509338943962	0.00480538638309929	0.00226094544757997	C5AR1/CXCR2	2	0.08
BP	GO:1904996	positive regulation of leukocyte adhesion to vascular endothelial cell	45350	25/18903	0.000621509338943962	0.00480538638309929	0.00226094544757997	TNF/ELANE	2	0.08
BP	GO:0002824	positive regulation of adaptive immune response based on somatic recombination of immune receptors built from immunoglobulin superfamily domains	45379	114/18903	0.000626959368857074	0.00481391044741616	0.00226495603962724	TNF/IL1B/NLRP3	3	0.0263157894736842
BP	GO:0032868	response to insulin	45410	269/18903	0.000627382778825792	0.00481391044741616	0.00226495603962724	IL1B/ALPL/SRC/TLR2	4	0.0148698884758364
BP	GO:0051702	biological process involved in interaction with symbiont	45379	116/18903	0.000659536853436494	0.00502770049834238	0.00236554475484056	ELANE/FN1/CCL4	3	0.0258620689655172
BP	GO:0002438	acute inflammatory response to antigenic stimulus	45350	26/18903	0.00067268539868803	0.00502770049834238	0.00236554475484056	ELANE/CXCR2	2	0.0769230769230769
BP	GO:0002726	positive regulation of T cell cytokine production	45350	26/18903	0.00067268539868803	0.00502770049834238	0.00236554475484056	IL1B/NLRP3	2	0.0769230769230769
BP	GO:0010954	positive regulation of protein processing	45350	26/18903	0.00067268539868803	0.00502770049834238	0.00236554475484056	SRC/ANXA2	2	0.0769230769230769
BP	GO:0033622	integrin activation	45350	26/18903	0.00067268539868803	0.00502770049834238	0.00236554475484056	SRC/FN1	2	0.0769230769230769
BP	GO:0045822	negative regulation of heart contraction	45350	26/18903	0.00067268539868803	0.00502770049834238	0.00236554475484056	TNF/PIK3CG	2	0.0769230769230769
BP	GO:1905523	positive regulation of macrophage migration	45350	26/18903	0.00067268539868803	0.00502770049834238	0.00236554475484056	MAPK3/C5AR1	2	0.0769230769230769
BP	GO:0002718	regulation of cytokine production involved in immune response	45379	118/18903	0.000693177726606484	0.0051617441043981	0.00242861258263371	TNF/IL1B/NLRP3	3	0.0254237288135593
BP	GO:0002708	positive regulation of lymphocyte mediated immunity	45379	119/18903	0.000710401330081455	0.00524605073851892	0.00246827904968132	TNF/IL1B/NLRP3	3	0.0252100840336134
BP	GO:0042730	fibrinolysis	45350	27/18903	0.000725835194647387	0.00524605073851892	0.00246827904968132	THBD/ANXA2	2	0.0740740740740741
BP	GO:0070269	pyroptosis	45350	27/18903	0.000725835194647387	0.00524605073851892	0.00246827904968132	ELANE/NLRP3	2	0.0740740740740741
BP	GO:1901623	regulation of lymphocyte chemotaxis	45350	27/18903	0.000725835194647387	0.00524605073851892	0.00246827904968132	CCL2/CCL4	2	0.0740740740740741
BP	GO:1903523	negative regulation of blood circulation	45350	27/18903	0.000725835194647387	0.00524605073851892	0.00246827904968132	TNF/PIK3CG	2	0.0740740740740741
BP	GO:0033674	positive regulation of kinase activity	45440	496/18903	0.000726941922683504	0.00524605073851892	0.00246827904968132	TNF/IL1B/SRC/ELANE/PIK3CG	5	0.0100806451612903
BP	GO:0002367	cytokine production involved in immune response	45379	120/18903	0.000727896039041277	0.00524605073851892	0.00246827904968132	TNF/IL1B/NLRP3	3	0.025
BP	GO:0002821	positive regulation of adaptive immune response	45379	120/18903	0.000727896039041277	0.00524605073851892	0.00246827904968132	TNF/IL1B/NLRP3	3	0.025
BP	GO:0051897	positive regulation of protein kinase B signaling	45379	120/18903	0.000727896039041277	0.00524605073851892	0.00246827904968132	TNF/SRC/PIK3CG	3	0.025
BP	GO:0031623	receptor internalization	45379	121/18903	0.000745663588529412	0.00533598979309345	0.00251059558362647	ANXA2/CXCR2/CXCR1	3	0.0247933884297521
BP	GO:2000278	regulation of DNA biosynthetic process	45379	121/18903	0.000745663588529412	0.00533598979309345	0.00251059558362647	TNF/SRC/MAPK3	3	0.0247933884297521
BP	GO:0010758	regulation of macrophage chemotaxis	45350	28/18903	0.000780953188708866	0.00547959947143947	0.00257816427063711	MAPK3/C5AR1	2	0.0714285714285714
BP	GO:0071624	positive regulation of granulocyte chemotaxis	45350	28/18903	0.000780953188708866	0.00547959947143947	0.00257816427063711	C5AR1/CXCR2	2	0.0714285714285714
BP	GO:1903319	positive regulation of protein maturation	45350	28/18903	0.000780953188708866	0.00547959947143947	0.00257816427063711	SRC/ANXA2	2	0.0714285714285714
BP	GO:1903649	regulation of cytoplasmic transport	45350	28/18903	0.000780953188708866	0.00547959947143947	0.00257816427063711	SRC/MAPK3	2	0.0714285714285714
BP	GO:1903959	regulation of anion transmembrane transport	45350	28/18903	0.000780953188708866	0.00547959947143947	0.00257816427063711	TNF/CFTR	2	0.0714285714285714
BP	GO:0071482	cellular response to light stimulus	45379	123/18903	0.000782024106924959	0.00547959947143947	0.00257816427063711	MMP9/TIMP1/MME	3	0.024390243902439
BP	GO:0072676	lymphocyte migration	45379	124/18903	0.000800620503648717	0.00559049195973395	0.00263033944378489	CCL2/PIK3CG/CCL4	3	0.0241935483870968
BP	GO:0043270	positive regulation of ion transport	45410	289/18903	0.000820281921761509	0.00570803075211974	0.00268564171843514	IL1B/CFTR/CCL2/CCL4	4	0.013840830449827
BP	GO:0010575	positive regulation of vascular endothelial growth factor production	45350	29/18903	0.000838033853828933	0.00581151998978277	0.0027343336449763	IL1B/C5AR1	2	0.0689655172413793
BP	GO:0010632	regulation of epithelial cell migration	45410	292/18903	0.000852456919680874	0.00589129473943837	0.00277186784986355	TNF/SRC/MMP9/PIK3CG	4	0.0136986301369863
BP	GO:0070498	interleukin-1-mediated signaling pathway	45350	30/18903	0.000897071674014881	0.00617846634184993	0.00290698275538503	IL1B/MAPK3	2	0.0666666666666667
BP	GO:0051054	positive regulation of DNA metabolic process	45410	301/18903	0.000954341189816743	0.00655054598996662	0.00308204709350054	TNF/PPARGC1A/SRC/MAPK3	4	0.0132890365448505
BP	GO:0034505	tooth mineralization	45350	31/18903	0.000958061144306021	0.00655378776003237	0.00308357235384132	CFTR/ALPL	2	0.0645161290322581
BP	GO:0032770	positive regulation of monooxygenase activity	45350	32/18903	0.00102099677075493	0.00695374005209721	0.00327175083563282	TNF/IL1B	2	0.0625
BP	GO:0042476	odontogenesis	45379	135/18903	0.00102400913828983	0.00695374005209721	0.00327175083563282	CFTR/ALPL/SRC	3	0.0222222222222222
BP	GO:0044403	biological process involved in symbiotic interaction	45410	307/18903	0.00102686547845638	0.00695374005209721	0.00327175083563282	SRC/ELANE/FN1/CCL4	4	0.0130293159609121
BP	GO:0061041	regulation of wound healing	45379	137/18903	0.0010684339142632	0.00718699879661045	0.00338149961636984	TNF/THBD/ANXA2	3	0.0218978102189781
BP	GO:1904019	epithelial cell apoptotic process	45379	137/18903	0.0010684339142632	0.00718699879661045	0.00338149961636984	TNF/CCL2/PIK3CG	3	0.0218978102189781
BP	GO:0050901	leukocyte tethering or rolling	45350	33/18903	0.00108587307040868	0.00728003938898579	0.0034252754310496	TNF/ELANE	2	0.0606060606060606
BP	GO:0019932	second-messenger-mediated signaling	45410	314/18903	0.00111629727937267	0.00745923148931806	0.0035095857301992	TNF/CCL4/CXCR2/CXCR1	4	0.0127388535031847
BP	GO:0090022	regulation of neutrophil chemotaxis	45350	34/18903	0.00115268457129019	0.00765170218705132	0.00360014364024844	C5AR1/CXCR2	2	0.0588235294117647
BP	GO:1902624	positive regulation of neutrophil migration	45350	34/18903	0.00115268457129019	0.00765170218705132	0.00360014364024844	C5AR1/CXCR2	2	0.0588235294117647
BP	GO:0030198	extracellular matrix organization	45410	318/18903	0.00116979445318363	0.00773982034926088	0.00364160344010918	TNF/MMP9/ELANE/ANXA2	4	0.0125786163522013
BP	GO:0043062	extracellular structure organization	45410	319/18903	0.00118344574075393	0.00780455393739028	0.0036720607435846	TNF/MMP9/ELANE/ANXA2	4	0.0125391849529781
BP	GO:0009416	response to light stimulus	45410	321/18903	0.00121108423013912	0.00792552183080952	0.00372897641823076	MMP9/ELANE/TIMP1/MME	4	0.0124610591900312
BP	GO:0045229	external encapsulating structure organization	45410	321/18903	0.00121108423013912	0.00792552183080952	0.00372897641823076	TNF/MMP9/ELANE/ANXA2	4	0.0124610591900312
BP	GO:0002446	neutrophil mediated immunity	45350	35/18903	0.00122142581237946	0.00792552183080952	0.00372897641823076	ELANE/ITGAM	2	0.0571428571428571
BP	GO:1901099	negative regulation of signal transduction in absence of ligand	45350	35/18903	0.00122142581237946	0.00792552183080952	0.00372897641823076	TNF/IL1B	2	0.0571428571428571
BP	GO:2001240	negative regulation of extrinsic apoptotic signaling pathway in absence of ligand	45350	35/18903	0.00122142581237946	0.00792552183080952	0.00372897641823076	TNF/IL1B	2	0.0571428571428571
BP	GO:1901214	regulation of neuron death	45410	325/18903	0.00126771895110378	0.00819954116451096	0.00385790315079489	TNF/PPARGC1A/CCL2/ITGAM	4	0.0123076923076923
BP	GO:0050796	regulation of insulin secretion	45379	149/18903	0.00136070978873415	0.00877043189367603	0.0041265085640268	TNF/IL1B/CFTR	3	0.0201342281879195
BP	GO:0071276	cellular response to cadmium ion	45350	37/18903	0.00136467572577516	0.00877043189367603	0.0041265085640268	MMP9/MAPK3	2	0.0540540540540541
BP	GO:0002440	production of molecular mediator of immune response	45410	333/18903	0.00138653202335045	0.0088826083273689	0.00417928783646484	TNF/IL1B/ELANE/NLRP3	4	0.012012012012012
BP	GO:0051961	negative regulation of nervous system development	45379	151/18903	0.00141382544276198	0.00902879665662556	0.00424806978471454	TNF/IL1B/TLR2	3	0.0198675496688742
BP	GO:0002369	T cell cytokine production	45350	38/18903	0.00143917353065952	0.00913286850588337	0.00429703583136341	IL1B/NLRP3	2	0.0526315789473684
BP	GO:0002724	regulation of T cell cytokine production	45350	38/18903	0.00143917353065952	0.00913286850588337	0.00429703583136341	IL1B/NLRP3	2	0.0526315789473684
BP	GO:0048545	response to steroid hormone	45410	339/18903	0.00148061918510714	0.00933715473608189	0.00439315297686394	TNF/ALPL/SRC/TLR2	4	0.0117994100294985
BP	GO:0062012	regulation of small molecule metabolic process	45410	339/18903	0.00148061918510714	0.00933715473608189	0.00439315297686394	TNF/PPARGC1A/IL1B/SRC	4	0.0117994100294985
BP	GO:0034763	negative regulation of transmembrane transport	45379	154/18903	0.00149592161825719	0.00940426736960437	0.00442472962671908	TNF/IL1B/MMP9	3	0.0194805194805195
BP	GO:0009595	detection of biotic stimulus	45350	39/18903	0.00151557934087037	0.0094105818765428	0.00442770061689093	TLR2/NLRP3	2	0.0512820512820513
BP	GO:0032570	response to progesterone	45350	39/18903	0.00151557934087037	0.0094105818765428	0.00442770061689093	SRC/TLR2	2	0.0512820512820513
BP	GO:0045730	respiratory burst	45350	39/18903	0.00151557934087037	0.0094105818765428	0.00442770061689093	MPO/PIK3CG	2	0.0512820512820513
BP	GO:0060251	regulation of glial cell proliferation	45350	39/18903	0.00151557934087037	0.0094105818765428	0.00442770061689093	TNF/IL1B	2	0.0512820512820513
BP	GO:2001236	regulation of extrinsic apoptotic signaling pathway	45379	155/18903	0.00152393893905006	0.00943346251227921	0.00443846600911577	TNF/IL1B/SRC	3	0.0193548387096774
BP	GO:0045923	positive regulation of fatty acid metabolic process	45350	40/18903	0.00159388774989415	0.00977649081849966	0.00459986162343471	PPARGC1A/IL1B	2	0.05
BP	GO:0098751	bone cell development	45350	40/18903	0.00159388774989415	0.00977649081849966	0.00459986162343471	SRC/ANXA2	2	0.05
BP	GO:1904994	regulation of leukocyte adhesion to vascular endothelial cell	45350	40/18903	0.00159388774989415	0.00977649081849966	0.00459986162343471	TNF/ELANE	2	0.05
BP	GO:0045765	regulation of angiogenesis	45410	349/18903	0.00164723314391275	0.0100730802558058	0.00473940764213492	TNF/IL1B/C5AR1/CXCR2	4	0.0114613180515759
BP	GO:0050850	positive regulation of calcium-mediated signaling	45350	41/18903	0.00167409336206291	0.0102064060563231	0.00480213774075605	TNF/CCL4	2	0.0487804878048781
BP	GO:1901342	regulation of vasculature development	45410	355/18903	0.00175325913536468	0.0105475982718375	0.00496266947013582	TNF/IL1B/C5AR1/CXCR2	4	0.0112676056338028
BP	GO:0010907	positive regulation of glucose metabolic process	45350	42/18903	0.00175619079253587	0.0105475982718375	0.00496266947013582	PPARGC1A/SRC	2	0.0476190476190476
BP	GO:0045022	early endosome to late endosome transport	45350	42/18903	0.00175619079253587	0.0105475982718375	0.00496266947013582	SRC/MAPK3	2	0.0476190476190476
BP	GO:0045429	positive regulation of nitric oxide biosynthetic process	45350	42/18903	0.00175619079253587	0.0105475982718375	0.00496266947013582	TNF/IL1B	2	0.0476190476190476
BP	GO:0050999	regulation of nitric-oxide synthase activity	45350	42/18903	0.00175619079253587	0.0105475982718375	0.00496266947013582	TNF/IL1B	2	0.0476190476190476
BP	GO:0030856	regulation of epithelial cell differentiation	45379	164/18903	0.00179104410269804	0.0107250059324767	0.00504614018626778	TNF/IL1B/MMP9	3	0.0182926829268293
BP	GO:0031960	response to corticosteroid	45379	165/18903	0.00182240940196855	0.0108729947839666	0.00511576928440761	TNF/ALPL/SRC	3	0.0181818181818182
BP	GO:0009306	protein secretion	45410	359/18903	0.00182653381157813	0.0108729947839666	0.00511576928440761	TNF/IL1B/CFTR/TLR2	4	0.011142061281337
BP	GO:0042789	mRNA transcription by RNA polymerase II	45350	43/18903	0.00184017466728095	0.0109195748876534	0.00513768533131467	ANXA2/C5AR1	2	0.0465116279069767
BP	GO:0035592	establishment of protein localization to extracellular region	45410	360/18903	0.00184518089033192	0.0109195748876534	0.00513768533131467	TNF/IL1B/CFTR/TLR2	4	0.0111111111111111
BP	GO:0042176	regulation of protein catabolic process	45410	361/18903	0.00186396032970584	0.010998455980545	0.00517479906862009	TNF/IL1B/TIMP1/ANXA2	4	0.0110803324099723
BP	GO:0045840	positive regulation of mitotic nuclear division	45350	44/18903	0.00192603962305634	0.0112659361139933	0.00530064909228625	TNF/IL1B	2	0.0454545454545455
BP	GO:1904407	positive regulation of nitric oxide metabolic process	45350	44/18903	0.00192603962305634	0.0112659361139933	0.00530064909228625	TNF/IL1B	2	0.0454545454545455
BP	GO:1905521	regulation of macrophage migration	45350	44/18903	0.00192603962305634	0.0112659361139933	0.00530064909228625	MAPK3/C5AR1	2	0.0454545454545455
BP	GO:0010631	epithelial cell migration	45410	366/18903	0.00195986035581711	0.0114306306301703	0.00537813824443879	TNF/SRC/MMP9/PIK3CG	4	0.0109289617486339
BP	GO:0050806	positive regulation of synaptic transmission	45379	170/18903	0.00198440049895733	0.011540404054455	0.0054297868953724	TNF/CCL2/MME	3	0.0176470588235294
BP	GO:0070997	neuron death	45410	368/18903	0.00199916429992092	0.0115596376998293	0.0054388363701664	TNF/PPARGC1A/CCL2/ITGAM	4	0.0108695652173913
BP	GO:0071692	protein localization to extracellular region	45410	368/18903	0.00199916429992092	0.0115596376998293	0.0054388363701664	TNF/IL1B/CFTR/TLR2	4	0.0108695652173913
BP	GO:0098927	vesicle-mediated transport between endosomal compartments	45350	45/18903	0.0020137803073921	0.0115749529229653	0.00544604221820182	SRC/MAPK3	2	0.0444444444444444
BP	GO:0006887	exocytosis	45410	369/18903	0.00201902052967482	0.0115749529229653	0.00544604221820182	CFTR/PIK3CG/ITGAM/ANXA2	4	0.010840108401084
BP	GO:0090132	epithelium migration	45410	369/18903	0.00201902052967482	0.0115749529229653	0.00544604221820182	TNF/SRC/MMP9/PIK3CG	4	0.010840108401084
BP	GO:1903034	regulation of response to wounding	45379	172/18903	0.0020516323153166	0.0117285949357193	0.00551833114183861	TNF/THBD/ANXA2	3	0.0174418604651163
BP	GO:0001818	negative regulation of cytokine production	45410	371/18903	0.00205914398390506	0.0117382840664419	0.00552288990033413	TNF/ELANE/FN1/NLRP3	4	0.0107816711590297
BP	GO:0051098	regulation of binding	45410	372/18903	0.00207941219925006	0.0118204332903848	0.00556154130088526	SRC/MMP9/MAPK3/ANXA2	4	0.010752688172043
BP	GO:0002920	regulation of humoral immune response	45350	46/18903	0.0021033913785718	0.0118897585489017	0.0055941589959362	TNF/IL1B	2	0.0434782608695652
BP	GO:2001239	regulation of extrinsic apoptotic signaling pathway in absence of ligand	45350	46/18903	0.0021033913785718	0.0118897585489017	0.0055941589959362	TNF/IL1B	2	0.0434782608695652
BP	GO:0090130	tissue migration	45410	374/18903	0.00212036408136318	0.0119189267860471	0.00560788271921885	TNF/SRC/MMP9/PIK3CG	4	0.0106951871657754
BP	GO:2001233	regulation of apoptotic signaling pathway	45410	374/18903	0.00212036408136318	0.0119189267860471	0.00560788271921885	TNF/IL1B/SRC/MMP9	4	0.0106951871657754
BP	GO:0010469	regulation of signaling receptor activity	45379	175/18903	0.00215512265538481	0.0120359853976342	0.00566295906768871	TNF/CCL2/SRC	3	0.0171428571428571
BP	GO:0050863	regulation of T cell activation	45410	376/18903	0.00216187319512858	0.0120359853976342	0.00566295906768871	IL1B/CCL2/SRC/NLRP3	4	0.0106382978723404
BP	GO:0010634	positive regulation of epithelial cell migration	45379	176/18903	0.00219032937724699	0.0120359853976342	0.00566295906768871	SRC/MMP9/PIK3CG	3	0.0170454545454545
BP	GO:0032635	interleukin-6 production	45379	176/18903	0.00219032937724699	0.0120359853976342	0.00566295906768871	TNF/IL1B/TLR2	3	0.0170454545454545
BP	GO:0032675	regulation of interleukin-6 production	45379	176/18903	0.00219032937724699	0.0120359853976342	0.00566295906768871	TNF/IL1B/TLR2	3	0.0170454545454545
BP	GO:0002861	regulation of inflammatory response to antigenic stimulus	45350	47/18903	0.00219486750561416	0.0120359853976342	0.00566295906768871	TNF/SRC	2	0.0425531914893617
BP	GO:0045601	regulation of endothelial cell differentiation	45350	47/18903	0.00219486750561416	0.0120359853976342	0.00566295906768871	TNF/IL1B	2	0.0425531914893617
BP	GO:0051972	regulation of telomerase activity	45350	47/18903	0.00219486750561416	0.0120359853976342	0.00566295906768871	SRC/MAPK3	2	0.0425531914893617
BP	GO:1902622	regulation of neutrophil migration	45350	47/18903	0.00219486750561416	0.0120359853976342	0.00566295906768871	C5AR1/CXCR2	2	0.0425531914893617
BP	GO:0009299	mRNA transcription	45350	48/18903	0.00228820336825477	0.0124665611367844	0.00586554595241745	ANXA2/C5AR1	2	0.0416666666666667
BP	GO:0061028	establishment of endothelial barrier	45350	48/18903	0.00228820336825477	0.0124665611367844	0.00586554595241745	TNF/IL1B	2	0.0416666666666667
BP	GO:0002706	regulation of lymphocyte mediated immunity	45379	179/18903	0.00229809749399593	0.0124665611367844	0.00586554595241745	TNF/IL1B/NLRP3	3	0.0167597765363128
BP	GO:0090276	regulation of peptide hormone secretion	45379	179/18903	0.00229809749399593	0.0124665611367844	0.00586554595241745	TNF/IL1B/CFTR	3	0.0167597765363128
BP	GO:0035987	endodermal cell differentiation	45350	49/18903	0.00238339365692778	0.0128258357324807	0.00603458548364591	MMP9/FN1	2	0.0408163265306122
BP	GO:0043114	regulation of vascular permeability	45350	49/18903	0.00238339365692778	0.0128258357324807	0.00603458548364591	SRC/CXCR2	2	0.0408163265306122
BP	GO:0043457	regulation of cellular respiration	45350	49/18903	0.00238339365692778	0.0128258357324807	0.00603458548364591	TNF/PPARGC1A	2	0.0408163265306122
BP	GO:0002791	regulation of peptide secretion	45379	182/18903	0.00240911434580916	0.0128954714849944	0.00606734926684311	TNF/IL1B/CFTR	3	0.0164835164835165
BP	GO:0002822	regulation of adaptive immune response based on somatic recombination of immune receptors built from immunoglobulin superfamily domains	45379	182/18903	0.00240911434580916	0.0128954714849944	0.00606734926684311	TNF/IL1B/NLRP3	3	0.0164835164835165
BP	GO:0030073	insulin secretion	45379	183/18903	0.00244684779444677	0.0130628011883428	0.00614607828067665	TNF/IL1B/CFTR	3	0.0163934426229508
BP	GO:0030195	negative regulation of blood coagulation	45350	50/18903	0.00248043307274761	0.0131617415417685	0.00619262994662521	THBD/ANXA2	2	0.04
BP	GO:0050728	negative regulation of inflammatory response	45379	184/18903	0.00248494723855986	0.0131617415417685	0.00619262994662521	SRC/ELANE/NLRP3	3	0.016304347826087
BP	GO:0090087	regulation of peptide transport	45379	184/18903	0.00248494723855986	0.0131617415417685	0.00619262994662521	TNF/IL1B/CFTR	3	0.016304347826087
BP	GO:1905952	regulation of lipid localization	45379	185/18903	0.00252341391533889	0.0133304955004028	0.00627202907587678	TNF/IL1B/ANXA2	3	0.0162162162162162
BP	GO:0030225	macrophage differentiation	45350	51/18903	0.00257931632749082	0.0134264294891203	0.0063171662402517	MMP9/TLR2	2	0.0392156862745098
BP	GO:0060425	lung morphogenesis	45350	51/18903	0.00257931632749082	0.0134264294891203	0.0063171662402517	TNF/MAPK3	2	0.0392156862745098
BP	GO:1900047	negative regulation of hemostasis	45350	51/18903	0.00257931632749082	0.0134264294891203	0.0063171662402517	THBD/ANXA2	2	0.0392156862745098
BP	GO:1903793	positive regulation of anion transport	45350	51/18903	0.00257931632749082	0.0134264294891203	0.0063171662402517	IL1B/CFTR	2	0.0392156862745098
BP	GO:0002221	pattern recognition receptor signaling pathway	45379	187/18903	0.00260145388020121	0.0134264294891203	0.0063171662402517	TNF/TLR2/NLRP3	3	0.0160427807486631
BP	GO:0002700	regulation of production of molecular mediator of immune response	45379	187/18903	0.00260145388020121	0.0134264294891203	0.0063171662402517	TNF/IL1B/NLRP3	3	0.0160427807486631
BP	GO:0030324	lung development	45379	187/18903	0.00260145388020121	0.0134264294891203	0.0063171662402517	TNF/MAPK3/MME	3	0.0160427807486631
BP	GO:0045766	positive regulation of angiogenesis	45379	187/18903	0.00260145388020121	0.0134264294891203	0.0063171662402517	IL1B/C5AR1/CXCR2	3	0.0160427807486631
BP	GO:1904018	positive regulation of vasculature development	45379	187/18903	0.00260145388020121	0.0134264294891203	0.0063171662402517	IL1B/C5AR1/CXCR2	3	0.0160427807486631
BP	GO:0002253	activation of immune response	45410	397/18903	0.00263235253648134	0.0135512434148452	0.00637589148202515	IL1B/SRC/C5AR1/CFP	4	0.0100755667506297
BP	GO:0006006	glucose metabolic process	45379	188/18903	0.00264102960727026	0.0135613174235913	0.0063806313265241	TNF/PPARGC1A/SRC	3	0.0159574468085106
BP	GO:0006968	cellular defense response	45350	52/18903	0.00268003814357778	0.0136277392545182	0.00641188295215451	C5AR1/CXCR2	2	0.0384615384615385
BP	GO:0048013	ephrin receptor signaling pathway	45350	52/18903	0.00268003814357778	0.0136277392545182	0.00641188295215451	SRC/MMP9	2	0.0384615384615385
BP	GO:0051896	regulation of protein kinase B signaling	45379	189/18903	0.00268097744501671	0.0136277392545182	0.00641188295215451	TNF/SRC/PIK3CG	3	0.0158730158730159
BP	GO:0071478	cellular response to radiation	45379	189/18903	0.00268097744501671	0.0136277392545182	0.00641188295215451	MMP9/TIMP1/MME	3	0.0158730158730159
BP	GO:0051251	positive regulation of lymphocyte activation	45410	400/18903	0.00270487947030552	0.0137146903795893	0.00645279365833266	IL1B/CCL2/SRC/NLRP3	4	0.01
BP	GO:0030323	respiratory tube development	45379	191/18903	0.00276199425320789	0.0139691839673522	0.00657253348210926	TNF/MAPK3/MME	3	0.0157068062827225
BP	GO:0032210	regulation of telomere maintenance via telomerase	45350	53/18903	0.00278259325405461	0.0140381829667055	0.00660499767146646	SRC/MAPK3	2	0.0377358490566038
BP	GO:0010952	positive regulation of peptidase activity	45379	194/18903	0.00288634011653108	0.014456373152348	0.0068017571245203	TNF/FN1/NLRP3	3	0.0154639175257732
BP	GO:0014009	glial cell proliferation	45350	54/18903	0.00288697640257494	0.014456373152348	0.0068017571245203	TNF/IL1B	2	0.037037037037037
BP	GO:0050819	negative regulation of coagulation	45350	54/18903	0.00288697640257494	0.014456373152348	0.0068017571245203	THBD/ANXA2	2	0.037037037037037
BP	GO:0032872	regulation of stress-activated MAPK cascade	45379	195/18903	0.00292854561442604	0.0146282303215637	0.00688261632155364	TNF/IL1B/MAPK3	3	0.0153846153846154
BP	GO:0043525	positive regulation of neuron apoptotic process	45350	55/18903	0.00299318234338188	0.0148408893585863	0.00698267289209998	TNF/ITGAM	2	0.0363636363636364
BP	GO:0071320	cellular response to cAMP	45350	55/18903	0.00299318234338188	0.0148408893585863	0.00698267289209998	CFTR/PIK3CG	2	0.0363636363636364
BP	GO:1904645	response to amyloid-beta	45350	55/18903	0.00299318234338188	0.0148408893585863	0.00698267289209998	TNF/MMP9	2	0.0363636363636364
BP	GO:0002819	regulation of adaptive immune response	45379	198/18903	0.00305744898198642	0.0150486147454844	0.00708040816881066	TNF/IL1B/NLRP3	3	0.0151515151515152
BP	GO:0070302	regulation of stress-activated protein kinase signaling cascade	45379	198/18903	0.00305744898198642	0.0150486147454844	0.00708040816881066	TNF/IL1B/MAPK3	3	0.0151515151515152
BP	GO:0071897	DNA biosynthetic process	45379	198/18903	0.00305744898198642	0.0150486147454844	0.00708040816881066	TNF/SRC/MAPK3	3	0.0151515151515152
BP	GO:0032388	positive regulation of intracellular transport	45379	199/18903	0.00310118288417579	0.0151531074763266	0.00712957224122197	IL1B/ITGAM/ANXA2	3	0.0150753768844221
BP	GO:0010676	positive regulation of cellular carbohydrate metabolic process	45350	56/18903	0.00310120584128984	0.0151531074763266	0.00712957224122197	PPARGC1A/SRC	2	0.0357142857142857
BP	GO:0050832	defense response to fungus	45350	56/18903	0.00310120584128984	0.0151531074763266	0.00712957224122197	MPO/ELANE	2	0.0357142857142857
BP	GO:0040013	negative regulation of locomotion	45410	419/18903	0.00319653046384768	0.0155766396476518	0.00732884511093938	TNF/CCL2/ELANE/TIMP1	4	0.00954653937947494
BP	GO:0032768	regulation of monooxygenase activity	45350	57/18903	0.00321104167166657	0.0155766396476518	0.00732884511093938	TNF/IL1B	2	0.0350877192982456
BP	GO:0061756	leukocyte adhesion to vascular endothelial cell	45350	57/18903	0.00321104167166657	0.0155766396476518	0.00732884511093938	TNF/ELANE	2	0.0350877192982456
BP	GO:0001706	endoderm formation	45350	58/18903	0.003322684620415	0.0160410946507116	0.00754737226797866	MMP9/FN1	2	0.0344827586206897
BP	GO:0048010	vascular endothelial growth factor receptor signaling pathway	45350	58/18903	0.003322684620415	0.0160410946507116	0.00754737226797866	IL1B/SRC	2	0.0344827586206897
BP	GO:1901654	response to ketone	45379	205/18903	0.00337170942803332	0.0162389251211724	0.00764045196353738	CFTR/SRC/TLR2	3	0.0146341463414634
BP	GO:0010574	regulation of vascular endothelial growth factor production	45350	59/18903	0.00343612948395534	0.0164705684052776	0.00774944066640259	IL1B/C5AR1	2	0.0338983050847458
BP	GO:0051785	positive regulation of nuclear division	45350	59/18903	0.00343612948395534	0.0164705684052776	0.00774944066640259	TNF/IL1B	2	0.0338983050847458
BP	GO:0001503	ossification	45410	429/18903	0.00347845408921738	0.0166339344835087	0.00782630478541799	TNF/ALPL/MMP9/MAPK3	4	0.00932400932400932
BP	GO:0045216	cell-cell junction organization	45379	208/18903	0.00351224447378327	0.0167558140616894	0.00788364940986067	TNF/IL1B/SRC	3	0.0144230769230769
BP	GO:0002711	positive regulation of T cell mediated immunity	45350	60/18903	0.00355137106920704	0.0167837630390159	0.00789679946856834	IL1B/NLRP3	2	0.0333333333333333
BP	GO:0046686	response to cadmium ion	45350	60/18903	0.00355137106920704	0.0167837630390159	0.00789679946856834	MMP9/MAPK3	2	0.0333333333333333
BP	GO:0051353	positive regulation of oxidoreductase activity	45350	60/18903	0.00355137106920704	0.0167837630390159	0.00789679946856834	TNF/IL1B	2	0.0333333333333333
BP	GO:2000351	regulation of endothelial cell apoptotic process	45350	60/18903	0.00355137106920704	0.0167837630390159	0.00789679946856834	TNF/CCL2	2	0.0333333333333333
BP	GO:0050808	synapse organization	45410	432/18903	0.0035662445762177	0.0168146765299236	0.00791134433779725	TNF/TLR2/ITGAM/C5AR1	4	0.00925925925925926
BP	GO:0060541	respiratory system development	45379	211/18903	0.00365633306071057	0.0171759620942599	0.00808133003443872	TNF/MAPK3/MME	3	0.014218009478673
BP	GO:0034113	heterotypic cell-cell adhesion	45350	61/18903	0.00366840419357088	0.0171759620942599	0.00808133003443872	TNF/IL1B	2	0.0327868852459016
BP	GO:1904356	regulation of telomere maintenance via telomere lengthening	45350	61/18903	0.00366840419357088	0.0171759620942599	0.00808133003443872	SRC/MAPK3	2	0.0327868852459016
BP	GO:0002064	epithelial cell development	45379	213/18903	0.00375438045212569	0.0174973204443179	0.00823252988408259	TNF/IL1B/SRC	3	0.0140845070422535
BP	GO:0017157	regulation of exocytosis	45379	213/18903	0.00375438045212569	0.0174973204443179	0.00823252988408259	CFTR/ITGAM/ANXA2	3	0.0140845070422535
BP	GO:0022617	extracellular matrix disassembly	45350	62/18903	0.003787223684911	0.0175289389819963	0.00824740647945369	MMP9/ELANE	2	0.032258064516129
BP	GO:0045428	regulation of nitric oxide biosynthetic process	45350	62/18903	0.003787223684911	0.0175289389819963	0.00824740647945369	TNF/IL1B	2	0.032258064516129
BP	GO:0099601	regulation of neurotransmitter receptor activity	45350	62/18903	0.003787223684911	0.0175289389819963	0.00824740647945369	CCL2/SRC	2	0.032258064516129
BP	GO:0006816	calcium ion transport	45410	440/18903	0.00380774792467981	0.0175836048329608	0.00827312688922364	CCL2/PIK3CG/ANXA2/CCL4	4	0.00909090909090909
BP	GO:0032731	positive regulation of interleukin-1 beta production	45350	63/18903	0.00390782438153702	0.0179227036407766	0.008432673665422	TNF/NLRP3	2	0.0317460317460317
BP	GO:0046579	positive regulation of Ras protein signal transduction	45350	63/18903	0.00390782438153702	0.0179227036407766	0.008432673665422	SRC/PIK3CG	2	0.0317460317460317
BP	GO:0070542	response to fatty acid	45350	63/18903	0.00390782438153702	0.0179227036407766	0.008432673665422	SRC/TLR2	2	0.0317460317460317
BP	GO:0001885	endothelial cell development	45350	65/18903	0.00415434879600553	0.0189243247637453	0.00890393872875607	TNF/IL1B	2	0.0307692307692308
BP	GO:0050435	amyloid-beta metabolic process	45350	65/18903	0.00415434879600553	0.0189243247637453	0.00890393872875607	TNF/MME	2	0.0307692307692308
BP	GO:0080164	regulation of nitric oxide metabolic process	45350	65/18903	0.00415434879600553	0.0189243247637453	0.00890393872875607	TNF/IL1B	2	0.0307692307692308
BP	GO:0072577	endothelial cell apoptotic process	45350	66/18903	0.004280262242534	0.0194539846969226	0.0091531449567702	TNF/CCL2	2	0.0303030303030303
BP	GO:0097191	extrinsic apoptotic signaling pathway	45379	224/18903	0.00432246693330707	0.0196016590368847	0.00922262607650616	TNF/IL1B/SRC	3	0.0133928571428571
BP	GO:0030072	peptide hormone secretion	45379	225/18903	0.00437655817120244	0.0198024537880864	0.00931710047303422	TNF/IL1B/CFTR	3	0.0133333333333333
BP	GO:0009620	response to fungus	45350	67/18903	0.00440793635168474	0.0198111705071265	0.00932120170957597	MPO/ELANE	2	0.0298507462686567
BP	GO:0031638	zymogen activation	45350	67/18903	0.00440793635168474	0.0198111705071265	0.00932120170957597	THBD/ANXA2	2	0.0298507462686567
BP	GO:0070613	regulation of protein processing	45350	67/18903	0.00440793635168474	0.0198111705071265	0.00932120170957597	SRC/ANXA2	2	0.0298507462686567
BP	GO:0038034	signal transduction in absence of ligand	45350	68/18903	0.00453736601372727	0.0203024492587619	0.00955234950258373	TNF/IL1B	2	0.0294117647058824
BP	GO:0097192	extrinsic apoptotic signaling pathway in absence of ligand	45350	68/18903	0.00453736601372727	0.0203024492587619	0.00955234950258373	TNF/IL1B	2	0.0294117647058824
BP	GO:0019318	hexose metabolic process	45379	229/18903	0.00459705339344866	0.0205240127167686	0.00965659562387212	TNF/PPARGC1A/SRC	3	0.0131004366812227
BP	GO:0002790	peptide secretion	45379	230/18903	0.00465321449953847	0.0206603642299704	0.00972074932733468	TNF/IL1B/CFTR	3	0.0130434782608696
BP	GO:0007004	telomere maintenance via telomerase	45350	69/18903	0.00466854612926982	0.0206603642299704	0.00972074932733468	SRC/MAPK3	2	0.0289855072463768
BP	GO:0050922	negative regulation of chemotaxis	45350	69/18903	0.00466854612926982	0.0206603642299704	0.00972074932733468	CCL2/ELANE	2	0.0289855072463768
BP	GO:2000401	regulation of lymphocyte migration	45350	69/18903	0.00466854612926982	0.0206603642299704	0.00972074932733468	CCL2/CCL4	2	0.0289855072463768
BP	GO:0006081	cellular aldehyde metabolic process	45350	70/18903	0.00480147160924158	0.0211097379247266	0.00993218069381013	ALPL/TKT	2	0.0285714285714286
BP	GO:0014823	response to activity	45350	70/18903	0.00480147160924158	0.0211097379247266	0.00993218069381013	TNF/PPARGC1A	2	0.0285714285714286
BP	GO:0030193	regulation of blood coagulation	45350	70/18903	0.00480147160924158	0.0211097379247266	0.00993218069381013	THBD/ANXA2	2	0.0285714285714286
BP	GO:0060348	bone development	45379	233/18903	0.00482420225929746	0.0211635655636136	0.00995750672285196	ALPL/SRC/ANXA2	3	0.0128755364806867
BP	GO:0009743	response to carbohydrate	45379	234/18903	0.00488203605483792	0.0213245644126903	0.0100332570550554	TNF/IL1B/CFTR	3	0.0128205128205128
BP	GO:0046883	regulation of hormone secretion	45379	234/18903	0.00488203605483792	0.0213245644126903	0.0100332570550554	TNF/IL1B/CFTR	3	0.0128205128205128
BP	GO:0002548	monocyte chemotaxis	45350	71/18903	0.004936137374875	0.0213937893406793	0.0100658275443601	CCL2/CCL4	2	0.028169014084507
BP	GO:0051057	positive regulation of small GTPase mediated signal transduction	45350	71/18903	0.004936137374875	0.0213937893406793	0.0100658275443601	SRC/PIK3CG	2	0.028169014084507
BP	GO:0070527	platelet aggregation	45350	71/18903	0.004936137374875	0.0213937893406793	0.0100658275443601	PIK3CG/FN1	2	0.028169014084507
BP	GO:0072593	reactive oxygen species metabolic process	45379	235/18903	0.00494029030364546	0.0213937893406793	0.0100658275443601	TNF/MPO/ITGAM	3	0.0127659574468085
BP	GO:0046626	regulation of insulin receptor signaling pathway	45350	72/18903	0.00507253835768817	0.0217795370336483	0.0102473227293051	IL1B/SRC	2	0.0277777777777778
BP	GO:1900046	regulation of hemostasis	45350	72/18903	0.00507253835768817	0.0217795370336483	0.0102473227293051	THBD/ANXA2	2	0.0277777777777778
BP	GO:1900076	regulation of cellular response to insulin stimulus	45350	72/18903	0.00507253835768817	0.0217795370336483	0.0102473227293051	IL1B/SRC	2	0.0277777777777778
BP	GO:1903317	regulation of protein maturation	45350	72/18903	0.00507253835768817	0.0217795370336483	0.0102473227293051	SRC/ANXA2	2	0.0277777777777778
BP	GO:0007160	cell-matrix adhesion	45379	238/18903	0.00511758473955031	0.0219262972492835	0.0103163737514234	SRC/FN1/ITGAM	3	0.0126050420168067
BP	GO:0051403	stress-activated MAPK cascade	45379	239/18903	0.0051775297407528	0.0221361335102525	0.0104151021992842	TNF/IL1B/MAPK3	3	0.0125523012552301
BP	GO:0071260	cellular response to mechanical stimulus	45350	73/18903	0.00521066949946721	0.0221371179998418	0.0104155654039212	IL1B/MAPK3	2	0.0273972602739726
BP	GO:0071677	positive regulation of mononuclear cell migration	45350	73/18903	0.00521066949946721	0.0221371179998418	0.0104155654039212	TNF/CCL4	2	0.0273972602739726
BP	GO:0072678	T cell migration	45350	73/18903	0.00521066949946721	0.0221371179998418	0.0104155654039212	CCL2/PIK3CG	2	0.0273972602739726
BP	GO:0010876	lipid localization	45410	483/18903	0.00529920499739161	0.0224188588778538	0.0105481251410068	TNF/IL1B/CFTR/ANXA2	4	0.0082815734989648
BP	GO:0022411	cellular component disassembly	45410	483/18903	0.00529920499739161	0.0224188588778538	0.0105481251410068	TNF/MMP9/ELANE/ITGAM	4	0.0082815734989648
BP	GO:0006801	superoxide metabolic process	45350	74/18903	0.00535052575224865	0.0225414633988263	0.0106058108527157	MPO/ITGAM	2	0.027027027027027
BP	GO:0032732	positive regulation of interleukin-1 production	45350	74/18903	0.00535052575224865	0.0225414633988263	0.0106058108527157	TNF/NLRP3	2	0.027027027027027
BP	GO:0006278	RNA-templated DNA biosynthetic process	45350	75/18903	0.00549210207830184	0.0229939045518944	0.0108186854654472	SRC/MAPK3	2	0.0266666666666667
BP	GO:0032890	regulation of organic acid transport	45350	75/18903	0.00549210207830184	0.0229939045518944	0.0108186854654472	TNF/IL1B	2	0.0266666666666667
BP	GO:0050818	regulation of coagulation	45350	75/18903	0.00549210207830184	0.0229939045518944	0.0108186854654472	THBD/ANXA2	2	0.0266666666666667
BP	GO:0031098	stress-activated protein kinase signaling cascade	45379	246/18903	0.00560909001376625	0.0233996378237138	0.0110095839116321	TNF/IL1B/MAPK3	3	0.0121951219512195
BP	GO:0001937	negative regulation of endothelial cell proliferation	45350	76/18903	0.00563539345011145	0.0233996378237138	0.0110095839116321	TNF/CCL2	2	0.0263157894736842
BP	GO:0006809	nitric oxide biosynthetic process	45350	76/18903	0.00563539345011145	0.0233996378237138	0.0110095839116321	TNF/IL1B	2	0.0263157894736842
BP	GO:0010822	positive regulation of mitochondrion organization	45350	76/18903	0.00563539345011145	0.0233996378237138	0.0110095839116321	PPARGC1A/MMP9	2	0.0263157894736842
BP	GO:0031330	negative regulation of cellular catabolic process	45379	247/18903	0.00567245816662494	0.0235051757294643	0.0110592397412638	PIK3CG/TIMP1/ANXA2	3	0.0121457489878543
BP	GO:0005996	monosaccharide metabolic process	45379	248/18903	0.00573625800074513	0.0237208373883272	0.0111607090523557	TNF/PPARGC1A/SRC	3	0.0120967741935484
BP	GO:0010827	regulation of glucose transmembrane transport	45350	77/18903	0.0057803948503599	0.0238057894041353	0.0112006791729852	TNF/IL1B	2	0.025974025974026
BP	GO:0032729	positive regulation of interferon-gamma production	45350	77/18903	0.0057803948503599	0.0238057894041353	0.0112006791729852	TNF/IL1B	2	0.025974025974026
BP	GO:0045913	positive regulation of carbohydrate metabolic process	45350	78/18903	0.00592710127190992	0.0243107527778744	0.0114382656124577	PPARGC1A/SRC	2	0.0256410256410256
BP	GO:0051966	regulation of synaptic transmission, glutamatergic	45350	78/18903	0.00592710127190992	0.0243107527778744	0.0114382656124577	TNF/CCL2	2	0.0256410256410256
BP	GO:0048762	mesenchymal cell differentiation	45379	252/18903	0.00599579049781157	0.0245426069464173	0.0115473535369404	IL1B/MAPK3/FN1	3	0.0119047619047619
BP	GO:0002720	positive regulation of cytokine production involved in immune response	45350	79/18903	0.00607550771778707	0.0247184971259966	0.0116301102747112	IL1B/NLRP3	2	0.0253164556962025
BP	GO:0043299	leukocyte degranulation	45350	79/18903	0.00607550771778707	0.0247184971259966	0.0116301102747112	PIK3CG/ITGAM	2	0.0253164556962025
BP	GO:0072524	pyridine-containing compound metabolic process	45350	79/18903	0.00607550771778707	0.0247184971259966	0.0116301102747112	ALPL/TKT	2	0.0253164556962025
BP	GO:0015833	peptide transport	45379	254/18903	0.00612816792191483	0.0248825812201693	0.0117073122218938	TNF/IL1B/CFTR	3	0.0118110236220472
BP	GO:0010833	telomere maintenance via telomere lengthening	45350	81/18903	0.00637740074533448	0.025842559646757	0.0121589842999191	SRC/MAPK3	2	0.0246913580246914
BP	GO:1902117	positive regulation of organelle assembly	45350	82/18903	0.00653087738371318	0.0264114440086838	0.0124266457127081	TNF/SRC	2	0.024390243902439
BP	GO:0003015	heart process	45379	261/18903	0.00660530477086718	0.0266590100552199	0.0125431261122573	TNF/SRC/PIK3CG	3	0.0114942528735632
BP	GO:0007492	endoderm development	45350	83/18903	0.00668603415980114	0.0268238905258026	0.0126207027563893	MMP9/FN1	2	0.0240963855421687
BP	GO:0014032	neural crest cell development	45350	83/18903	0.00668603415980114	0.0268238905258026	0.0126207027563893	MAPK3/FN1	2	0.0240963855421687
BP	GO:0050848	regulation of calcium-mediated signaling	45350	83/18903	0.00668603415980114	0.0268238905258026	0.0126207027563893	TNF/CCL4	2	0.0240963855421687
BP	GO:0097006	regulation of plasma lipoprotein particle levels	45350	84/18903	0.00684286612717703	0.0273986187393715	0.0128911137149408	MPO/ANXA2	2	0.0238095238095238
BP	GO:0051924	regulation of calcium ion transport	45379	268/18903	0.00710413068099393	0.0283883875529619	0.0133568022392007	CCL2/PIK3CG/CCL4	3	0.0111940298507463
BP	GO:0006970	response to osmotic stress	45350	86/18903	0.00716153590038299	0.0285048904279544	0.0134116171123128	TNF/NLRP3	2	0.0232558139534884
BP	GO:0032092	positive regulation of protein binding	45350	86/18903	0.00716153590038299	0.0285048904279544	0.0134116171123128	MMP9/ANXA2	2	0.0232558139534884
BP	GO:0003018	vascular process in circulatory system	45379	270/18903	0.00725067116510851	0.0288028630141515	0.0135518139057768	TNF/SRC/CXCR2	3	0.0111111111111111
BP	GO:0019915	lipid storage	45350	87/18903	0.00732336386359437	0.0290344759857239	0.0136607883465249	TNF/IL1B	2	0.0229885057471264
BP	GO:0031348	negative regulation of defense response	45379	272/18903	0.00739900813283561	0.0292768596314946	0.0137748304144845	SRC/ELANE/NLRP3	3	0.0110294117647059
BP	GO:0007611	learning or memory	45379	273/18903	0.00747385202110349	0.0293938869992886	0.0138298920626771	SRC/TLR2/MME	3	0.010989010989011
BP	GO:0032370	positive regulation of lipid transport	45350	88/18903	0.00748684733282179	0.0293938869992886	0.0138298920626771	IL1B/ANXA2	2	0.0227272727272727
BP	GO:0033627	cell adhesion mediated by integrin	45350	88/18903	0.00748684733282179	0.0293938869992886	0.0138298920626771	PIK3CG/ITGAM	2	0.0227272727272727
BP	GO:0046889	positive regulation of lipid biosynthetic process	45350	88/18903	0.00748684733282179	0.0293938869992886	0.0138298920626771	TNF/IL1B	2	0.0227272727272727
BP	GO:0061448	connective tissue development	45379	274/18903	0.00754914708694263	0.0295809297503888	0.0139178961112361	PPARGC1A/MAPK3/TIMP1	3	0.0109489051094891
BP	GO:0002709	regulation of T cell mediated immunity	45350	89/18903	0.00765198141176443	0.0298678887600399	0.0140529109913703	IL1B/NLRP3	2	0.0224719101123595
BP	GO:0048864	stem cell development	45350	89/18903	0.00765198141176443	0.0298678887600399	0.0140529109913703	MAPK3/FN1	2	0.0224719101123595
BP	GO:0030641	regulation of cellular pH	45350	90/18903	0.00781876121409401	0.0304599616410072	0.0143314826561935	CFTR/MAPK3	2	0.0222222222222222
BP	GO:1901216	positive regulation of neuron death	45350	91/18903	0.00798718186343757	0.0310561329487804	0.0146119826403421	TNF/ITGAM	2	0.021978021978022
BP	GO:0032412	regulation of ion transmembrane transporter activity	45379	281/18903	0.00808890146224838	0.0313911599054177	0.0147696136011094	CFTR/CCL2/MMP9	3	0.0106761565836299
BP	GO:0007249	I-kappaB kinase/NF-kappaB signaling	45379	288/18903	0.00865101931755008	0.033480957295336	0.0157528681239336	TNF/IL1B/TLR2	3	0.0104166666666667
BP	GO:0007044	cell-substrate junction assembly	45350	95/18903	0.00867717575097161	0.033480957295336	0.0157528681239336	SRC/FN1	2	0.0210526315789474
BP	GO:0034109	homotypic cell-cell adhesion	45350	95/18903	0.00867717575097161	0.033480957295336	0.0157528681239336	PIK3CG/FN1	2	0.0210526315789474
BP	GO:0002275	myeloid cell activation involved in immune response	45350	96/18903	0.008853727837031	0.033902889516373	0.0159513882133266	PIK3CG/ITGAM	2	0.0208333333333333
BP	GO:0014033	neural crest cell differentiation	45350	96/18903	0.008853727837031	0.033902889516373	0.0159513882133266	MAPK3/FN1	2	0.0208333333333333
BP	GO:0019217	regulation of fatty acid metabolic process	45350	96/18903	0.008853727837031	0.033902889516373	0.0159513882133266	PPARGC1A/IL1B	2	0.0208333333333333
BP	GO:0046330	positive regulation of JNK cascade	45350	96/18903	0.008853727837031	0.033902889516373	0.0159513882133266	TNF/IL1B	2	0.0208333333333333
BP	GO:0022898	regulation of transmembrane transporter activity	45379	291/18903	0.00889882566833753	0.0339467489578547	0.0159720241823509	CFTR/CCL2/MMP9	3	0.0103092783505155
BP	GO:0046879	hormone secretion	45379	291/18903	0.00889882566833753	0.0339467489578547	0.0159720241823509	TNF/IL1B/CFTR	3	0.0103092783505155
BP	GO:0002366	leukocyte activation involved in immune response	45379	293/18903	0.00906634137630097	0.034520522447878	0.0162419859412581	PIK3CG/NLRP3/ITGAM	3	0.0102389078498294
BP	GO:0120162	positive regulation of cold-induced thermogenesis	45350	98/18903	0.00921166259263163	0.0350077874047658	0.0164712452345202	PPARGC1A/ALPL	2	0.0204081632653061
BP	GO:0001666	response to hypoxia	45379	296/18903	0.00932109366760633	0.0352246573431265	0.0165732830439206	TNF/SRC/TLR2	3	0.0101351351351351
BP	GO:0042886	amide transport	45379	296/18903	0.00932109366760633	0.0352246573431265	0.0165732830439206	TNF/IL1B/CFTR	3	0.0101351351351351
BP	GO:0044262	cellular carbohydrate metabolic process	45379	296/18903	0.00932109366760633	0.0352246573431265	0.0165732830439206	PPARGC1A/SRC/MGAM	3	0.0101351351351351
BP	GO:0006885	regulation of pH	45350	99/18903	0.00939303565766531	0.0354164309167299	0.0166635129554485	CFTR/MAPK3	2	0.0202020202020202
BP	GO:0002263	cell activation involved in immune response	45379	297/18903	0.0094069410165348	0.0354164309167299	0.0166635129554485	PIK3CG/NLRP3/ITGAM	3	0.0101010101010101
BP	GO:0097193	intrinsic apoptotic signaling pathway	45379	298/18903	0.0094932542503487	0.0356748362703979	0.0167850932741635	TNF/SRC/MMP9	3	0.0100671140939597
BP	GO:0009914	hormone transport	45379	300/18903	0.0096672805585662	0.0362612865561089	0.0170610194948674	TNF/IL1B/CFTR	3	0.01
BP	GO:0032204	regulation of telomere maintenance	45350	101/18903	0.00976056922447255	0.036341012352372	0.0170985306670698	SRC/MAPK3	2	0.0198019801980198
BP	GO:0150115	cell-substrate junction organization	45350	101/18903	0.00976056922447255	0.036341012352372	0.0170985306670698	SRC/FN1	2	0.0198019801980198
BP	GO:1905477	positive regulation of protein localization to membrane	45350	101/18903	0.00976056922447255	0.036341012352372	0.0170985306670698	TNF/ITGAM	2	0.0198019801980198
BP	GO:2001243	negative regulation of intrinsic apoptotic signaling pathway	45350	101/18903	0.00976056922447255	0.036341012352372	0.0170985306670698	SRC/MMP9	2	0.0198019801980198
BP	GO:0048511	rhythmic process	45379	302/18903	0.0098431769135514	0.0365810884190547	0.0172114870137121	TNF/PPARGC1A/SRC	3	0.00993377483443709
BP	GO:0035249	synaptic transmission, glutamatergic	45350	102/18903	0.00994672018050133	0.0368979436107568	0.0173605681168967	TNF/CCL2	2	0.0196078431372549
BP	GO:0001822	kidney development	45379	309/18903	0.0104736012785414	0.0387101234067704	0.0182132029173788	MMP9/MME/CXCR2	3	0.00970873786407767
BP	GO:0036293	response to decreased oxygen levels	45379	309/18903	0.0104736012785414	0.0387101234067704	0.0182132029173788	TNF/SRC/TLR2	3	0.00970873786407767
BP	GO:0007200	phospholipase C-activating G protein-coupled receptor signaling pathway	45350	105/18903	0.0105146526694048	0.0387200165818593	0.0182178576792223	C5AR1/CXCR2	2	0.019047619047619
BP	GO:1901655	cellular response to ketone	45350	105/18903	0.0105146526694048	0.0387200165818593	0.0182178576792223	CFTR/SRC	2	0.019047619047619
BP	GO:0022604	regulation of cell morphogenesis	45379	312/18903	0.0107508550231399	0.0395177148209405	0.0185931765523386	CCL2/SRC/FN1	3	0.00961538461538462
BP	GO:0060485	mesenchyme development	45379	313/18903	0.0108442194511221	0.039788427004299	0.0187205472629898	IL1B/MAPK3/FN1	3	0.00958466453674121
BP	GO:0010906	regulation of glucose metabolic process	45350	107/18903	0.0109011266490474	0.0399246344424276	0.0187846331787959	PPARGC1A/SRC	2	0.0186915887850467
BP	GO:0051341	regulation of oxidoreductase activity	45350	108/18903	0.0110967051767679	0.0405673026208652	0.0190870100485214	TNF/IL1B	2	0.0185185185185185
BP	GO:0072001	renal system development	45379	318/18903	0.0113181616329397	0.0413020798829518	0.0194327244559087	MMP9/MME/CXCR2	3	0.00943396226415094
BP	GO:0006766	vitamin metabolic process	45350	110/18903	0.0114925218075983	0.0417120665606714	0.0196256241394427	TNF/ALPL	2	0.0181818181818182
BP	GO:0007173	epidermal growth factor receptor signaling pathway	45350	110/18903	0.0114925218075983	0.0417120665606714	0.0196256241394427	SRC/MMP9	2	0.0181818181818182
BP	GO:1904035	regulation of epithelial cell apoptotic process	45350	110/18903	0.0114925218075983	0.0417120665606714	0.0196256241394427	TNF/CCL2	2	0.0181818181818182
BP	GO:0032611	interleukin-1 beta production	45350	111/18903	0.0116927505394383	0.042135661765333	0.0198249266664912	TNF/NLRP3	2	0.018018018018018
BP	GO:0032651	regulation of interleukin-1 beta production	45350	111/18903	0.0116927505394383	0.042135661765333	0.0198249266664912	TNF/NLRP3	2	0.018018018018018
BP	GO:0034446	substrate adhesion-dependent cell spreading	45350	111/18903	0.0116927505394383	0.042135661765333	0.0198249266664912	SRC/FN1	2	0.018018018018018
BP	GO:0042177	negative regulation of protein catabolic process	45350	111/18903	0.0116927505394383	0.042135661765333	0.0198249266664912	TIMP1/ANXA2	2	0.018018018018018
BP	GO:0002456	T cell mediated immunity	45350	113/18903	0.0120978254798285	0.0432984844973403	0.0203720374610615	IL1B/NLRP3	2	0.0176991150442478
BP	GO:1904659	glucose transmembrane transport	45350	113/18903	0.0120978254798285	0.0432984844973403	0.0203720374610615	TNF/IL1B	2	0.0176991150442478
BP	GO:1905954	positive regulation of lipid localization	45350	113/18903	0.0120978254798285	0.0432984844973403	0.0203720374610615	IL1B/ANXA2	2	0.0176991150442478
BP	GO:0032409	regulation of transporter activity	45379	326/18903	0.0121012612767591	0.0432984844973403	0.0203720374610615	CFTR/CCL2/MMP9	3	0.00920245398773006
BP	GO:0030004	cellular monovalent inorganic cation homeostasis	45350	114/18903	0.0123026623746672	0.0439411905700504	0.0206744321601301	CFTR/MAPK3	2	0.0175438596491228
BP	GO:0032414	positive regulation of ion transmembrane transporter activity	45350	115/18903	0.0125090260260581	0.0445206605301326	0.0209470741214228	CFTR/CCL2	2	0.0173913043478261
BP	GO:0034766	negative regulation of ion transmembrane transport	45350	115/18903	0.0125090260260581	0.0445206605301326	0.0209470741214228	TNF/MMP9	2	0.0173913043478261
BP	GO:0008645	hexose transmembrane transport	45350	116/18903	0.0127169118010164	0.0451808591803715	0.0212576991188227	TNF/IL1B	2	0.0172413793103448
BP	GO:0060562	epithelial tube morphogenesis	45379	335/18903	0.0130189590002071	0.0461726876316661	0.0217243567074033	TNF/SRC/CXCR2	3	0.00895522388059702
BP	GO:0016042	lipid catabolic process	45379	336/18903	0.01312333670268	0.0464289538298051	0.0218449305484765	TNF/IL1B/PIK3CG	3	0.00892857142857143
BP	GO:0007088	regulation of mitotic nuclear division	45350	118/18903	0.0131372312372739	0.0464289538298051	0.0218449305484765	TNF/IL1B	2	0.0169491525423729
BP	GO:0070482	response to oxygen levels	45379	337/18903	0.0132281980378072	0.0466687126578583	0.0219577376336071	TNF/SRC/TLR2	3	0.00890207715133531
BP	GO:0015718	monocarboxylic acid transport	45350	119/18903	0.0133496556801319	0.0467701478515732	0.0220054631277028	TNF/IL1B	2	0.0168067226890756
BP	GO:0015749	monosaccharide transmembrane transport	45350	119/18903	0.0133496556801319	0.0467701478515732	0.0220054631277028	TNF/IL1B	2	0.0168067226890756
BP	GO:0032609	interferon-gamma production	45350	119/18903	0.0133496556801319	0.0467701478515732	0.0220054631277028	TNF/IL1B	2	0.0168067226890756
BP	GO:0032649	regulation of interferon-gamma production	45350	119/18903	0.0133496556801319	0.0467701478515732	0.0220054631277028	TNF/IL1B	2	0.0168067226890756
BP	GO:0030301	cholesterol transport	45350	121/18903	0.0137790110402489	0.048107343043637	0.0226346165694855	CFTR/ANXA2	2	0.0165289256198347
BP	GO:0045446	endothelial cell differentiation	45350	121/18903	0.0137790110402489	0.048107343043637	0.0226346165694855	TNF/IL1B	2	0.0165289256198347
BP	GO:0008286	insulin receptor signaling pathway	45350	122/18903	0.0139959327958344	0.0487802977236508	0.022951243308504	IL1B/SRC	2	0.0163934426229508
BP	GO:0002224	toll-like receptor signaling pathway	45350	123/18903	0.0142143445097006	0.049286163609237	0.0231892543818954	TNF/TLR2	2	0.016260162601626
BP	GO:0022612	gland morphogenesis	45350	123/18903	0.0142143445097006	0.049286163609237	0.0231892543818954	TNF/SRC	2	0.016260162601626
BP	GO:0097237	cellular response to toxic substance	45350	123/18903	0.0142143445097006	0.049286163609237	0.0231892543818954	TNF/MPO	2	0.016260162601626
BP	GO:0070661	leukocyte proliferation	45379	348/18903	0.0144136926572294	0.0495828299628851	0.0233288365899131	IL1B/MAPK3/PIK3CG	3	0.00862068965517241
BP	GO:0043280	positive regulation of cysteine-type endopeptidase activity involved in apoptotic process	45350	125/18903	0.0146556195924885	0.0495828299628851	0.0233288365899131	TNF/NLRP3	2	0.016
BP	GO:0001765	membrane raft assembly	45319	10/18903	0.0147175991812528	0.0495828299628851	0.0233288365899131	ANXA2	1	0.1
BP	GO:0002676	regulation of chronic inflammatory response	45319	10/18903	0.0147175991812528	0.0495828299628851	0.0233288365899131	TNF	1	0.1
BP	GO:0002775	antimicrobial peptide production	45319	10/18903	0.0147175991812528	0.0495828299628851	0.0233288365899131	ELANE	1	0.1
BP	GO:0032380	regulation of intracellular sterol transport	45319	10/18903	0.0147175991812528	0.0495828299628851	0.0233288365899131	ANXA2	1	0.1
BP	GO:0032383	regulation of intracellular cholesterol transport	45319	10/18903	0.0147175991812528	0.0495828299628851	0.0233288365899131	ANXA2	1	0.1
BP	GO:0036093	germ cell proliferation	45319	10/18903	0.0147175991812528	0.0495828299628851	0.0233288365899131	SRC	1	0.1
BP	GO:0042045	epithelial fluid transport	45319	10/18903	0.0147175991812528	0.0495828299628851	0.0233288365899131	CFTR	1	0.1
BP	GO:0042368	vitamin D biosynthetic process	45319	10/18903	0.0147175991812528	0.0495828299628851	0.0233288365899131	TNF	1	0.1
BP	GO:0051974	negative regulation of telomerase activity	45319	10/18903	0.0147175991812528	0.0495828299628851	0.0233288365899131	SRC	1	0.1
BP	GO:0070391	response to lipoteichoic acid	45319	10/18903	0.0147175991812528	0.0495828299628851	0.0233288365899131	TLR2	1	0.1
BP	GO:0071223	cellular response to lipoteichoic acid	45319	10/18903	0.0147175991812528	0.0495828299628851	0.0233288365899131	TLR2	1	0.1
BP	GO:1903596	regulation of gap junction assembly	45319	10/18903	0.0147175991812528	0.0495828299628851	0.0233288365899131	IL1B	1	0.1
BP	GO:1905809	negative regulation of synapse organization	45319	10/18903	0.0147175991812528	0.0495828299628851	0.0233288365899131	TLR2	1	0.1
BP	GO:2000347	positive regulation of hepatocyte proliferation	45319	10/18903	0.0147175991812528	0.0495828299628851	0.0233288365899131	TNF	1	0.1
BP	GO:2000425	regulation of apoptotic cell clearance	45319	10/18903	0.0147175991812528	0.0495828299628851	0.0233288365899131	CCL2	1	0.1
BP	GO:0006690	icosanoid metabolic process	45350	126/18903	0.0148784738749701	0.0498750170758965	0.0234663113048139	IL1B/TLR2	2	0.0158730158730159
BP	GO:0032411	positive regulation of transporter activity	45350	126/18903	0.0148784738749701	0.0498750170758965	0.0234663113048139	CFTR/CCL2	2	0.0158730158730159
BP	GO:0038127	ERBB signaling pathway	45350	126/18903	0.0148784738749701	0.0498750170758965	0.0234663113048139	SRC/MMP9	2	0.0158730158730159
BP	GO:0001704	formation of primary germ layer	45350	127/18903	0.0151027999428201	0.0505430352978624	0.0237806154288623	MMP9/FN1	2	0.015748031496063
BP	GO:0016311	dephosphorylation	45379	357/18903	0.0154275117609677	0.0513873552881844	0.0241778699441565	TNF/ALPL/SRC	3	0.00840336134453781
BP	GO:0050714	positive regulation of protein secretion	45350	129/18903	0.0155558493645905	0.0513873552881844	0.0241778699441565	CFTR/TLR2	2	0.0155038759689922
BP	GO:0051928	positive regulation of calcium ion transport	45350	129/18903	0.0155558493645905	0.0513873552881844	0.0241778699441565	CCL2/CCL4	2	0.0155038759689922
BP	GO:0001655	urogenital system development	45379	360/18903	0.0157742666627579	0.0513873552881844	0.0241778699441565	MMP9/MME/CXCR2	3	0.00833333333333333
BP	GO:0019079	viral genome replication	45350	130/18903	0.015784563706785	0.0513873552881844	0.0241778699441565	TNF/CCL2	2	0.0153846153846154
BP	GO:0032612	interleukin-1 production	45350	130/18903	0.015784563706785	0.0513873552881844	0.0241778699441565	TNF/NLRP3	2	0.0153846153846154
BP	GO:0032652	regulation of interleukin-1 production	45350	130/18903	0.015784563706785	0.0513873552881844	0.0241778699441565	TNF/NLRP3	2	0.0153846153846154
BP	GO:0032874	positive regulation of stress-activated MAPK cascade	45350	130/18903	0.015784563706785	0.0513873552881844	0.0241778699441565	TNF/IL1B	2	0.0153846153846154
BP	GO:0002831	regulation of response to biotic stimulus	45379	361/18903	0.0158908334756047	0.0513873552881844	0.0241778699441565	IL1B/SRC/MAPK3	3	0.00831024930747922
BP	GO:0045787	positive regulation of cell cycle	45379	362/18903	0.0160078916442505	0.0513873552881844	0.0241778699441565	TNF/IL1B/SRC	3	0.00828729281767956
BP	GO:0010986	positive regulation of lipoprotein particle clearance	45319	11/18903	0.0161778176337442	0.0513873552881844	0.0241778699441565	ANXA2	1	0.0909090909090909
BP	GO:0031642	negative regulation of myelination	45319	11/18903	0.0161778176337442	0.0513873552881844	0.0241778699441565	TNF	1	0.0909090909090909
BP	GO:0032377	regulation of intracellular lipid transport	45319	11/18903	0.0161778176337442	0.0513873552881844	0.0241778699441565	ANXA2	1	0.0909090909090909
BP	GO:0032493	response to bacterial lipoprotein	45319	11/18903	0.0161778176337442	0.0513873552881844	0.0241778699441565	TLR2	1	0.0909090909090909
BP	GO:0033625	positive regulation of integrin activation	45319	11/18903	0.0161778176337442	0.0513873552881844	0.0241778699441565	SRC	1	0.0909090909090909
BP	GO:0034350	regulation of glial cell apoptotic process	45319	11/18903	0.0161778176337442	0.0513873552881844	0.0241778699441565	CCL2	1	0.0909090909090909
BP	GO:0045628	regulation of T-helper 2 cell differentiation	45319	11/18903	0.0161778176337442	0.0513873552881844	0.0241778699441565	NLRP3	1	0.0909090909090909
BP	GO:0060020	Bergmann glial cell differentiation	45319	11/18903	0.0161778176337442	0.0513873552881844	0.0241778699441565	MAPK3	1	0.0909090909090909
BP	GO:0060081	membrane hyperpolarization	45319	11/18903	0.0161778176337442	0.0513873552881844	0.0241778699441565	CFTR	1	0.0909090909090909
BP	GO:0060439	trachea morphogenesis	45319	11/18903	0.0161778176337442	0.0513873552881844	0.0241778699441565	MAPK3	1	0.0909090909090909
BP	GO:0070944	neutrophil-mediated killing of bacterium	45319	11/18903	0.0161778176337442	0.0513873552881844	0.0241778699441565	ELANE	1	0.0909090909090909
BP	GO:0072173	metanephric tubule morphogenesis	45319	11/18903	0.0161778176337442	0.0513873552881844	0.0241778699441565	CXCR2	1	0.0909090909090909
BP	GO:0098883	synapse pruning	45319	11/18903	0.0161778176337442	0.0513873552881844	0.0241778699441565	ITGAM	1	0.0909090909090909
BP	GO:1900222	negative regulation of amyloid-beta clearance	45319	11/18903	0.0161778176337442	0.0513873552881844	0.0241778699441565	TNF	1	0.0909090909090909
BP	GO:1901856	negative regulation of cellular respiration	45319	11/18903	0.0161778176337442	0.0513873552881844	0.0241778699441565	TNF	1	0.0909090909090909
BP	GO:1903027	regulation of opsonization	45319	11/18903	0.0161778176337442	0.0513873552881844	0.0241778699441565	CFP	1	0.0909090909090909
BP	GO:1904464	regulation of matrix metallopeptidase secretion	45319	11/18903	0.0161778176337442	0.0513873552881844	0.0241778699441565	TLR2	1	0.0909090909090909
BP	GO:1990773	matrix metallopeptidase secretion	45319	11/18903	0.0161778176337442	0.0513873552881844	0.0241778699441565	TLR2	1	0.0909090909090909
BP	GO:2000392	regulation of lamellipodium morphogenesis	45319	11/18903	0.0161778176337442	0.0513873552881844	0.0241778699441565	SRC	1	0.0909090909090909
BP	GO:2000644	regulation of receptor catabolic process	45319	11/18903	0.0161778176337442	0.0513873552881844	0.0241778699441565	ANXA2	1	0.0909090909090909
BP	GO:2001225	regulation of chloride transport	45319	11/18903	0.0161778176337442	0.0513873552881844	0.0241778699441565	CFTR	1	0.0909090909090909
BP	GO:0006956	complement activation	45350	132/18903	0.0162463491941832	0.0513873552881844	0.0241778699441565	IL1B/CFP	2	0.0151515151515152
BP	GO:0034219	carbohydrate transmembrane transport	45350	132/18903	0.0162463491941832	0.0513873552881844	0.0241778699441565	TNF/IL1B	2	0.0151515151515152
BP	GO:0048565	digestive tract development	45350	132/18903	0.0162463491941832	0.0513873552881844	0.0241778699441565	TNF/SRC	2	0.0151515151515152
BP	GO:0070304	positive regulation of stress-activated protein kinase signaling cascade	45350	132/18903	0.0162463491941832	0.0513873552881844	0.0241778699441565	TNF/IL1B	2	0.0151515151515152
BP	GO:0002702	positive regulation of production of molecular mediator of immune response	45350	133/18903	0.0164794113833577	0.0519616440181498	0.0244480741246524	IL1B/NLRP3	2	0.0150375939849624
BP	GO:0035303	regulation of dephosphorylation	45350	133/18903	0.0164794113833577	0.0519616440181498	0.0244480741246524	TNF/SRC	2	0.0150375939849624
BP	GO:0002449	lymphocyte mediated immunity	45379	367/18903	0.016600561555172	0.0522619863000578	0.0245893858654489	TNF/IL1B/NLRP3	3	0.00817438692098093
BP	GO:0001909	leukocyte mediated cytotoxicity	45350	134/18903	0.0167139139142448	0.0523945906733442	0.0246517765308833	ELANE/ITGAM	2	0.0149253731343284
BP	GO:0043467	regulation of generation of precursor metabolites and energy	45350	134/18903	0.0167139139142448	0.0523945906733442	0.0246517765308833	TNF/PPARGC1A	2	0.0149253731343284
BP	GO:0030336	negative regulation of cell migration	45379	368/18903	0.0167205730394617	0.0523945906733442	0.0246517765308833	TNF/CCL2/TIMP1	3	0.00815217391304348
BP	GO:0031589	cell-substrate adhesion	45379	369/18903	0.0168410775682304	0.0526903791204481	0.0247909456818341	SRC/FN1/ITGAM	3	0.00813008130081301
BP	GO:0015918	sterol transport	45350	135/18903	0.0169498523319283	0.0529486099161476	0.0249124438706198	CFTR/ANXA2	2	0.0148148148148148
BP	GO:0010565	regulation of cellular ketone metabolic process	45350	136/18903	0.0171872221907028	0.0531184260272115	0.0249923427450549	PPARGC1A/IL1B	2	0.0147058823529412
BP	GO:0015711	organic anion transport	45379	372/18903	0.0172055516504155	0.0531184260272115	0.0249923427450549	TNF/IL1B/CFTR	3	0.00806451612903226
BP	GO:1901653	cellular response to peptide	45379	373/18903	0.017328030565958	0.0531184260272115	0.0249923427450549	TNF/IL1B/SRC	3	0.00804289544235925
BP	GO:0002460	adaptive immune response based on somatic recombination of immune receptors built from immunoglobulin superfamily domains	45379	375/18903	0.0175744709883167	0.0531184260272115	0.0249923427450549	TNF/IL1B/NLRP3	3	0.008
BP	GO:0001921	positive regulation of receptor recycling	45319	12/18903	0.0176359491765271	0.0531184260272115	0.0249923427450549	ANXA2	1	0.0833333333333333
BP	GO:0002674	negative regulation of acute inflammatory response	45319	12/18903	0.0176359491765271	0.0531184260272115	0.0249923427450549	NLRP3	1	0.0833333333333333
BP	GO:0005984	disaccharide metabolic process	45319	12/18903	0.0176359491765271	0.0531184260272115	0.0249923427450549	MGAM	1	0.0833333333333333
BP	GO:0010459	negative regulation of heart rate	45319	12/18903	0.0176359491765271	0.0531184260272115	0.0249923427450549	TNF	1	0.0833333333333333
BP	GO:0030656	regulation of vitamin metabolic process	45319	12/18903	0.0176359491765271	0.0531184260272115	0.0249923427450549	TNF	1	0.0833333333333333
BP	GO:0032252	secretory granule localization	45319	12/18903	0.0176359491765271	0.0531184260272115	0.0249923427450549	PIK3CG	1	0.0833333333333333
BP	GO:0032490	detection of molecule of bacterial origin	45319	12/18903	0.0176359491765271	0.0531184260272115	0.0249923427450549	TLR2	1	0.0833333333333333
BP	GO:0032782	bile acid secretion	45319	12/18903	0.0176359491765271	0.0531184260272115	0.0249923427450549	TNF	1	0.0833333333333333
BP	GO:0033083	regulation of immature T cell proliferation	45319	12/18903	0.0176359491765271	0.0531184260272115	0.0249923427450549	IL1B	1	0.0833333333333333
BP	GO:0033084	regulation of immature T cell proliferation in thymus	45319	12/18903	0.0176359491765271	0.0531184260272115	0.0249923427450549	IL1B	1	0.0833333333333333
BP	GO:0042447	hormone catabolic process	45319	12/18903	0.0176359491765271	0.0531184260272115	0.0249923427450549	MME	1	0.0833333333333333
BP	GO:0043312	neutrophil degranulation	45319	12/18903	0.0176359491765271	0.0531184260272115	0.0249923427450549	ITGAM	1	0.0833333333333333
BP	GO:0051549	positive regulation of keratinocyte migration	45319	12/18903	0.0176359491765271	0.0531184260272115	0.0249923427450549	MMP9	1	0.0833333333333333
BP	GO:0051798	positive regulation of hair follicle development	45319	12/18903	0.0176359491765271	0.0531184260272115	0.0249923427450549	TNF	1	0.0833333333333333
BP	GO:0061517	macrophage proliferation	45319	12/18903	0.0176359491765271	0.0531184260272115	0.0249923427450549	MAPK3	1	0.0833333333333333
BP	GO:0070170	regulation of tooth mineralization	45319	12/18903	0.0176359491765271	0.0531184260272115	0.0249923427450549	CFTR	1	0.0833333333333333
BP	GO:0070943	neutrophil-mediated killing of symbiont cell	45319	12/18903	0.0176359491765271	0.0531184260272115	0.0249923427450549	ELANE	1	0.0833333333333333
BP	GO:0071635	negative regulation of transforming growth factor beta production	45319	12/18903	0.0176359491765271	0.0531184260272115	0.0249923427450549	FN1	1	0.0833333333333333
BP	GO:0090209	negative regulation of triglyceride metabolic process	45319	12/18903	0.0176359491765271	0.0531184260272115	0.0249923427450549	PIK3CG	1	0.0833333333333333
BP	GO:1903238	positive regulation of leukocyte tethering or rolling	45319	12/18903	0.0176359491765271	0.0531184260272115	0.0249923427450549	ELANE	1	0.0833333333333333
BP	GO:0003158	endothelium development	45350	139/18903	0.0179078760943414	0.0538570699826839	0.0253398764406556	TNF/IL1B	2	0.0143884892086331
BP	GO:0018108	peptidyl-tyrosine phosphorylation	45379	380/18903	0.0181992297756251	0.0546518537012076	0.0257138240250844	TNF/SRC/MAPK3	3	0.00789473684210526
BP	GO:0046328	regulation of JNK cascade	45350	141/18903	0.0183953881439805	0.0551588310171659	0.0259523580290458	TNF/IL1B	2	0.0141843971631206
BP	GO:0018212	peptidyl-tyrosine modification	45379	382/18903	0.0184526003531836	0.0552482900782263	0.0259944487249283	TNF/SRC/MAPK3	3	0.00785340314136126
BP	GO:2000146	negative regulation of cell motility	45379	383/18903	0.0185800293010243	0.0553278427642749	0.026031878448373	TNF/CCL2/TIMP1	3	0.00783289817232376
BP	GO:0042552	myelination	45350	142/18903	0.0186412538032705	0.0553278427642749	0.026031878448373	TNF/TLR2	2	0.0140845070422535
BP	GO:0051384	response to glucocorticoid	45350	142/18903	0.0186412538032705	0.0553278427642749	0.026031878448373	TNF/ALPL	2	0.0140845070422535
BP	GO:0055123	digestive system development	45350	143/18903	0.0188885200402716	0.0553278427642749	0.026031878448373	TNF/SRC	2	0.013986013986014
BP	GO:2001056	positive regulation of cysteine-type endopeptidase activity	45350	143/18903	0.0188885200402716	0.0553278427642749	0.026031878448373	TNF/NLRP3	2	0.013986013986014
BP	GO:0002430	complement receptor mediated signaling pathway	45319	13/18903	0.0190919966818505	0.0553278427642749	0.026031878448373	C5AR1	1	0.0769230769230769
BP	GO:0002863	positive regulation of inflammatory response to antigenic stimulus	45319	13/18903	0.0190919966818505	0.0553278427642749	0.026031878448373	TNF	1	0.0769230769230769
BP	GO:0031392	regulation of prostaglandin biosynthetic process	45319	13/18903	0.0190919966818505	0.0553278427642749	0.026031878448373	IL1B	1	0.0769230769230769
BP	GO:0032494	response to peptidoglycan	45319	13/18903	0.0190919966818505	0.0553278427642749	0.026031878448373	C5AR1	1	0.0769230769230769
BP	GO:0033079	immature T cell proliferation	45319	13/18903	0.0190919966818505	0.0553278427642749	0.026031878448373	IL1B	1	0.0769230769230769
BP	GO:0033080	immature T cell proliferation in thymus	45319	13/18903	0.0190919966818505	0.0553278427642749	0.026031878448373	IL1B	1	0.0769230769230769
BP	GO:0035745	T-helper 2 cell cytokine production	45319	13/18903	0.0190919966818505	0.0553278427642749	0.026031878448373	NLRP3	1	0.0769230769230769
BP	GO:0036006	cellular response to macrophage colony-stimulating factor stimulus	45319	13/18903	0.0190919966818505	0.0553278427642749	0.026031878448373	TLR2	1	0.0769230769230769
BP	GO:0042362	fat-soluble vitamin biosynthetic process	45319	13/18903	0.0190919966818505	0.0553278427642749	0.026031878448373	TNF	1	0.0769230769230769
BP	GO:0051918	negative regulation of fibrinolysis	45319	13/18903	0.0190919966818505	0.0553278427642749	0.026031878448373	THBD	1	0.0769230769230769
BP	GO:0070486	leukocyte aggregation	45319	13/18903	0.0190919966818505	0.0553278427642749	0.026031878448373	IL1B	1	0.0769230769230769
BP	GO:0072683	T cell extravasation	45319	13/18903	0.0190919966818505	0.0553278427642749	0.026031878448373	CCL2	1	0.0769230769230769
BP	GO:0098792	xenophagy	45319	13/18903	0.0190919966818505	0.0553278427642749	0.026031878448373	MAPK3	1	0.0769230769230769
BP	GO:1901857	positive regulation of cellular respiration	45319	13/18903	0.0190919966818505	0.0553278427642749	0.026031878448373	PPARGC1A	1	0.0769230769230769
BP	GO:1903961	positive regulation of anion transmembrane transport	45319	13/18903	0.0190919966818505	0.0553278427642749	0.026031878448373	CFTR	1	0.0769230769230769
BP	GO:2000551	regulation of T-helper 2 cell cytokine production	45319	13/18903	0.0190919966818505	0.0553278427642749	0.026031878448373	NLRP3	1	0.0769230769230769
BP	GO:0007272	ensheathment of neurons	45350	144/18903	0.0191371824823904	0.0553278427642749	0.026031878448373	TNF/TLR2	2	0.0138888888888889
BP	GO:0008366	axon ensheathment	45350	144/18903	0.0191371824823904	0.0553278427642749	0.026031878448373	TNF/TLR2	2	0.0138888888888889
BP	GO:0030177	positive regulation of Wnt signaling pathway	45350	144/18903	0.0191371824823904	0.0553278427642749	0.026031878448373	SRC/TLR2	2	0.0138888888888889
BP	GO:0031644	regulation of nervous system process	45350	145/18903	0.0193872367661011	0.0558906339914172	0.0262966730271025	TNF/SRC	2	0.0137931034482759
BP	GO:0051783	regulation of nuclear division	45350	145/18903	0.0193872367661011	0.0558906339914172	0.0262966730271025	TNF/IL1B	2	0.0137931034482759
BP	GO:0050768	negative regulation of neurogenesis	45350	146/18903	0.0196386785369299	0.0565347407810622	0.0265997267667405	TNF/IL1B	2	0.0136986301369863
BP	GO:0106106	cold-induced thermogenesis	45350	147/18903	0.0198915034494396	0.0570996500156032	0.0268655178728674	PPARGC1A/ALPL	2	0.0136054421768707
BP	GO:0120161	regulation of cold-induced thermogenesis	45350	147/18903	0.0198915034494396	0.0570996500156032	0.0268655178728674	PPARGC1A/ALPL	2	0.0136054421768707
BP	GO:1904062	regulation of cation transmembrane transport	45379	394/18903	0.0200145182942801	0.0573468234725426	0.0269818135580999	CCL2/MMP9/PIK3CG	3	0.00761421319796954
BP	GO:2000377	regulation of reactive oxygen species metabolic process	45350	149/18903	0.0204012853628387	0.0573468234725426	0.0269818135580999	TNF/ITGAM	2	0.0134228187919463
BP	GO:0009313	oligosaccharide catabolic process	45319	14/18903	0.0205459630181607	0.0573468234725426	0.0269818135580999	MGAM	1	0.0714285714285714
BP	GO:0010896	regulation of triglyceride catabolic process	45319	14/18903	0.0205459630181607	0.0573468234725426	0.0269818135580999	PIK3CG	1	0.0714285714285714
BP	GO:0030213	hyaluronan biosynthetic process	45319	14/18903	0.0205459630181607	0.0573468234725426	0.0269818135580999	IL1B	1	0.0714285714285714
BP	GO:0032306	regulation of prostaglandin secretion	45319	14/18903	0.0205459630181607	0.0573468234725426	0.0269818135580999	IL1B	1	0.0714285714285714
BP	GO:0032308	positive regulation of prostaglandin secretion	45319	14/18903	0.0205459630181607	0.0573468234725426	0.0269818135580999	IL1B	1	0.0714285714285714
BP	GO:0035791	platelet-derived growth factor receptor-beta signaling pathway	45319	14/18903	0.0205459630181607	0.0573468234725426	0.0269818135580999	SRC	1	0.0714285714285714
BP	GO:0042117	monocyte activation	45319	14/18903	0.0205459630181607	0.0573468234725426	0.0269818135580999	FN1	1	0.0714285714285714
BP	GO:0043922	negative regulation by host of viral transcription	45319	14/18903	0.0205459630181607	0.0573468234725426	0.0269818135580999	CCL4	1	0.0714285714285714
BP	GO:0050966	detection of mechanical stimulus involved in sensory perception of pain	45319	14/18903	0.0205459630181607	0.0573468234725426	0.0269818135580999	TNF	1	0.0714285714285714
BP	GO:0051547	regulation of keratinocyte migration	45319	14/18903	0.0205459630181607	0.0573468234725426	0.0269818135580999	MMP9	1	0.0714285714285714
BP	GO:0061043	regulation of vascular wound healing	45319	14/18903	0.0205459630181607	0.0573468234725426	0.0269818135580999	TNF	1	0.0714285714285714
BP	GO:0070942	neutrophil mediated cytotoxicity	45319	14/18903	0.0205459630181607	0.0573468234725426	0.0269818135580999	ELANE	1	0.0714285714285714
BP	GO:0072672	neutrophil extravasation	45319	14/18903	0.0205459630181607	0.0573468234725426	0.0269818135580999	PIK3CG	1	0.0714285714285714
BP	GO:1902947	regulation of tau-protein kinase activity	45319	14/18903	0.0205459630181607	0.0573468234725426	0.0269818135580999	C5AR1	1	0.0714285714285714
BP	GO:1904321	response to forskolin	45319	14/18903	0.0205459630181607	0.0573468234725426	0.0269818135580999	CFTR	1	0.0714285714285714
BP	GO:1904322	cellular response to forskolin	45319	14/18903	0.0205459630181607	0.0573468234725426	0.0269818135580999	CFTR	1	0.0714285714285714
BP	GO:1905049	negative regulation of metallopeptidase activity	45319	14/18903	0.0205459630181607	0.0573468234725426	0.0269818135580999	TIMP1	1	0.0714285714285714
BP	GO:2001171	positive regulation of ATP biosynthetic process	45319	14/18903	0.0205459630181607	0.0573468234725426	0.0269818135580999	PPARGC1A	1	0.0714285714285714
BP	GO:0010821	regulation of mitochondrion organization	45350	150/18903	0.0206582337178936	0.0575805464678306	0.0270917807699041	PPARGC1A/MMP9	2	0.0133333333333333
BP	GO:0007043	cell-cell junction assembly	45350	152/18903	0.0211762236774537	0.058942923284278	0.0277327822244112	TNF/IL1B	2	0.0131578947368421
BP	GO:0000723	telomere maintenance	45350	154/18903	0.0216996426777044	0.0594265909225202	0.0279603489709005	SRC/MAPK3	2	0.012987012987013
BP	GO:0008360	regulation of cell shape	45350	154/18903	0.0216996426777044	0.0594265909225202	0.0279603489709005	CCL2/FN1	2	0.012987012987013
BP	GO:0043524	negative regulation of neuron apoptotic process	45350	154/18903	0.0216996426777044	0.0594265909225202	0.0279603489709005	PPARGC1A/CCL2	2	0.012987012987013
BP	GO:0010675	regulation of cellular carbohydrate metabolic process	45350	155/18903	0.0219633773670985	0.0594265909225202	0.0279603489709005	PPARGC1A/SRC	2	0.0129032258064516
BP	GO:0032368	regulation of lipid transport	45350	155/18903	0.0219633773670985	0.0594265909225202	0.0279603489709005	IL1B/ANXA2	2	0.0129032258064516
BP	GO:0003376	sphingosine-1-phosphate receptor signaling pathway	45319	15/18903	0.0219978510501103	0.0594265909225202	0.0279603489709005	PIK3CG	1	0.0666666666666667
BP	GO:0032725	positive regulation of granulocyte macrophage colony-stimulating factor production	45319	15/18903	0.0219978510501103	0.0594265909225202	0.0279603489709005	IL1B	1	0.0666666666666667
BP	GO:0038166	angiotensin-activated signaling pathway	45319	15/18903	0.0219978510501103	0.0594265909225202	0.0279603489709005	SRC	1	0.0666666666666667
BP	GO:0045064	T-helper 2 cell differentiation	45319	15/18903	0.0219978510501103	0.0594265909225202	0.0279603489709005	NLRP3	1	0.0666666666666667
BP	GO:0048308	organelle inheritance	45319	15/18903	0.0219978510501103	0.0594265909225202	0.0279603489709005	MAPK3	1	0.0666666666666667
BP	GO:0048313	Golgi inheritance	45319	15/18903	0.0219978510501103	0.0594265909225202	0.0279603489709005	MAPK3	1	0.0666666666666667
BP	GO:0051956	negative regulation of amino acid transport	45319	15/18903	0.0219978510501103	0.0594265909225202	0.0279603489709005	TNF	1	0.0666666666666667
BP	GO:0060576	intestinal epithelial cell development	45319	15/18903	0.0219978510501103	0.0594265909225202	0.0279603489709005	SRC	1	0.0666666666666667
BP	GO:0061307	cardiac neural crest cell differentiation involved in heart development	45319	15/18903	0.0219978510501103	0.0594265909225202	0.0279603489709005	MAPK3	1	0.0666666666666667
BP	GO:0061308	cardiac neural crest cell development involved in heart development	45319	15/18903	0.0219978510501103	0.0594265909225202	0.0279603489709005	MAPK3	1	0.0666666666666667
BP	GO:0071639	positive regulation of monocyte chemotactic protein-1 production	45319	15/18903	0.0219978510501103	0.0594265909225202	0.0279603489709005	IL1B	1	0.0666666666666667
BP	GO:0090280	positive regulation of calcium ion import	45319	15/18903	0.0219978510501103	0.0594265909225202	0.0279603489709005	CCL2	1	0.0666666666666667
BP	GO:0097396	response to interleukin-17	45319	15/18903	0.0219978510501103	0.0594265909225202	0.0279603489709005	IL1B	1	0.0666666666666667
BP	GO:0097398	cellular response to interleukin-17	45319	15/18903	0.0219978510501103	0.0594265909225202	0.0279603489709005	IL1B	1	0.0666666666666667
BP	GO:2000345	regulation of hepatocyte proliferation	45319	15/18903	0.0219978510501103	0.0594265909225202	0.0279603489709005	TNF	1	0.0666666666666667
BP	GO:2000402	negative regulation of lymphocyte migration	45319	15/18903	0.0219978510501103	0.0594265909225202	0.0279603489709005	CCL2	1	0.0666666666666667
BP	GO:2001279	regulation of unsaturated fatty acid biosynthetic process	45319	15/18903	0.0219978510501103	0.0594265909225202	0.0279603489709005	IL1B	1	0.0666666666666667
BP	GO:0008643	carbohydrate transport	45350	156/18903	0.0222284564932876	0.059969285031356	0.028215687808817	TNF/IL1B	2	0.0128205128205128
BP	GO:0048754	branching morphogenesis of an epithelial tube	45350	157/18903	0.0224948758003374	0.0605262124867746	0.0284777234693394	TNF/SRC	2	0.0127388535031847
BP	GO:0090316	positive regulation of intracellular protein transport	45350	157/18903	0.0224948758003374	0.0605262124867746	0.0284777234693394	IL1B/ITGAM	2	0.0127388535031847
BP	GO:0001678	cellular glucose homeostasis	45350	158/18903	0.0227626310411792	0.0611223994971187	0.0287582308415842	PPARGC1A/CFTR	2	0.0126582278481013
BP	GO:0050678	regulation of epithelial cell proliferation	45379	414/18903	0.0227770289503633	0.0611223994971187	0.0287582308415842	TNF/CCL2/C5AR1	3	0.0072463768115942
BP	GO:1990845	adaptive thermogenesis	45350	160/18903	0.0233021323801945	0.0622597173981705	0.0292933415539877	PPARGC1A/ALPL	2	0.0125
BP	GO:0034349	glial cell apoptotic process	45319	16/18903	0.0234476636385578	0.0622597173981705	0.0292933415539877	CCL2	1	0.0625
BP	GO:0034374	low-density lipoprotein particle remodeling	45319	16/18903	0.0234476636385578	0.0622597173981705	0.0292933415539877	MPO	1	0.0625
BP	GO:0046184	aldehyde biosynthetic process	45319	16/18903	0.0234476636385578	0.0622597173981705	0.0292933415539877	TKT	1	0.0625
BP	GO:0046321	positive regulation of fatty acid oxidation	45319	16/18903	0.0234476636385578	0.0622597173981705	0.0292933415539877	PPARGC1A	1	0.0625
BP	GO:0046325	negative regulation of glucose import	45319	16/18903	0.0234476636385578	0.0622597173981705	0.0292933415539877	TNF	1	0.0625
BP	GO:1903799	negative regulation of miRNA maturation	45319	16/18903	0.0234476636385578	0.0622597173981705	0.0292933415539877	TNF	1	0.0625
BP	GO:2000696	regulation of epithelial cell differentiation involved in kidney development	45319	16/18903	0.0234476636385578	0.0622597173981705	0.0292933415539877	MMP9	1	0.0625
BP	GO:0016032	viral process	45379	421/18903	0.0237910708927911	0.0630885427879795	0.0296833058237742	TNF/CCL2/CCL4	3	0.00712589073634204
BP	GO:0010959	regulation of metal ion transport	45379	423/18903	0.0240852939221436	0.0637849384972254	0.0300109616214581	CCL2/PIK3CG/CCL4	3	0.00709219858156028
BP	GO:0055067	monovalent inorganic cation homeostasis	45350	164/18903	0.0243969803730932	0.0642441490366776	0.0302270212461964	CFTR/MAPK3	2	0.0121951219512195
BP	GO:0002091	negative regulation of receptor internalization	45319	17/18903	0.0248954036405757	0.0642441490366776	0.0302270212461964	ANXA2	1	0.0588235294117647
BP	GO:0008228	opsonization	45319	17/18903	0.0248954036405757	0.0642441490366776	0.0302270212461964	CFP	1	0.0588235294117647
BP	GO:0009251	glucan catabolic process	45319	17/18903	0.0248954036405757	0.0642441490366776	0.0302270212461964	MGAM	1	0.0588235294117647
BP	GO:0010224	response to UV-B	45319	17/18903	0.0248954036405757	0.0642441490366776	0.0302270212461964	MME	1	0.0588235294117647
BP	GO:0016045	detection of bacterium	45319	17/18903	0.0248954036405757	0.0642441490366776	0.0302270212461964	TLR2	1	0.0588235294117647
BP	GO:0030949	positive regulation of vascular endothelial growth factor receptor signaling pathway	45319	17/18903	0.0248954036405757	0.0642441490366776	0.0302270212461964	IL1B	1	0.0588235294117647
BP	GO:0033623	regulation of integrin activation	45319	17/18903	0.0248954036405757	0.0642441490366776	0.0302270212461964	SRC	1	0.0588235294117647
BP	GO:0034134	toll-like receptor 2 signaling pathway	45319	17/18903	0.0248954036405757	0.0642441490366776	0.0302270212461964	TLR2	1	0.0588235294117647
BP	GO:0051895	negative regulation of focal adhesion assembly	45319	17/18903	0.0248954036405757	0.0642441490366776	0.0302270212461964	SRC	1	0.0588235294117647
BP	GO:0090399	replicative senescence	45319	17/18903	0.0248954036405757	0.0642441490366776	0.0302270212461964	MME	1	0.0588235294117647
BP	GO:0090594	inflammatory response to wounding	45319	17/18903	0.0248954036405757	0.0642441490366776	0.0302270212461964	TIMP1	1	0.0588235294117647
BP	GO:0098712	L-glutamate import across plasma membrane	45319	17/18903	0.0248954036405757	0.0642441490366776	0.0302270212461964	TNF	1	0.0588235294117647
BP	GO:0150118	negative regulation of cell-substrate junction organization	45319	17/18903	0.0248954036405757	0.0642441490366776	0.0302270212461964	SRC	1	0.0588235294117647
BP	GO:1901163	regulation of trophoblast cell migration	45319	17/18903	0.0248954036405757	0.0642441490366776	0.0302270212461964	TIMP1	1	0.0588235294117647
BP	GO:1903236	regulation of leukocyte tethering or rolling	45319	17/18903	0.0248954036405757	0.0642441490366776	0.0302270212461964	ELANE	1	0.0588235294117647
BP	GO:1903358	regulation of Golgi organization	45319	17/18903	0.0248954036405757	0.0642441490366776	0.0302270212461964	MAPK3	1	0.0588235294117647
BP	GO:1903729	regulation of plasma membrane organization	45319	17/18903	0.0248954036405757	0.0642441490366776	0.0302270212461964	ANXA2	1	0.0588235294117647
BP	GO:1904355	positive regulation of telomere capping	45319	17/18903	0.0248954036405757	0.0642441490366776	0.0302270212461964	MAPK3	1	0.0588235294117647
BP	GO:2001267	regulation of cysteine-type endopeptidase activity involved in apoptotic signaling pathway	45319	17/18903	0.0248954036405757	0.0642441490366776	0.0302270212461964	MMP9	1	0.0588235294117647
BP	GO:0031331	positive regulation of cellular catabolic process	45379	429/18903	0.0249799576853936	0.0643800186578853	0.0302909482183572	TNF/IL1B/MAPK3	3	0.00699300699300699
BP	GO:0043271	negative regulation of ion transport	45350	167/18903	0.025231848831327	0.0648635298619337	0.0305184413621951	TNF/MMP9	2	0.0119760479041916
BP	GO:0070665	positive regulation of leukocyte proliferation	45350	167/18903	0.025231848831327	0.0648635298619337	0.0305184413621951	IL1B/MAPK3	2	0.0119760479041916
BP	GO:0042391	regulation of membrane potential	45379	431/18903	0.025282177521104	0.0649102216763204	0.0305404099692457	TNF/CFTR/SRC	3	0.00696055684454756
BP	GO:0009410	response to xenobiotic stimulus	45379	432/18903	0.0254340371920472	0.0650375811606255	0.0306003329022399	TNF/IL1B/SRC	3	0.00694444444444444
BP	GO:0006869	lipid transport	45379	433/18903	0.0255863966930847	0.0650375811606255	0.0306003329022399	IL1B/CFTR/ANXA2	3	0.0069284064665127
BP	GO:0002827	positive regulation of T-helper 1 type immune response	45319	18/18903	0.0263410739094553	0.0650375811606255	0.0306003329022399	IL1B	1	0.0555555555555556
BP	GO:0002830	positive regulation of type 2 immune response	45319	18/18903	0.0263410739094553	0.0650375811606255	0.0306003329022399	NLRP3	1	0.0555555555555556
BP	GO:0006957	complement activation, alternative pathway	45319	18/18903	0.0263410739094553	0.0650375811606255	0.0306003329022399	CFP	1	0.0555555555555556
BP	GO:0010755	regulation of plasminogen activation	45319	18/18903	0.0263410739094553	0.0650375811606255	0.0306003329022399	ANXA2	1	0.0555555555555556
BP	GO:0010958	regulation of amino acid import across plasma membrane	45319	18/18903	0.0263410739094553	0.0650375811606255	0.0306003329022399	TNF	1	0.0555555555555556
BP	GO:0016264	gap junction assembly	45319	18/18903	0.0263410739094553	0.0650375811606255	0.0306003329022399	IL1B	1	0.0555555555555556
BP	GO:0032310	prostaglandin secretion	45319	18/18903	0.0263410739094553	0.0650375811606255	0.0306003329022399	IL1B	1	0.0555555555555556
BP	GO:0032604	granulocyte macrophage colony-stimulating factor production	45319	18/18903	0.0263410739094553	0.0650375811606255	0.0306003329022399	IL1B	1	0.0555555555555556
BP	GO:0032645	regulation of granulocyte macrophage colony-stimulating factor production	45319	18/18903	0.0263410739094553	0.0650375811606255	0.0306003329022399	IL1B	1	0.0555555555555556
BP	GO:0033033	negative regulation of myeloid cell apoptotic process	45319	18/18903	0.0263410739094553	0.0650375811606255	0.0306003329022399	CXCR2	1	0.0555555555555556
BP	GO:0034138	toll-like receptor 3 signaling pathway	45319	18/18903	0.0263410739094553	0.0650375811606255	0.0306003329022399	TNF	1	0.0555555555555556
BP	GO:0035234	ectopic germ cell programmed cell death	45319	18/18903	0.0263410739094553	0.0650375811606255	0.0306003329022399	IL1B	1	0.0555555555555556
BP	GO:0038128	ERBB2 signaling pathway	45319	18/18903	0.0263410739094553	0.0650375811606255	0.0306003329022399	SRC	1	0.0555555555555556
BP	GO:0043117	positive regulation of vascular permeability	45319	18/18903	0.0263410739094553	0.0650375811606255	0.0306003329022399	CXCR2	1	0.0555555555555556
BP	GO:0044247	cellular polysaccharide catabolic process	45319	18/18903	0.0263410739094553	0.0650375811606255	0.0306003329022399	MGAM	1	0.0555555555555556
BP	GO:0045722	positive regulation of gluconeogenesis	45319	18/18903	0.0263410739094553	0.0650375811606255	0.0306003329022399	PPARGC1A	1	0.0555555555555556
BP	GO:0045780	positive regulation of bone resorption	45319	18/18903	0.0263410739094553	0.0650375811606255	0.0306003329022399	SRC	1	0.0555555555555556
BP	GO:0046827	positive regulation of protein export from nucleus	45319	18/18903	0.0263410739094553	0.0650375811606255	0.0306003329022399	IL1B	1	0.0555555555555556
BP	GO:0051900	regulation of mitochondrial depolarization	45319	18/18903	0.0263410739094553	0.0650375811606255	0.0306003329022399	SRC	1	0.0555555555555556
BP	GO:0051917	regulation of fibrinolysis	45319	18/18903	0.0263410739094553	0.0650375811606255	0.0306003329022399	THBD	1	0.0555555555555556
BP	GO:0061450	trophoblast cell migration	45319	18/18903	0.0263410739094553	0.0650375811606255	0.0306003329022399	TIMP1	1	0.0555555555555556
BP	GO:0072567	chemokine (C-X-C motif) ligand 2 production	45319	18/18903	0.0263410739094553	0.0650375811606255	0.0306003329022399	TNF	1	0.0555555555555556
BP	GO:0072673	lamellipodium morphogenesis	45319	18/18903	0.0263410739094553	0.0650375811606255	0.0306003329022399	SRC	1	0.0555555555555556
BP	GO:0086103	G protein-coupled receptor signaling pathway involved in heart process	45319	18/18903	0.0263410739094553	0.0650375811606255	0.0306003329022399	SRC	1	0.0555555555555556
BP	GO:0090520	sphingolipid mediated signaling pathway	45319	18/18903	0.0263410739094553	0.0650375811606255	0.0306003329022399	PIK3CG	1	0.0555555555555556
BP	GO:0098962	regulation of postsynaptic neurotransmitter receptor activity	45319	18/18903	0.0263410739094553	0.0650375811606255	0.0306003329022399	SRC	1	0.0555555555555556
BP	GO:1903789	regulation of amino acid transmembrane transport	45319	18/18903	0.0263410739094553	0.0650375811606255	0.0306003329022399	TNF	1	0.0555555555555556
BP	GO:2000341	regulation of chemokine (C-X-C motif) ligand 2 production	45319	18/18903	0.0263410739094553	0.0650375811606255	0.0306003329022399	TNF	1	0.0555555555555556
BP	GO:2000811	negative regulation of anoikis	45319	18/18903	0.0263410739094553	0.0650375811606255	0.0306003329022399	SRC	1	0.0555555555555556
BP	GO:0016482	cytosolic transport	45350	171/18903	0.0263631027697679	0.0650375811606255	0.0306003329022399	SRC/MAPK3	2	0.0116959064327485
BP	GO:0007254	JNK cascade	45350	172/18903	0.0266491200692321	0.0654232655714237	0.0307817983127767	TNF/IL1B	2	0.0116279069767442
BP	GO:0007259	receptor signaling pathway via JAK-STAT	45350	172/18903	0.0266491200692321	0.0654232655714237	0.0307817983127767	TNF/CCL2	2	0.0116279069767442
BP	GO:1905475	regulation of protein localization to membrane	45350	172/18903	0.0266491200692321	0.0654232655714237	0.0307817983127767	TNF/ITGAM	2	0.0116279069767442
BP	GO:2001242	regulation of intrinsic apoptotic signaling pathway	45350	172/18903	0.0266491200692321	0.0654232655714237	0.0307817983127767	SRC/MMP9	2	0.0116279069767442
BP	GO:0048732	gland development	45379	441/18903	0.0268232649396687	0.0657707760003056	0.0309453027762118	TNF/SRC/MAPK3	3	0.00680272108843537
BP	GO:0010950	positive regulation of endopeptidase activity	45350	174/18903	0.0272249704041817	0.0665939276068349	0.0313325975177951	TNF/NLRP3	2	0.0114942528735632
BP	GO:0031214	biomineral tissue development	45350	174/18903	0.0272249704041817	0.0665939276068349	0.0313325975177951	CFTR/ALPL	2	0.0114942528735632
BP	GO:0051048	negative regulation of secretion	45350	175/18903	0.0275147952336476	0.0668799379678708	0.0314671660565539	TNF/IL1B	2	0.0114285714285714
BP	GO:0002283	neutrophil activation involved in immune response	45319	19/18903	0.0277846772947106	0.0668799379678708	0.0314671660565539	ITGAM	1	0.0526315789473684
BP	GO:0002544	chronic inflammatory response	45319	19/18903	0.0277846772947106	0.0668799379678708	0.0314671660565539	TNF	1	0.0526315789473684
BP	GO:0002923	regulation of humoral immune response mediated by circulating immunoglobulin	45319	19/18903	0.0277846772947106	0.0668799379678708	0.0314671660565539	TNF	1	0.0526315789473684
BP	GO:0006098	pentose-phosphate shunt	45319	19/18903	0.0277846772947106	0.0668799379678708	0.0314671660565539	TKT	1	0.0526315789473684
BP	GO:0010544	negative regulation of platelet activation	45319	19/18903	0.0277846772947106	0.0668799379678708	0.0314671660565539	THBD	1	0.0526315789473684
BP	GO:0010663	positive regulation of striated muscle cell apoptotic process	45319	19/18903	0.0277846772947106	0.0668799379678708	0.0314671660565539	CXCR2	1	0.0526315789473684
BP	GO:0010666	positive regulation of cardiac muscle cell apoptotic process	45319	19/18903	0.0277846772947106	0.0668799379678708	0.0314671660565539	CXCR2	1	0.0526315789473684
BP	GO:0031645	negative regulation of nervous system process	45319	19/18903	0.0277846772947106	0.0668799379678708	0.0314671660565539	TNF	1	0.0526315789473684
BP	GO:0032930	positive regulation of superoxide anion generation	45319	19/18903	0.0277846772947106	0.0668799379678708	0.0314671660565539	ITGAM	1	0.0526315789473684
BP	GO:0051797	regulation of hair follicle development	45319	19/18903	0.0277846772947106	0.0668799379678708	0.0314671660565539	TNF	1	0.0526315789473684
BP	GO:0060438	trachea development	45319	19/18903	0.0277846772947106	0.0668799379678708	0.0314671660565539	MAPK3	1	0.0526315789473684
BP	GO:0097284	hepatocyte apoptotic process	45319	19/18903	0.0277846772947106	0.0668799379678708	0.0314671660565539	PIK3CG	1	0.0526315789473684
BP	GO:0050680	negative regulation of epithelial cell proliferation	45350	176/18903	0.027805881048089	0.0668799379678708	0.0314671660565539	TNF/CCL2	2	0.0113636363636364
BP	GO:0002683	negative regulation of immune system process	45379	449/18903	0.0280921091939356	0.0674223728415201	0.0317223829237135	TNF/CCL2/SRC	3	0.0066815144766147
BP	GO:0051099	positive regulation of binding	45350	177/18903	0.0280982237659655	0.0674223728415201	0.0317223829237135	MMP9/ANXA2	2	0.0112994350282486
BP	GO:0006694	steroid biosynthetic process	45350	178/18903	0.0283918193142975	0.0680459517532689	0.0320157782491516	TNF/CFTR	2	0.0112359550561798
BP	GO:0048771	tissue remodeling	45350	179/18903	0.0286866636286512	0.0682300302110643	0.0321023875908299	SRC/TIMP1	2	0.0111731843575419
BP	GO:0003012	muscle system process	45379	455/18903	0.029064712411872	0.0682300302110643	0.0321023875908299	TNF/IL1B/PIK3CG	3	0.00659340659340659
BP	GO:0000272	polysaccharide catabolic process	45319	20/18903	0.0292262166420814	0.0682300302110643	0.0321023875908299	MGAM	1	0.05
BP	GO:0001780	neutrophil homeostasis	45319	20/18903	0.0292262166420814	0.0682300302110643	0.0321023875908299	CXCR2	1	0.05
BP	GO:0002888	positive regulation of myeloid leukocyte mediated immunity	45319	20/18903	0.0292262166420814	0.0682300302110643	0.0321023875908299	ITGAM	1	0.05
BP	GO:0009110	vitamin biosynthetic process	45319	20/18903	0.0292262166420814	0.0682300302110643	0.0321023875908299	TNF	1	0.05
BP	GO:0014856	skeletal muscle cell proliferation	45319	20/18903	0.0292262166420814	0.0682300302110643	0.0321023875908299	SRC	1	0.05
BP	GO:0015732	prostaglandin transport	45319	20/18903	0.0292262166420814	0.0682300302110643	0.0321023875908299	IL1B	1	0.05
BP	GO:0032211	negative regulation of telomere maintenance via telomerase	45319	20/18903	0.0292262166420814	0.0682300302110643	0.0321023875908299	SRC	1	0.05
BP	GO:0042053	regulation of dopamine metabolic process	45319	20/18903	0.0292262166420814	0.0682300302110643	0.0321023875908299	ITGAM	1	0.05
BP	GO:0042069	regulation of catecholamine metabolic process	45319	20/18903	0.0292262166420814	0.0682300302110643	0.0321023875908299	ITGAM	1	0.05
BP	GO:0042359	vitamin D metabolic process	45319	20/18903	0.0292262166420814	0.0682300302110643	0.0321023875908299	TNF	1	0.05
BP	GO:0051546	keratinocyte migration	45319	20/18903	0.0292262166420814	0.0682300302110643	0.0321023875908299	MMP9	1	0.05
BP	GO:0051882	mitochondrial depolarization	45319	20/18903	0.0292262166420814	0.0682300302110643	0.0321023875908299	SRC	1	0.05
BP	GO:0055062	phosphate ion homeostasis	45319	20/18903	0.0292262166420814	0.0682300302110643	0.0321023875908299	ALPL	1	0.05
BP	GO:0072506	trivalent inorganic anion homeostasis	45319	20/18903	0.0292262166420814	0.0682300302110643	0.0321023875908299	ALPL	1	0.05
BP	GO:0097709	connective tissue replacement	45319	20/18903	0.0292262166420814	0.0682300302110643	0.0321023875908299	TIMP1	1	0.05
BP	GO:0098543	detection of other organism	45319	20/18903	0.0292262166420814	0.0682300302110643	0.0321023875908299	TLR2	1	0.05
BP	GO:1900221	regulation of amyloid-beta clearance	45319	20/18903	0.0292262166420814	0.0682300302110643	0.0321023875908299	TNF	1	0.05
BP	GO:1902004	positive regulation of amyloid-beta formation	45319	20/18903	0.0292262166420814	0.0682300302110643	0.0321023875908299	TNF	1	0.05
BP	GO:2000010	positive regulation of protein localization to cell surface	45319	20/18903	0.0292262166420814	0.0682300302110643	0.0321023875908299	TNF	1	0.05
BP	GO:2000269	regulation of fibroblast apoptotic process	45319	20/18903	0.0292262166420814	0.0682300302110643	0.0321023875908299	PIK3CG	1	0.05
BP	GO:0006941	striated muscle contraction	45350	181/18903	0.0292800823403279	0.0682300302110643	0.0321023875908299	TNF/PIK3CG	2	0.0110497237569061
BP	GO:0110148	biomineralization	45350	181/18903	0.0292800823403279	0.0682300302110643	0.0321023875908299	CFTR/ALPL	2	0.0110497237569061
BP	GO:0046890	regulation of lipid biosynthetic process	45350	182/18903	0.0295786486513781	0.0688462664111662	0.0323923281533941	TNF/IL1B	2	0.010989010989011
BP	GO:0001936	regulation of endothelial cell proliferation	45350	183/18903	0.0298784475558746	0.0693840128512715	0.0326453391016885	TNF/CCL2	2	0.0109289617486339
BP	GO:0097696	receptor signaling pathway via STAT	45350	183/18903	0.0298784475558746	0.0693840128512715	0.0326453391016885	TNF/CCL2	2	0.0109289617486339
BP	GO:1902107	positive regulation of leukocyte differentiation	45350	184/18903	0.030179475031889	0.0699221361818049	0.032898527377804	TNF/NLRP3	2	0.0108695652173913
BP	GO:1903708	positive regulation of hemopoiesis	45350	184/18903	0.030179475031889	0.0699221361818049	0.032898527377804	TNF/NLRP3	2	0.0108695652173913
BP	GO:0032200	telomere organization	45350	185/18903	0.0304817270659497	0.0699247142297923	0.0328997403553662	SRC/MAPK3	2	0.0108108108108108
BP	GO:0003085	negative regulation of systemic arterial blood pressure	45319	21/18903	0.0306656947935412	0.0699247142297923	0.0328997403553662	TNF	1	0.0476190476190476
BP	GO:0031338	regulation of vesicle fusion	45319	21/18903	0.0306656947935412	0.0699247142297923	0.0328997403553662	ANXA2	1	0.0476190476190476
BP	GO:0032305	positive regulation of icosanoid secretion	45319	21/18903	0.0306656947935412	0.0699247142297923	0.0328997403553662	IL1B	1	0.0476190476190476
BP	GO:0036092	phosphatidylinositol-3-phosphate biosynthetic process	45319	21/18903	0.0306656947935412	0.0699247142297923	0.0328997403553662	PIK3CG	1	0.0476190476190476
BP	GO:0044090	positive regulation of vacuole organization	45319	21/18903	0.0306656947935412	0.0699247142297923	0.0328997403553662	ANXA2	1	0.0476190476190476
BP	GO:0045056	transcytosis	45319	21/18903	0.0306656947935412	0.0699247142297923	0.0328997403553662	SRC	1	0.0476190476190476
BP	GO:0060353	regulation of cell adhesion molecule production	45319	21/18903	0.0306656947935412	0.0699247142297923	0.0328997403553662	IL1B	1	0.0476190476190476
BP	GO:0060445	branching involved in salivary gland morphogenesis	45319	21/18903	0.0306656947935412	0.0699247142297923	0.0328997403553662	TNF	1	0.0476190476190476
BP	GO:0070166	enamel mineralization	45319	21/18903	0.0306656947935412	0.0699247142297923	0.0328997403553662	CFTR	1	0.0476190476190476
BP	GO:0071498	cellular response to fluid shear stress	45319	21/18903	0.0306656947935412	0.0699247142297923	0.0328997403553662	SRC	1	0.0476190476190476
BP	GO:0071605	monocyte chemotactic protein-1 production	45319	21/18903	0.0306656947935412	0.0699247142297923	0.0328997403553662	IL1B	1	0.0476190476190476
BP	GO:0071637	regulation of monocyte chemotactic protein-1 production	45319	21/18903	0.0306656947935412	0.0699247142297923	0.0328997403553662	IL1B	1	0.0476190476190476
BP	GO:0140131	positive regulation of lymphocyte chemotaxis	45319	21/18903	0.0306656947935412	0.0699247142297923	0.0328997403553662	CCL4	1	0.0476190476190476
BP	GO:0006109	regulation of carbohydrate metabolic process	45350	186/18903	0.0307851996530266	0.0700389322433006	0.0329534801958464	PPARGC1A/SRC	2	0.010752688172043
BP	GO:0034767	positive regulation of ion transmembrane transport	45350	186/18903	0.0307851996530266	0.0700389322433006	0.0329534801958464	CFTR/CCL2	2	0.010752688172043
BP	GO:0010721	negative regulation of cell development	45350	188/18903	0.0313957905082289	0.0704174839534505	0.0331315896541716	TNF/IL1B	2	0.0106382978723404
BP	GO:0061138	morphogenesis of a branching epithelium	45350	188/18903	0.0313957905082289	0.0704174839534505	0.0331315896541716	TNF/SRC	2	0.0106382978723404
BP	GO:0023061	signal release	45379	470/18903	0.0315747446196046	0.0704174839534505	0.0331315896541716	TNF/IL1B/CFTR	3	0.00638297872340425
BP	GO:0001906	cell killing	45350	189/18903	0.0317029008083702	0.0704174839534505	0.0331315896541716	ELANE/ITGAM	2	0.0105820105820106
BP	GO:0043123	positive regulation of I-kappaB kinase/NF-kappaB signaling	45350	189/18903	0.0317029008083702	0.0704174839534505	0.0331315896541716	TNF/IL1B	2	0.0105820105820106
BP	GO:0001919	regulation of receptor recycling	45319	22/18903	0.0321031145873015	0.0704174839534505	0.0331315896541716	ANXA2	1	0.0454545454545455
BP	GO:0002223	stimulatory C-type lectin receptor signaling pathway	45319	22/18903	0.0321031145873015	0.0704174839534505	0.0331315896541716	SRC	1	0.0454545454545455
BP	GO:0006740	NADPH regeneration	45319	22/18903	0.0321031145873015	0.0704174839534505	0.0331315896541716	TKT	1	0.0454545454545455
BP	GO:0007398	ectoderm development	45319	22/18903	0.0321031145873015	0.0704174839534505	0.0331315896541716	ITGAM	1	0.0454545454545455
BP	GO:0010888	negative regulation of lipid storage	45319	22/18903	0.0321031145873015	0.0704174839534505	0.0331315896541716	TNF	1	0.0454545454545455
BP	GO:0010988	regulation of low-density lipoprotein particle clearance	45319	22/18903	0.0321031145873015	0.0704174839534505	0.0331315896541716	ANXA2	1	0.0454545454545455
BP	GO:0030449	regulation of complement activation	45319	22/18903	0.0321031145873015	0.0704174839534505	0.0331315896541716	IL1B	1	0.0454545454545455
BP	GO:0032288	myelin assembly	45319	22/18903	0.0321031145873015	0.0704174839534505	0.0331315896541716	TLR2	1	0.0454545454545455
BP	GO:0032303	regulation of icosanoid secretion	45319	22/18903	0.0321031145873015	0.0704174839534505	0.0331315896541716	IL1B	1	0.0454545454545455
BP	GO:0032891	negative regulation of organic acid transport	45319	22/18903	0.0321031145873015	0.0704174839534505	0.0331315896541716	TNF	1	0.0454545454545455
BP	GO:0032928	regulation of superoxide anion generation	45319	22/18903	0.0321031145873015	0.0704174839534505	0.0331315896541716	ITGAM	1	0.0454545454545455
BP	GO:0035020	regulation of Rac protein signal transduction	45319	22/18903	0.0321031145873015	0.0704174839534505	0.0331315896541716	PIK3CG	1	0.0454545454545455
BP	GO:0044546	NLRP3 inflammasome complex assembly	45319	22/18903	0.0321031145873015	0.0704174839534505	0.0331315896541716	NLRP3	1	0.0454545454545455
BP	GO:0046628	positive regulation of insulin receptor signaling pathway	45319	22/18903	0.0321031145873015	0.0704174839534505	0.0331315896541716	SRC	1	0.0454545454545455
BP	GO:0050765	negative regulation of phagocytosis	45319	22/18903	0.0321031145873015	0.0704174839534505	0.0331315896541716	TLR2	1	0.0454545454545455
BP	GO:0051000	positive regulation of nitric-oxide synthase activity	45319	22/18903	0.0321031145873015	0.0704174839534505	0.0331315896541716	TNF	1	0.0454545454545455
BP	GO:0060065	uterus development	45319	22/18903	0.0321031145873015	0.0704174839534505	0.0331315896541716	SRC	1	0.0454545454545455
BP	GO:0061042	vascular wound healing	45319	22/18903	0.0321031145873015	0.0704174839534505	0.0331315896541716	TNF	1	0.0454545454545455
BP	GO:0070886	positive regulation of calcineurin-NFAT signaling cascade	45319	22/18903	0.0321031145873015	0.0704174839534505	0.0331315896541716	TNF	1	0.0454545454545455
BP	GO:0072574	hepatocyte proliferation	45319	22/18903	0.0321031145873015	0.0704174839534505	0.0331315896541716	TNF	1	0.0454545454545455
BP	GO:0072575	epithelial cell proliferation involved in liver morphogenesis	45319	22/18903	0.0321031145873015	0.0704174839534505	0.0331315896541716	TNF	1	0.0454545454545455
BP	GO:0106058	positive regulation of calcineurin-mediated signaling	45319	22/18903	0.0321031145873015	0.0704174839534505	0.0331315896541716	TNF	1	0.0454545454545455
BP	GO:1903209	positive regulation of oxidative stress-induced cell death	45319	22/18903	0.0321031145873015	0.0704174839534505	0.0331315896541716	TNF	1	0.0454545454545455
BP	GO:1990840	response to lectin	45319	22/18903	0.0321031145873015	0.0704174839534505	0.0331315896541716	SRC	1	0.0454545454545455
BP	GO:1990858	cellular response to lectin	45319	22/18903	0.0321031145873015	0.0704174839534505	0.0331315896541716	SRC	1	0.0454545454545455
BP	GO:2000310	regulation of NMDA receptor activity	45319	22/18903	0.0321031145873015	0.0704174839534505	0.0331315896541716	CCL2	1	0.0454545454545455
BP	GO:2000810	regulation of bicellular tight junction assembly	45319	22/18903	0.0321031145873015	0.0704174839534505	0.0331315896541716	TNF	1	0.0454545454545455
BP	GO:2001044	regulation of integrin-mediated signaling pathway	45319	22/18903	0.0321031145873015	0.0704174839534505	0.0331315896541716	TIMP1	1	0.0454545454545455
BP	GO:0031334	positive regulation of protein-containing complex assembly	45350	192/18903	0.0326314435670882	0.071498646165455	0.0336402789845289	TNF/SRC	2	0.0104166666666667
BP	GO:0046578	regulation of Ras protein signal transduction	45350	193/18903	0.0329433485904475	0.0720256527145429	0.03388823678917	SRC/PIK3CG	2	0.0103626943005181
BP	GO:0050731	positive regulation of peptidyl-tyrosine phosphorylation	45350	193/18903	0.0329433485904475	0.0720256527145429	0.03388823678917	TNF/SRC	2	0.0103626943005181
BP	GO:0050673	epithelial cell proliferation	45379	481/18903	0.0334865711147371	0.0721542114446371	0.0339487239700916	TNF/CCL2/C5AR1	3	0.00623700623700624
BP	GO:0002082	regulation of oxidative phosphorylation	45319	23/18903	0.0335384788578145	0.0721542114446371	0.0339487239700916	TNF	1	0.0434782608695652
BP	GO:0002689	negative regulation of leukocyte chemotaxis	45319	23/18903	0.0335384788578145	0.0721542114446371	0.0339487239700916	CCL2	1	0.0434782608695652
BP	GO:0010893	positive regulation of steroid biosynthetic process	45319	23/18903	0.0335384788578145	0.0721542114446371	0.0339487239700916	TNF	1	0.0434782608695652
BP	GO:0019430	removal of superoxide radicals	45319	23/18903	0.0335384788578145	0.0721542114446371	0.0339487239700916	MPO	1	0.0434782608695652
BP	GO:0032042	mitochondrial DNA metabolic process	45319	23/18903	0.0335384788578145	0.0721542114446371	0.0339487239700916	PPARGC1A	1	0.0434782608695652
BP	GO:0045624	positive regulation of T-helper cell differentiation	45319	23/18903	0.0335384788578145	0.0721542114446371	0.0339487239700916	NLRP3	1	0.0434782608695652
BP	GO:0045723	positive regulation of fatty acid biosynthetic process	45319	23/18903	0.0335384788578145	0.0721542114446371	0.0339487239700916	IL1B	1	0.0434782608695652
BP	GO:0060444	branching involved in mammary gland duct morphogenesis	45319	23/18903	0.0335384788578145	0.0721542114446371	0.0339487239700916	SRC	1	0.0434782608695652
BP	GO:0060965	negative regulation of miRNA-mediated gene silencing	45319	23/18903	0.0335384788578145	0.0721542114446371	0.0339487239700916	TNF	1	0.0434782608695652
BP	GO:0072170	metanephric tubule development	45319	23/18903	0.0335384788578145	0.0721542114446371	0.0339487239700916	CXCR2	1	0.0434782608695652
BP	GO:0072576	liver morphogenesis	45319	23/18903	0.0335384788578145	0.0721542114446371	0.0339487239700916	TNF	1	0.0434782608695652
BP	GO:0150146	cell junction disassembly	45319	23/18903	0.0335384788578145	0.0721542114446371	0.0339487239700916	ITGAM	1	0.0434782608695652
BP	GO:1900273	positive regulation of long-term synaptic potentiation	45319	23/18903	0.0335384788578145	0.0721542114446371	0.0339487239700916	MME	1	0.0434782608695652
BP	GO:2001169	regulation of ATP biosynthetic process	45319	23/18903	0.0335384788578145	0.0721542114446371	0.0339487239700916	PPARGC1A	1	0.0434782608695652
BP	GO:0007369	gastrulation	45350	196/18903	0.0338861808394186	0.0728246144131488	0.0342641501229254	MMP9/FN1	2	0.0102040816326531
BP	GO:2001257	regulation of cation channel activity	45350	197/18903	0.0342028175772873	0.0733607828476122	0.0345164186159023	CCL2/MMP9	2	0.0101522842639594
BP	GO:0071248	cellular response to metal ion	45350	198/18903	0.0345206274609128	0.0733607828476122	0.0345164186159023	MMP9/MAPK3	2	0.0101010101010101
BP	GO:0001935	endothelial cell proliferation	45350	199/18903	0.0348396065936716	0.0733607828476122	0.0345164186159023	TNF/CCL2	2	0.0100502512562814
BP	GO:0009746	response to hexose	45350	199/18903	0.0348396065936716	0.0733607828476122	0.0345164186159023	TNF/CFTR	2	0.0100502512562814
BP	GO:0002755	MyD88-dependent toll-like receptor signaling pathway	45319	24/18903	0.0349717904357795	0.0733607828476122	0.0345164186159023	TLR2	1	0.0416666666666667
BP	GO:0006925	inflammatory cell apoptotic process	45319	24/18903	0.0349717904357795	0.0733607828476122	0.0345164186159023	CXCR2	1	0.0416666666666667
BP	GO:0010623	programmed cell death involved in cell development	45319	24/18903	0.0349717904357795	0.0733607828476122	0.0345164186159023	IL1B	1	0.0416666666666667
BP	GO:0010640	regulation of platelet-derived growth factor receptor signaling pathway	45319	24/18903	0.0349717904357795	0.0733607828476122	0.0345164186159023	SRC	1	0.0416666666666667
BP	GO:0014850	response to muscle activity	45319	24/18903	0.0349717904357795	0.0733607828476122	0.0345164186159023	PPARGC1A	1	0.0416666666666667
BP	GO:0022010	central nervous system myelination	45319	24/18903	0.0349717904357795	0.0733607828476122	0.0345164186159023	TLR2	1	0.0416666666666667
BP	GO:0032291	axon ensheathment in central nervous system	45319	24/18903	0.0349717904357795	0.0733607828476122	0.0345164186159023	TLR2	1	0.0416666666666667
BP	GO:0036120	cellular response to platelet-derived growth factor stimulus	45319	24/18903	0.0349717904357795	0.0733607828476122	0.0345164186159023	SRC	1	0.0416666666666667
BP	GO:0048011	neurotrophin TRK receptor signaling pathway	45319	24/18903	0.0349717904357795	0.0733607828476122	0.0345164186159023	SRC	1	0.0416666666666667
BP	GO:0060149	negative regulation of post-transcriptional gene silencing	45319	24/18903	0.0349717904357795	0.0733607828476122	0.0345164186159023	TNF	1	0.0416666666666667
BP	GO:0060352	cell adhesion molecule production	45319	24/18903	0.0349717904357795	0.0733607828476122	0.0345164186159023	IL1B	1	0.0416666666666667
BP	GO:0060967	negative regulation of gene silencing by RNA	45319	24/18903	0.0349717904357795	0.0733607828476122	0.0345164186159023	TNF	1	0.0416666666666667
BP	GO:0071676	negative regulation of mononuclear cell migration	45319	24/18903	0.0349717904357795	0.0733607828476122	0.0345164186159023	CCL2	1	0.0416666666666667
BP	GO:0140632	inflammasome complex assembly	45319	24/18903	0.0349717904357795	0.0733607828476122	0.0345164186159023	NLRP3	1	0.0416666666666667
BP	GO:1900369	negative regulation of post-transcriptional gene silencing by RNA	45319	24/18903	0.0349717904357795	0.0733607828476122	0.0345164186159023	TNF	1	0.0416666666666667
BP	GO:1901863	positive regulation of muscle tissue development	45319	24/18903	0.0349717904357795	0.0733607828476122	0.0345164186159023	PPARGC1A	1	0.0416666666666667
BP	GO:1902074	response to salt	45319	24/18903	0.0349717904357795	0.0733607828476122	0.0345164186159023	ALPL	1	0.0416666666666667
BP	GO:1903792	negative regulation of anion transport	45319	24/18903	0.0349717904357795	0.0733607828476122	0.0345164186159023	TNF	1	0.0416666666666667
BP	GO:2000353	positive regulation of endothelial cell apoptotic process	45319	24/18903	0.0349717904357795	0.0733607828476122	0.0345164186159023	CCL2	1	0.0416666666666667
BP	GO:0051216	cartilage development	45350	201/18903	0.0354810570612649	0.0743517893557971	0.0349826894783418	MAPK3/TIMP1	2	0.00995024875621891
BP	GO:0001763	morphogenesis of a branching structure	45350	203/18903	0.0361271379715582	0.0748841582415519	0.0352331702748317	TNF/SRC	2	0.00985221674876847
BP	GO:0006833	water transport	45319	25/18903	0.0364030521481479	0.0748841582415519	0.0352331702748317	CFTR	1	0.04
BP	GO:0031579	membrane raft organization	45319	25/18903	0.0364030521481479	0.0748841582415519	0.0352331702748317	ANXA2	1	0.04
BP	GO:0035330	regulation of hippo signaling	45319	25/18903	0.0364030521481479	0.0748841582415519	0.0352331702748317	SRC	1	0.04
BP	GO:0043302	positive regulation of leukocyte degranulation	45319	25/18903	0.0364030521481479	0.0748841582415519	0.0352331702748317	ITGAM	1	0.04
BP	GO:0045662	negative regulation of myoblast differentiation	45319	25/18903	0.0364030521481479	0.0748841582415519	0.0352331702748317	TNF	1	0.04
BP	GO:0045932	negative regulation of muscle contraction	45319	25/18903	0.0364030521481479	0.0748841582415519	0.0352331702748317	PIK3CG	1	0.04
BP	GO:0048714	positive regulation of oligodendrocyte differentiation	45319	25/18903	0.0364030521481479	0.0748841582415519	0.0352331702748317	TLR2	1	0.04
BP	GO:0060575	intestinal epithelial cell differentiation	45319	25/18903	0.0364030521481479	0.0748841582415519	0.0352331702748317	SRC	1	0.04
BP	GO:0062149	detection of stimulus involved in sensory perception of pain	45319	25/18903	0.0364030521481479	0.0748841582415519	0.0352331702748317	TNF	1	0.04
BP	GO:0071450	cellular response to oxygen radical	45319	25/18903	0.0364030521481479	0.0748841582415519	0.0352331702748317	MPO	1	0.04
BP	GO:0071451	cellular response to superoxide	45319	25/18903	0.0364030521481479	0.0748841582415519	0.0352331702748317	MPO	1	0.04
BP	GO:0098581	detection of external biotic stimulus	45319	25/18903	0.0364030521481479	0.0748841582415519	0.0352331702748317	TLR2	1	0.04
BP	GO:1900078	positive regulation of cellular response to insulin stimulus	45319	25/18903	0.0364030521481479	0.0748841582415519	0.0352331702748317	SRC	1	0.04
BP	GO:1902993	positive regulation of amyloid precursor protein catabolic process	45319	25/18903	0.0364030521481479	0.0748841582415519	0.0352331702748317	TNF	1	0.04
BP	GO:1905563	negative regulation of vascular endothelial cell proliferation	45319	25/18903	0.0364030521481479	0.0748841582415519	0.0352331702748317	CCL2	1	0.04
BP	GO:2000193	positive regulation of fatty acid transport	45319	25/18903	0.0364030521481479	0.0748841582415519	0.0352331702748317	IL1B	1	0.04
BP	GO:2000209	regulation of anoikis	45319	25/18903	0.0364030521481479	0.0748841582415519	0.0352331702748317	SRC	1	0.04
BP	GO:0030003	cellular cation homeostasis	45379	499/18903	0.0367443165323669	0.0755091962956378	0.0355272521301264	CFTR/ELANE/MAPK3	3	0.00601202404809619
BP	GO:2000241	regulation of reproductive process	45350	206/18903	0.0371048739084596	0.0761725692240809	0.0358393706327896	SRC/TIMP1	2	0.00970873786407767
BP	GO:0034284	response to monosaccharide	45350	207/18903	0.0374330677412423	0.076269245193785	0.035884856900941	TNF/CFTR	2	0.00966183574879227
BP	GO:1902115	regulation of organelle assembly	45350	207/18903	0.0374330677412423	0.076269245193785	0.035884856900941	TNF/SRC	2	0.00966183574879227
BP	GO:0032869	cellular response to insulin stimulus	45350	208/18903	0.0377623961224797	0.076269245193785	0.035884856900941	IL1B/SRC	2	0.00961538461538462
BP	GO:0002433	immune response-regulating cell surface receptor signaling pathway involved in phagocytosis	45319	26/18903	0.0378322668181262	0.076269245193785	0.035884856900941	SRC	1	0.0384615384615385
BP	GO:0006929	substrate-dependent cell migration	45319	26/18903	0.0378322668181262	0.076269245193785	0.035884856900941	FN1	1	0.0384615384615385
BP	GO:0010259	multicellular organism aging	45319	26/18903	0.0378322668181262	0.076269245193785	0.035884856900941	ALPL	1	0.0384615384615385
BP	GO:0030810	positive regulation of nucleotide biosynthetic process	45319	26/18903	0.0378322668181262	0.076269245193785	0.035884856900941	PPARGC1A	1	0.0384615384615385
BP	GO:0032515	negative regulation of phosphoprotein phosphatase activity	45319	26/18903	0.0378322668181262	0.076269245193785	0.035884856900941	TNF	1	0.0384615384615385
BP	GO:0036119	response to platelet-derived growth factor	45319	26/18903	0.0378322668181262	0.076269245193785	0.035884856900941	SRC	1	0.0384615384615385
BP	GO:0038096	Fc-gamma receptor signaling pathway involved in phagocytosis	45319	26/18903	0.0378322668181262	0.076269245193785	0.035884856900941	SRC	1	0.0384615384615385
BP	GO:0044346	fibroblast apoptotic process	45319	26/18903	0.0378322668181262	0.076269245193785	0.035884856900941	PIK3CG	1	0.0384615384615385
BP	GO:0045672	positive regulation of osteoclast differentiation	45319	26/18903	0.0378322668181262	0.076269245193785	0.035884856900941	TNF	1	0.0384615384615385
BP	GO:0070102	interleukin-6-mediated signaling pathway	45319	26/18903	0.0378322668181262	0.076269245193785	0.035884856900941	SRC	1	0.0384615384615385
BP	GO:0097186	amelogenesis	45319	26/18903	0.0378322668181262	0.076269245193785	0.035884856900941	CFTR	1	0.0384615384615385
BP	GO:1900373	positive regulation of purine nucleotide biosynthetic process	45319	26/18903	0.0378322668181262	0.076269245193785	0.035884856900941	PPARGC1A	1	0.0384615384615385
BP	GO:1903798	regulation of miRNA maturation	45319	26/18903	0.0378322668181262	0.076269245193785	0.035884856900941	TNF	1	0.0384615384615385
BP	GO:1904353	regulation of telomere capping	45319	26/18903	0.0378322668181262	0.076269245193785	0.035884856900941	MAPK3	1	0.0384615384615385
BP	GO:1905048	regulation of metallopeptidase activity	45319	26/18903	0.0378322668181262	0.076269245193785	0.035884856900941	TIMP1	1	0.0384615384615385
BP	GO:0030100	regulation of endocytosis	45350	209/18903	0.0380928552372703	0.0765651213832784	0.0360240673348897	SRC/ANXA2	2	0.00956937799043062
BP	GO:0045732	positive regulation of protein catabolic process	45350	209/18903	0.0380928552372703	0.0765651213832784	0.0360240673348897	TNF/IL1B	2	0.00956937799043062
BP	GO:0050807	regulation of synapse organization	45350	209/18903	0.0380928552372703	0.0765651213832784	0.0360240673348897	TNF/TLR2	2	0.00956937799043062
BP	GO:0007623	circadian rhythm	45350	210/18903	0.0384244412788057	0.0771547487568458	0.0363014883828047	TNF/PPARGC1A	2	0.00952380952380952
BP	GO:0042594	response to starvation	45350	211/18903	0.038757150448357	0.0777454568636027	0.036579417918194	PPARGC1A/MAPK3	2	0.00947867298578199
BP	GO:0042098	T cell proliferation	45350	212/18903	0.0390909789552597	0.0779778980326174	0.0366887820277612	IL1B/PIK3CG	2	0.00943396226415094
BP	GO:0031639	plasminogen activation	45319	27/18903	0.039259437265183	0.0779778980326174	0.0366887820277612	ANXA2	1	0.037037037037037
BP	GO:0031954	positive regulation of protein autophosphorylation	45319	27/18903	0.039259437265183	0.0779778980326174	0.0366887820277612	SRC	1	0.037037037037037
BP	GO:0032682	negative regulation of chemokine production	45319	27/18903	0.039259437265183	0.0779778980326174	0.0366887820277612	ELANE	1	0.037037037037037
BP	GO:0032753	positive regulation of interleukin-4 production	45319	27/18903	0.039259437265183	0.0779778980326174	0.0366887820277612	NLRP3	1	0.037037037037037
BP	GO:0035774	positive regulation of insulin secretion involved in cellular response to glucose stimulus	45319	27/18903	0.039259437265183	0.0779778980326174	0.0366887820277612	CFTR	1	0.037037037037037
BP	GO:0051953	negative regulation of amine transport	45319	27/18903	0.039259437265183	0.0779778980326174	0.0366887820277612	TNF	1	0.037037037037037
BP	GO:0072207	metanephric epithelium development	45319	27/18903	0.039259437265183	0.0779778980326174	0.0366887820277612	CXCR2	1	0.037037037037037
BP	GO:0090200	positive regulation of release of cytochrome c from mitochondria	45319	27/18903	0.039259437265183	0.0779778980326174	0.0366887820277612	MMP9	1	0.037037037037037
BP	GO:1904357	negative regulation of telomere maintenance via telomere lengthening	45319	27/18903	0.039259437265183	0.0779778980326174	0.0366887820277612	SRC	1	0.037037037037037
BP	GO:0008016	regulation of heart contraction	45350	214/18903	0.0397619788587035	0.0788984005278894	0.0371218805884702	TNF/PIK3CG	2	0.00934579439252336
BP	GO:0050803	regulation of synapse structure or activity	45350	215/18903	0.0400991427141135	0.0794892632584293	0.0373998828747083	TNF/TLR2	2	0.00930232558139535
BP	GO:0000303	response to superoxide	45319	28/18903	0.0406845663050521	0.0796328368609071	0.0374674345879392	MPO	1	0.0357142857142857
BP	GO:0010818	T cell chemotaxis	45319	28/18903	0.0406845663050521	0.0796328368609071	0.0374674345879392	PIK3CG	1	0.0357142857142857
BP	GO:0030194	positive regulation of blood coagulation	45319	28/18903	0.0406845663050521	0.0796328368609071	0.0374674345879392	THBD	1	0.0357142857142857
BP	GO:0030878	thyroid gland development	45319	28/18903	0.0406845663050521	0.0796328368609071	0.0374674345879392	MAPK3	1	0.0357142857142857
BP	GO:0032801	receptor catabolic process	45319	28/18903	0.0406845663050521	0.0796328368609071	0.0374674345879392	ANXA2	1	0.0357142857142857
BP	GO:0042634	regulation of hair cycle	45319	28/18903	0.0406845663050521	0.0796328368609071	0.0374674345879392	TNF	1	0.0357142857142857
BP	GO:0050996	positive regulation of lipid catabolic process	45319	28/18903	0.0406845663050521	0.0796328368609071	0.0374674345879392	IL1B	1	0.0357142857142857
BP	GO:0051156	glucose 6-phosphate metabolic process	45319	28/18903	0.0406845663050521	0.0796328368609071	0.0374674345879392	TKT	1	0.0357142857142857
BP	GO:0070920	regulation of production of small RNA involved in gene silencing by RNA	45319	28/18903	0.0406845663050521	0.0796328368609071	0.0374674345879392	TNF	1	0.0357142857142857
BP	GO:0090314	positive regulation of protein targeting to membrane	45319	28/18903	0.0406845663050521	0.0796328368609071	0.0374674345879392	ITGAM	1	0.0357142857142857
BP	GO:1900017	positive regulation of cytokine production involved in inflammatory response	45319	28/18903	0.0406845663050521	0.0796328368609071	0.0374674345879392	TNF	1	0.0357142857142857
BP	GO:1900048	positive regulation of hemostasis	45319	28/18903	0.0406845663050521	0.0796328368609071	0.0374674345879392	THBD	1	0.0357142857142857
BP	GO:1904385	cellular response to angiotensin	45319	28/18903	0.0406845663050521	0.0796328368609071	0.0374674345879392	SRC	1	0.0357142857142857
BP	GO:0042180	cellular ketone metabolic process	45350	218/18903	0.0411172448164865	0.0803239109774151	0.0377925865638873	PPARGC1A/IL1B	2	0.00917431192660551
BP	GO:1901215	negative regulation of neuron death	45350	218/18903	0.0411172448164865	0.0803239109774151	0.0377925865638873	PPARGC1A/CCL2	2	0.00917431192660551
BP	GO:0000305	response to oxygen radical	45319	29/18903	0.0421076567497392	0.0813920031810092	0.0382951264249493	MPO	1	0.0344827586206897
BP	GO:0001958	endochondral ossification	45319	29/18903	0.0421076567497392	0.0813920031810092	0.0382951264249493	ALPL	1	0.0344827586206897
BP	GO:0015701	bicarbonate transport	45319	29/18903	0.0421076567497392	0.0813920031810092	0.0382951264249493	CFTR	1	0.0344827586206897
BP	GO:0015813	L-glutamate transmembrane transport	45319	29/18903	0.0421076567497392	0.0813920031810092	0.0382951264249493	TNF	1	0.0344827586206897
BP	GO:0032367	intracellular cholesterol transport	45319	29/18903	0.0421076567497392	0.0813920031810092	0.0382951264249493	ANXA2	1	0.0344827586206897
BP	GO:0034123	positive regulation of toll-like receptor signaling pathway	45319	29/18903	0.0421076567497392	0.0813920031810092	0.0382951264249493	TLR2	1	0.0344827586206897
BP	GO:0036075	replacement ossification	45319	29/18903	0.0421076567497392	0.0813920031810092	0.0382951264249493	ALPL	1	0.0344827586206897
BP	GO:0051873	killing by host of symbiont cells	45319	29/18903	0.0421076567497392	0.0813920031810092	0.0382951264249493	ELANE	1	0.0344827586206897
BP	GO:0051938	L-glutamate import	45319	29/18903	0.0421076567497392	0.0813920031810092	0.0382951264249493	TNF	1	0.0344827586206897
BP	GO:0060441	epithelial tube branching involved in lung morphogenesis	45319	29/18903	0.0421076567497392	0.0813920031810092	0.0382951264249493	TNF	1	0.0344827586206897
BP	GO:0097421	liver regeneration	45319	29/18903	0.0421076567497392	0.0813920031810092	0.0382951264249493	TNF	1	0.0344827586206897
BP	GO:0010810	regulation of cell-substrate adhesion	45350	222/18903	0.0424899993706426	0.0820524581147911	0.0386058720043512	SRC/FN1	2	0.00900900900900901
BP	GO:0050679	positive regulation of epithelial cell proliferation	45350	224/18903	0.0431828604966804	0.0830296354901741	0.039065636227707	TNF/C5AR1	2	0.00892857142857143
BP	GO:0001778	plasma membrane repair	45319	30/18903	0.0435287114075225	0.0830296354901741	0.039065636227707	ANXA2	1	0.0333333333333333
BP	GO:0002825	regulation of T-helper 1 type immune response	45319	30/18903	0.0435287114075225	0.0830296354901741	0.039065636227707	IL1B	1	0.0333333333333333
BP	GO:0007202	activation of phospholipase C activity	45319	30/18903	0.0435287114075225	0.0830296354901741	0.039065636227707	C5AR1	1	0.0333333333333333
BP	GO:0009651	response to salt stress	45319	30/18903	0.0435287114075225	0.0830296354901741	0.039065636227707	TNF	1	0.0333333333333333
BP	GO:0010447	response to acidic pH	45319	30/18903	0.0435287114075225	0.0830296354901741	0.039065636227707	SRC	1	0.0333333333333333
BP	GO:0034368	protein-lipid complex remodeling	45319	30/18903	0.0435287114075225	0.0830296354901741	0.039065636227707	MPO	1	0.0333333333333333
BP	GO:0034369	plasma lipoprotein particle remodeling	45319	30/18903	0.0435287114075225	0.0830296354901741	0.039065636227707	MPO	1	0.0333333333333333
BP	GO:0042744	hydrogen peroxide catabolic process	45319	30/18903	0.0435287114075225	0.0830296354901741	0.039065636227707	MPO	1	0.0333333333333333
BP	GO:0045940	positive regulation of steroid metabolic process	45319	30/18903	0.0435287114075225	0.0830296354901741	0.039065636227707	TNF	1	0.0333333333333333
BP	GO:0050820	positive regulation of coagulation	45319	30/18903	0.0435287114075225	0.0830296354901741	0.039065636227707	THBD	1	0.0333333333333333
BP	GO:1903203	regulation of oxidative stress-induced neuron death	45319	30/18903	0.0435287114075225	0.0830296354901741	0.039065636227707	TNF	1	0.0333333333333333
BP	GO:0033157	regulation of intracellular protein transport	45350	225/18903	0.0435308990825591	0.0830296354901741	0.039065636227707	IL1B/ITGAM	2	0.00888888888888889
BP	GO:0046777	protein autophosphorylation	45350	226/18903	0.0438800047754094	0.0836164774662665	0.0393417467396445	SRC/MAPK3	2	0.00884955752212389
BP	GO:0071241	cellular response to inorganic substance	45350	229/18903	0.0449336878211833	0.0849293308627527	0.0399594473101054	MMP9/MAPK3	2	0.00873362445414847
BP	GO:0000002	mitochondrial genome maintenance	45319	31/18903	0.0449477330829633	0.0849293308627527	0.0399594473101054	PPARGC1A	1	0.032258064516129
BP	GO:0002220	innate immune response activating cell surface receptor signaling pathway	45319	31/18903	0.0449477330829633	0.0849293308627527	0.0399594473101054	SRC	1	0.032258064516129
BP	GO:0019433	triglyceride catabolic process	45319	31/18903	0.0449477330829633	0.0849293308627527	0.0399594473101054	PIK3CG	1	0.032258064516129
BP	GO:0032148	activation of protein kinase B activity	45319	31/18903	0.0449477330829633	0.0849293308627527	0.0399594473101054	SRC	1	0.032258064516129
BP	GO:0045948	positive regulation of translational initiation	45319	31/18903	0.0449477330829633	0.0849293308627527	0.0399594473101054	TNF	1	0.032258064516129
BP	GO:0060055	angiogenesis involved in wound healing	45319	31/18903	0.0449477330829633	0.0849293308627527	0.0399594473101054	TNF	1	0.032258064516129
BP	GO:0060603	mammary gland duct morphogenesis	45319	31/18903	0.0449477330829633	0.0849293308627527	0.0399594473101054	SRC	1	0.032258064516129
BP	GO:1900745	positive regulation of p38MAPK cascade	45319	31/18903	0.0449477330829633	0.0849293308627527	0.0399594473101054	IL1B	1	0.032258064516129
BP	GO:0010594	regulation of endothelial cell migration	45350	230/18903	0.0452870253064609	0.0854903807936745	0.0402234226049212	TNF/PIK3CG	2	0.00869565217391304
BP	GO:0001516	prostaglandin biosynthetic process	45319	32/18903	0.0463647245769053	0.0863933649087673	0.040648278727092	IL1B	1	0.03125
BP	GO:0002758	innate immune response-activating signal transduction	45319	32/18903	0.0463647245769053	0.0863933649087673	0.040648278727092	SRC	1	0.03125
BP	GO:0002862	negative regulation of inflammatory response to antigenic stimulus	45319	32/18903	0.0463647245769053	0.0863933649087673	0.040648278727092	SRC	1	0.03125
BP	GO:0007435	salivary gland morphogenesis	45319	32/18903	0.0463647245769053	0.0863933649087673	0.040648278727092	TNF	1	0.03125
BP	GO:0010165	response to X-ray	45319	32/18903	0.0463647245769053	0.0863933649087673	0.040648278727092	THBD	1	0.03125
BP	GO:0032366	intracellular sterol transport	45319	32/18903	0.0463647245769053	0.0863933649087673	0.040648278727092	ANXA2	1	0.03125
BP	GO:0033198	response to ATP	45319	32/18903	0.0463647245769053	0.0863933649087673	0.040648278727092	IL1B	1	0.03125
BP	GO:0034367	protein-containing complex remodeling	45319	32/18903	0.0463647245769053	0.0863933649087673	0.040648278727092	MPO	1	0.03125
BP	GO:0043552	positive regulation of phosphatidylinositol 3-kinase activity	45319	32/18903	0.0463647245769053	0.0863933649087673	0.040648278727092	SRC	1	0.03125
BP	GO:0046457	prostanoid biosynthetic process	45319	32/18903	0.0463647245769053	0.0863933649087673	0.040648278727092	IL1B	1	0.03125
BP	GO:0046825	regulation of protein export from nucleus	45319	32/18903	0.0463647245769053	0.0863933649087673	0.040648278727092	IL1B	1	0.03125
BP	GO:0048240	sperm capacitation	45319	32/18903	0.0463647245769053	0.0863933649087673	0.040648278727092	CFTR	1	0.03125
BP	GO:1903715	regulation of aerobic respiration	45319	32/18903	0.0463647245769053	0.0863933649087673	0.040648278727092	TNF	1	0.03125
BP	GO:1990776	response to angiotensin	45319	32/18903	0.0463647245769053	0.0863933649087673	0.040648278727092	SRC	1	0.03125
BP	GO:0001881	receptor recycling	45319	33/18903	0.0477796886864833	0.0878317996336277	0.0413250656040541	ANXA2	1	0.0303030303030303
BP	GO:0002431	Fc receptor mediated stimulatory signaling pathway	45319	33/18903	0.0477796886864833	0.0878317996336277	0.0413250656040541	SRC	1	0.0303030303030303
BP	GO:0002828	regulation of type 2 immune response	45319	33/18903	0.0477796886864833	0.0878317996336277	0.0413250656040541	NLRP3	1	0.0303030303030303
BP	GO:0030947	regulation of vascular endothelial growth factor receptor signaling pathway	45319	33/18903	0.0477796886864833	0.0878317996336277	0.0413250656040541	IL1B	1	0.0303030303030303
BP	GO:0033032	regulation of myeloid cell apoptotic process	45319	33/18903	0.0477796886864833	0.0878317996336277	0.0413250656040541	CXCR2	1	0.0303030303030303
BP	GO:0036475	neuron death in response to oxidative stress	45319	33/18903	0.0477796886864833	0.0878317996336277	0.0413250656040541	TNF	1	0.0303030303030303
BP	GO:0038094	Fc-gamma receptor signaling pathway	45319	33/18903	0.0477796886864833	0.0878317996336277	0.0413250656040541	SRC	1	0.0303030303030303
BP	GO:0043171	peptide catabolic process	45319	33/18903	0.0477796886864833	0.0878317996336277	0.0413250656040541	MME	1	0.0303030303030303
BP	GO:0048566	embryonic digestive tract development	45319	33/18903	0.0477796886864833	0.0878317996336277	0.0413250656040541	TNF	1	0.0303030303030303
BP	GO:0050974	detection of mechanical stimulus involved in sensory perception	45319	33/18903	0.0477796886864833	0.0878317996336277	0.0413250656040541	TNF	1	0.0303030303030303
BP	GO:0051968	positive regulation of synaptic transmission, glutamatergic	45319	33/18903	0.0477796886864833	0.0878317996336277	0.0413250656040541	CCL2	1	0.0303030303030303
BP	GO:0070633	transepithelial transport	45319	33/18903	0.0477796886864833	0.0878317996336277	0.0413250656040541	CFTR	1	0.0303030303030303
BP	GO:0090279	regulation of calcium ion import	45319	33/18903	0.0477796886864833	0.0878317996336277	0.0413250656040541	CCL2	1	0.0303030303030303
BP	GO:2000191	regulation of fatty acid transport	45319	33/18903	0.0477796886864833	0.0878317996336277	0.0413250656040541	IL1B	1	0.0303030303030303
BP	GO:0034764	positive regulation of transmembrane transport	45350	237/18903	0.0477895520305863	0.0878317996336277	0.0413250656040541	CFTR/CCL2	2	0.00843881856540084
BP	GO:0045333	cellular respiration	45350	240/18903	0.0488774889443979	0.0891119602495008	0.0419273841453496	TNF/PPARGC1A	2	0.00833333333333333
BP	GO:0002021	response to dietary excess	45319	34/18903	0.0491926282051258	0.0891119602495008	0.0419273841453496	PPARGC1A	1	0.0294117647058824
BP	GO:0007431	salivary gland development	45319	34/18903	0.0491926282051258	0.0891119602495008	0.0419273841453496	TNF	1	0.0294117647058824
BP	GO:0010984	regulation of lipoprotein particle clearance	45319	34/18903	0.0491926282051258	0.0891119602495008	0.0419273841453496	ANXA2	1	0.0294117647058824
BP	GO:0032212	positive regulation of telomere maintenance via telomerase	45319	34/18903	0.0491926282051258	0.0891119602495008	0.0419273841453496	MAPK3	1	0.0294117647058824
BP	GO:0032743	positive regulation of interleukin-2 production	45319	34/18903	0.0491926282051258	0.0891119602495008	0.0419273841453496	IL1B	1	0.0294117647058824
BP	GO:0033238	regulation of cellular amine metabolic process	45319	34/18903	0.0491926282051258	0.0891119602495008	0.0419273841453496	ITGAM	1	0.0294117647058824
BP	GO:0034383	low-density lipoprotein particle clearance	45319	34/18903	0.0491926282051258	0.0891119602495008	0.0419273841453496	ANXA2	1	0.0294117647058824
BP	GO:0034405	response to fluid shear stress	45319	34/18903	0.0491926282051258	0.0891119602495008	0.0419273841453496	SRC	1	0.0294117647058824
BP	GO:0035066	positive regulation of histone acetylation	45319	34/18903	0.0491926282051258	0.0891119602495008	0.0419273841453496	PPARGC1A	1	0.0294117647058824
BP	GO:0035308	negative regulation of protein dephosphorylation	45319	34/18903	0.0491926282051258	0.0891119602495008	0.0419273841453496	TNF	1	0.0294117647058824
BP	GO:0042044	fluid transport	45319	34/18903	0.0491926282051258	0.0891119602495008	0.0419273841453496	CFTR	1	0.0294117647058824
BP	GO:0051450	myoblast proliferation	45319	34/18903	0.0491926282051258	0.0891119602495008	0.0419273841453496	SRC	1	0.0294117647058824
BP	GO:0051973	positive regulation of telomerase activity	45319	34/18903	0.0491926282051258	0.0891119602495008	0.0419273841453496	MAPK3	1	0.0294117647058824
BP	GO:0090313	regulation of protein targeting to membrane	45319	34/18903	0.0491926282051258	0.0891119602495008	0.0419273841453496	ITGAM	1	0.0294117647058824
BP	GO:0090322	regulation of superoxide metabolic process	45319	34/18903	0.0491926282051258	0.0891119602495008	0.0419273841453496	ITGAM	1	0.0294117647058824
BP	GO:0046390	ribose phosphate biosynthetic process	45350	241/18903	0.0492421650419236	0.0891216942193738	0.0419319640007695	PPARGC1A/TKT	2	0.00829875518672199
BP	GO:0045055	regulated exocytosis	45350	242/18903	0.0496078504375114	0.0897030843932779	0.0422055094271225	PIK3CG/ITGAM	2	0.00826446280991736
CC	GO:0030667	secretory granule membrane	45532	313/19869	8.19701505446316e-09	1.0902030022436e-06	6.73018078155922e-07	MGAM/TLR2/MME/ITGAM/C5AR1/CXCR2/CXCR1/CEACAM3	8	0.0255591054313099
CC	GO:0045121	membrane raft	45501	326/19869	2.64311933592053e-07	1.19629738147164e-05	7.38513618953605e-06	TNF/SRC/MAPK3/TLR2/MME/ITGAM/ANXA2	7	0.0214723926380368
CC	GO:0098857	membrane microdomain	45501	327/19869	2.69841514617663e-07	1.19629738147164e-05	7.38513618953605e-06	TNF/SRC/MAPK3/TLR2/MME/ITGAM/ANXA2	7	0.0214067278287462
CC	GO:0034774	secretory granule lumen	45471	322/19869	4.82240426615669e-06	0.000116775098034511	7.20890989053569e-05	MPO/ELANE/FN1/TIMP1/ANXA2/CFP	6	0.0186335403726708
CC	GO:0060205	cytoplasmic vesicle lumen	45471	325/19869	5.08593388489133e-06	0.000116775098034511	7.20890989053569e-05	MPO/ELANE/FN1/TIMP1/ANXA2/CFP	6	0.0184615384615385
CC	GO:0031983	vesicle lumen	45471	327/19869	5.26804953539147e-06	0.000116775098034511	7.20890989053569e-05	MPO/ELANE/FN1/TIMP1/ANXA2/CFP	6	0.018348623853211
CC	GO:0062023	collagen-containing extracellular matrix	45471	433/19869	2.59483103319785e-05	0.000493017896307592	0.000304356121187117	MMP9/ELANE/FN1/TIMP1/ANXA2/CFP	6	0.0138568129330254
CC	GO:0042581	specific granule	45410	160/19869	7.13192121945346e-05	0.00115993641241573	0.000716066799908406	ELANE/ITGAM/CFP/CEACAM3	4	0.025
CC	GO:0070820	tertiary granule	45410	164/19869	7.84919376822676e-05	0.00115993641241573	0.000716066799908406	MGAM/MMP9/ITGAM/CFP	4	0.024390243902439
CC	GO:0035578	azurophil granule lumen	45379	91/19869	0.000280223176776062	0.00372696825112163	0.00230077976721398	MPO/ELANE/ANXA2	3	0.032967032967033
CC	GO:0005604	basement membrane	45379	99/19869	0.000359078625264973	0.0043415870145674	0.00268020409288688	FN1/TIMP1/ANXA2	3	0.0303030303030303
CC	GO:0009897	external side of plasma membrane	45440	462/19869	0.000420107128198712	0.00465618733753573	0.00287441719293856	TNF/THBD/ITGAM/CXCR2/CXCR1	5	0.0108225108225108
CC	GO:0044853	plasma membrane raft	45379	113/19869	0.000528991604455745	0.00541199103020108	0.00334099960708891	SRC/MAPK3/ITGAM	3	0.0265486725663717
CC	GO:0005788	endoplasmic reticulum lumen	45410	312/19869	0.000906847987007055	0.00856196235670365	0.00528558024394843	MAPK3/FN1/TIMP1/CFP	4	0.0128205128205128
CC	GO:0045335	phagocytic vesicle	45379	139/19869	0.00096563485225981	0.00856196235670365	0.00528558024394843	MPO/ELANE/TLR2	3	0.0215827338129496
CC	GO:0030139	endocytic vesicle	45410	343/19869	0.00128776549691906	0.00976748938369252	0.00602979162586479	MPO/CFTR/ELANE/TLR2	4	0.0116618075801749
CC	GO:0005766	primary lysosome	45379	155/19869	0.00132191585643959	0.00976748938369252	0.00602979162586479	MPO/ELANE/ANXA2	3	0.0193548387096774
CC	GO:0042582	azurophil granule	45379	155/19869	0.00132191585643959	0.00976748938369252	0.00602979162586479	MPO/ELANE/ANXA2	3	0.0193548387096774
CC	GO:0005775	vacuolar lumen	45379	176/19869	0.00190187647558546	0.0133131353290982	0.00821863518535543	MPO/ELANE/ANXA2	3	0.0170454545454545
CC	GO:0005769	early endosome	45410	414/19869	0.00255956945101566	0.0170211368492541	0.0105077061673274	CFTR/MAPK3/MME/ANXA2	4	0.00966183574879227
CC	GO:1904724	tertiary granule lumen	45350	55/19869	0.00271559389226783	0.0171987613176963	0.0106173595787915	MMP9/CFP	2	0.0363636363636364
CC	GO:0045177	apical part of cell	45410	435/19869	0.00305924303172129	0.0184945146917696	0.0114172706447014	CFTR/MGAM/FN1/C5AR1	4	0.00919540229885057
CC	GO:0035580	specific granule lumen	45350	62/19869	0.00343706025870205	0.019875174539451	0.0122695972621858	ELANE/CFP	2	0.032258064516129
CC	GO:0031093	platelet alpha granule lumen	45350	67/19869	0.00400126685161238	0.0221736871360186	0.0136885444923582	FN1/TIMP1	2	0.0298507462686567
CC	GO:0070821	tertiary granule membrane	45350	73/19869	0.00473119496067786	0.0251699571908062	0.0155382402919105	MGAM/ITGAM	2	0.0273972602739726
CC	GO:0005901	caveola	45350	82/19869	0.00593227558069175	0.0303458712396924	0.0187335018337634	SRC/MAPK3	2	0.024390243902439
CC	GO:0031091	platelet alpha granule	45350	91/19869	0.00725797699734742	0.0344753907374002	0.0212827896914699	FN1/TIMP1	2	0.021978021978022
CC	GO:0035579	specific granule membrane	45350	91/19869	0.00725797699734742	0.0344753907374002	0.0212827896914699	ITGAM/CEACAM3	2	0.021978021978022
CC	GO:0005770	late endosome	45379	288/19869	0.00755195219724277	0.0346348152494238	0.0213812076727745	SRC/MAPK3/ANXA2	3	0.0104166666666667
CC	GO:0019898	extrinsic component of membrane	45379	316/19869	0.00972642632994134	0.0431204900627399	0.0266196931135237	SRC/PIK3CG/ANXA2	3	0.00949367088607595
CC	GO:0043220	Schmidt-Lanterman incisure	45319	10/19869	0.0140064251541163	0.058214204546796	0.0359375382243774	ANXA2	1	0.1
CC	GO:0099091	postsynaptic specialization, intracellular component	45319	10/19869	0.0140064251541163	0.058214204546796	0.0359375382243774	SRC	1	0.1
CC	GO:0016324	apical plasma membrane	45379	368/19869	0.0146517250771027	0.0590508919774138	0.0364540528234133	CFTR/MGAM/FN1	3	0.00815217391304348
CC	GO:1905370	serine-type endopeptidase complex	45319	11/19869	0.015396617011495	0.0602279430155539	0.0371806850432386	THBD	1	0.0909090909090909
CC	GO:0043218	compact myelin	45319	13/19869	0.0181713326633403	0.0653185741682231	0.0403232986554919	ANXA2	1	0.0769230769230769
CC	GO:0044292	dendrite terminus	45319	13/19869	0.0181713326633403	0.0653185741682231	0.0403232986554919	SRC	1	0.0769230769230769
CC	GO:1905286	serine-type peptidase complex	45319	13/19869	0.0181713326633403	0.0653185741682231	0.0403232986554919	THBD	1	0.0769230769230769
CC	GO:0005925	focal adhesion	45379	422/19869	0.0210295249755523	0.0736033374144331	0.0454377547948222	SRC/MAPK3/MME	3	0.00710900473933649
CC	GO:0030055	cell-substrate junction	45379	432/19869	0.0223543617845023	0.07623410557279	0.0470618142831628	SRC/MAPK3/MME	3	0.00694444444444444
CC	GO:0019897	extrinsic component of plasma membrane	45350	172/19869	0.0243020924348502	0.0794047156760788	0.049019135914002	SRC/ANXA2	2	0.0116279069767442
CC	GO:0031143	pseudopodium	45319	18/19869	0.0250751733713933	0.0794047156760788	0.049019135914002	MAPK3	1	0.0555555555555556
CC	GO:0061702	inflammasome complex	45319	18/19869	0.0250751733713933	0.0794047156760788	0.049019135914002	NLRP3	1	0.0555555555555556
CC	GO:0005774	vacuolar membrane	45379	461/19869	0.0264520138949961	0.0818166941403368	0.0505081293466266	CFTR/THBD/ANXA2	3	0.00650759219088937
CC	GO:0101002	ficolin-1-rich granule	45350	185/19869	0.0278128437763279	0.0840706414148094	0.0518995649414732	MGAM/MMP9	2	0.0108108108108108
CC	GO:0016327	apicolateral plasma membrane	45319	21/19869	0.0291949830615422	0.0862873943818915	0.0532680392701823	THBD	1	0.0476190476190476
CC	GO:0030666	endocytic vesicle membrane	45350	194/19869	0.0303564464937989	0.087040564687129	0.0537329960078833	CFTR/TLR2	2	0.0103092783505155
CC	GO:0055037	recycling endosome	45350	198/19869	0.0315158475366379	0.087040564687129	0.0537329960078833	TNF/CFTR	2	0.0101010101010101
CC	GO:0071682	endocytic vesicle lumen	45319	23/19869	0.0319321909226414	0.087040564687129	0.0537329960078833	MPO	1	0.0434782608695652
CC	GO:0043025	neuronal cell body	45379	497/19869	0.0320675764636791	0.087040564687129	0.0537329960078833	TNF/SRC/MME	3	0.00603621730382294
CC	GO:0001891	phagocytic cup	45319	28/19869	0.0387426911958799	0.103055558581041	0.0636195771216554	TNF	1	0.0357142857142857
CC	GO:0005942	phosphatidylinositol 3-kinase complex	45319	29/19869	0.0400992359590734	0.104025911399892	0.0642186077498345	PIK3CG	1	0.0344827586206897
CC	GO:0016323	basolateral plasma membrane	45350	229/19869	0.0410774175774134	0.104025911399892	0.0642186077498345	ANXA2/C5AR1	2	0.00873362445414847
CC	GO:0002102	podosome	45319	30/19869	0.0414539346180022	0.104025911399892	0.0642186077498345	SRC	1	0.0333333333333333
CC	GO:0008305	integrin complex	45319	31/19869	0.0428067895920783	0.105431537328637	0.0650863467481892	ITGAM	1	0.032258064516129
CC	GO:0009925	basal plasma membrane	45350	254/19869	0.0494859263780537	0.119665967423293	0.0738737274160419	ANXA2/C5AR1	2	0.0078740157480315
MF	GO:0002020	protease binding	45440	139/18432	1.93953115096699e-06	0.000335538889117289	0.000167412162504519	TNF/ELANE/FN1/TIMP1/ANXA2	5	0.0359712230215827
MF	GO:0005125	cytokine activity	45440	237/18432	2.60069130989712e-05	0.00149973198870734	0.000748269078637067	TNF/IL1B/CCL2/TIMP1/CCL4	5	0.0210970464135021
MF	GO:0005539	glycosaminoglycan binding	45440	237/18432	2.60069130989712e-05	0.00149973198870734	0.000748269078637067	MPO/ELANE/TLR2/FN1/NLRP3	5	0.0210970464135021
MF	GO:0005178	integrin binding	45410	156/18432	8.62829185922639e-05	0.00373173622911541	0.00186189455909622	IL1B/SRC/FN1/ITGAM	4	0.0256410256410256
MF	GO:0042834	peptidoglycan binding	45350	18/18432	0.000335395587517044	0.0108848447754835	0.00543083219707725	TLR2/NLRP3	2	0.111111111111111
MF	GO:0016493	C-C chemokine receptor activity	45350	23/18432	0.000552008874807313	0.0108848447754835	0.00543083219707725	CXCR2/CXCR1	2	0.0869565217391304
MF	GO:0019957	C-C chemokine binding	45350	24/18432	0.000601626062043787	0.0108848447754835	0.00543083219707725	CXCR2/CXCR1	2	0.0833333333333333
MF	GO:1901681	sulfur compound binding	45410	270/18432	0.000698887864212168	0.0108848447754835	0.00543083219707725	MPO/TKT/ELANE/FN1	4	0.0148148148148148
MF	GO:0001637	G protein-coupled chemoattractant receptor activity	45350	26/18432	0.000707106869737092	0.0108848447754835	0.00543083219707725	CXCR2/CXCR1	2	0.0769230769230769
MF	GO:0004950	chemokine receptor activity	45350	26/18432	0.000707106869737092	0.0108848447754835	0.00543083219707725	CXCR2/CXCR1	2	0.0769230769230769
MF	GO:0005126	cytokine receptor binding	45410	273/18432	0.000728369883707429	0.0108848447754835	0.00543083219707725	TNF/IL1B/CCL2/CCL4	4	0.0146520146520147
MF	GO:0048018	receptor ligand activity	45440	491/18432	0.000777875133032825	0.0108848447754835	0.00543083219707725	TNF/IL1B/CCL2/TIMP1/CCL4	5	0.010183299389002
MF	GO:0030546	signaling receptor activator activity	45440	498/18432	0.000829064429322963	0.0108848447754835	0.00543083219707725	TNF/IL1B/CCL2/TIMP1/CCL4	5	0.0100401606425703
MF	GO:0046875	ephrin receptor binding	45350	29/18432	0.000880854490501554	0.0108848447754835	0.00543083219707725	SRC/PIK3CG	2	0.0689655172413793
MF	GO:0019956	chemokine binding	45350	33/18432	0.0011412508130564	0.0131624260439171	0.00656719766109645	CXCR2/CXCR1	2	0.0606060606060606
MF	GO:0019955	cytokine binding	45379	144/18432	0.00132575272892422	0.0143347013814931	0.00715208709024907	ELANE/CXCR2/CXCR1	3	0.0208333333333333
MF	GO:0140375	immune receptor activity	45379	148/18432	0.00143431941226021	0.014596309313001	0.00728261249568653	C5AR1/CXCR2/CXCR1	3	0.0202702702702703
MF	GO:0008201	heparin binding	45379	171/18432	0.0021673045026943	0.0208302043870063	0.0103929221766627	MPO/ELANE/FN1	3	0.0175438596491228
MF	GO:0048020	CCR chemokine receptor binding	45350	47/18432	0.00230604906415359	0.0209971835841353	0.0104762339756562	CCL2/CCL4	2	0.0425531914893617
MF	GO:0008009	chemokine activity	45350	49/18432	0.00250400840062133	0.0216596726653745	0.0108067730974184	CCL2/CCL4	2	0.0408163265306122
MF	GO:0001786	phosphatidylserine binding	45350	61/18432	0.003852972660478	0.031741155726795	0.0158367798576038	MME/ANXA2	2	0.0327868852459016
MF	GO:0005518	collagen binding	45350	69/18432	0.00490252359808106	0.0373628483366238	0.0186416401801226	MMP9/FN1	2	0.0289855072463768
MF	GO:0061134	peptidase regulator activity	45379	232/18432	0.00511203631745819	0.0373628483366238	0.0186416401801226	FN1/TIMP1/ANXA2	3	0.0129310344827586
MF	GO:0042379	chemokine receptor binding	45350	71/18432	0.00518328531837556	0.0373628483366238	0.0186416401801226	CCL2/CCL4	2	0.028169014084507
MF	GO:0001540	amyloid-beta binding	45350	85/18432	0.00734953502885392	0.0508587823996691	0.0253752367312009	TLR2/ITGAM	2	0.0235294117647059
MF	GO:0051219	phosphoprotein binding	45350	92/18432	0.00856149777507272	0.05696688904183	0.0284227861358689	SRC/MAPK3	2	0.0217391304347826
MF	GO:0072341	modified amino acid binding	45350	94/18432	0.00892318460048888	0.0571744791068361	0.0285263601263192	MME/ANXA2	2	0.0212765957446809
MF	GO:0004896	cytokine receptor activity	45350	97/18432	0.00947840171462782	0.0585629820225219	0.0292191331052436	CXCR2/CXCR1	2	0.0206185567010309
MF	GO:0051087	chaperone binding	45350	105/18432	0.0110324276381075	0.0658141372894	0.0328369897032601	CFTR/FN1	2	0.019047619047619
MF	GO:0004222	metalloendopeptidase activity	45350	112/18432	0.0124782292856782	0.0659055852907396	0.0328826163300313	MMP9/MME	2	0.0178571428571429
MF	GO:0042277	peptide binding	45379	330/18432	0.0133772104838712	0.0659055852907396	0.0328826163300313	TLR2/MME/ITGAM	3	0.00909090909090909
MF	GO:0016303	1-phosphatidylinositol-3-kinase activity	45319	10/18432	0.0150912068225946	0.0659055852907396	0.0328826163300313	PIK3CG	1	0.1
MF	GO:0019869	chloride channel inhibitor activity	45319	10/18432	0.0150912068225946	0.0659055852907396	0.0328826163300313	CFTR	1	0.1
MF	GO:0043225	ATPase-coupled inorganic anion transmembrane transporter activity	45319	10/18432	0.0150912068225946	0.0659055852907396	0.0328826163300313	CFTR	1	0.1
MF	GO:0052813	phosphatidylinositol bisphosphate kinase activity	45319	10/18432	0.0150912068225946	0.0659055852907396	0.0328826163300313	PIK3CG	1	0.1
MF	GO:0071723	lipopeptide binding	45319	10/18432	0.0150912068225946	0.0659055852907396	0.0328826163300313	TLR2	1	0.1
MF	GO:0001851	complement component C3b binding	45319	11/18432	0.0165881912004561	0.0659055852907396	0.0328826163300313	ITGAM	1	0.0909090909090909
MF	GO:1901612	cardiolipin binding	45319	11/18432	0.0165881912004561	0.0659055852907396	0.0328826163300313	MME	1	0.0909090909090909
MF	GO:0016798	hydrolase activity, acting on glycosyl bonds	45350	132/18432	0.0170357772325577	0.0659055852907396	0.0328826163300313	MGAM/TLR2	2	0.0151515151515152
MF	GO:0004875	complement receptor activity	45319	12/18432	0.0180829814206609	0.0659055852907396	0.0328826163300313	C5AR1	1	0.0833333333333333
MF	GO:0035004	phosphatidylinositol 3-kinase activity	45319	12/18432	0.0180829814206609	0.0659055852907396	0.0328826163300313	PIK3CG	1	0.0833333333333333
MF	GO:0035325	Toll-like receptor binding	45319	12/18432	0.0180829814206609	0.0659055852907396	0.0328826163300313	TLR2	1	0.0833333333333333
MF	GO:0046790	virion binding	45319	12/18432	0.0180829814206609	0.0659055852907396	0.0328826163300313	ANXA2	1	0.0833333333333333
MF	GO:0016922	nuclear receptor binding	45350	139/18432	0.0187750220422639	0.0659055852907396	0.0328826163300313	PPARGC1A/SRC	2	0.0143884892086331
MF	GO:0020037	heme binding	45350	139/18432	0.0187750220422639	0.0659055852907396	0.0328826163300313	MPO/SRC	2	0.0143884892086331
MF	GO:0070851	growth factor receptor binding	45350	140/18432	0.0190294059874226	0.0659055852907396	0.0328826163300313	IL1B/SRC	2	0.0142857142857143
MF	GO:0004859	phospholipase inhibitor activity	45319	13/18432	0.0195755805802822	0.0659055852907396	0.0328826163300313	ANXA2	1	0.0769230769230769
MF	GO:0015926	glucosidase activity	45319	13/18432	0.0195755805802822	0.0659055852907396	0.0328826163300313	MGAM	1	0.0769230769230769
MF	GO:0008528	G protein-coupled peptide receptor activity	45350	147/18432	0.0208508768256182	0.0659055852907396	0.0328826163300313	CXCR2/CXCR1	2	0.0136054421768707
MF	GO:0016004	phospholipase activator activity	45319	14/18432	0.02106599177219	0.0659055852907396	0.0328826163300313	SRC	1	0.0714285714285714
MF	GO:0044548	S100 protein binding	45319	14/18432	0.02106599177219	0.0659055852907396	0.0328826163300313	ANXA2	1	0.0714285714285714
MF	GO:0046906	tetrapyrrole binding	45350	149/18432	0.0213842658929972	0.0659055852907396	0.0328826163300313	MPO/SRC	2	0.0134228187919463
MF	GO:0001653	peptide receptor activity	45350	153/18432	0.0224680948249036	0.0659055852907396	0.0328826163300313	CXCR2/CXCR1	2	0.0130718954248366
MF	GO:0017110	nucleoside diphosphate phosphatase activity	45319	15/18432	0.0225542180850565	0.0659055852907396	0.0328826163300313	ALPL	1	0.0666666666666667
MF	GO:0070700	BMP receptor binding	45319	15/18432	0.0225542180850565	0.0659055852907396	0.0328826163300313	SRC	1	0.0666666666666667
MF	GO:1901611	phosphatidylglycerol binding	45319	15/18432	0.0225542180850565	0.0659055852907396	0.0328826163300313	MME	1	0.0666666666666667
MF	GO:0033218	amide binding	45379	408/18432	0.0234127036587356	0.0659055852907396	0.0328826163300313	TLR2/MME/ITGAM	3	0.00735294117647059
MF	GO:0003953	NAD+ nucleosidase activity	45319	16/18432	0.024040262603361	0.0659055852907396	0.0328826163300313	TLR2	1	0.0625
MF	GO:0004707	MAP kinase activity	45319	16/18432	0.024040262603361	0.0659055852907396	0.0328826163300313	MAPK3	1	0.0625
MF	GO:0008191	metalloendopeptidase inhibitor activity	45319	16/18432	0.024040262603361	0.0659055852907396	0.0328826163300313	TIMP1	1	0.0625
MF	GO:0016307	phosphatidylinositol phosphate kinase activity	45319	16/18432	0.024040262603361	0.0659055852907396	0.0328826163300313	PIK3CG	1	0.0625
MF	GO:0050135	NAD(P)+ nucleosidase activity	45319	16/18432	0.024040262603361	0.0659055852907396	0.0328826163300313	TLR2	1	0.0625
MF	GO:0061809	NAD+ nucleotidase, cyclic ADP-ribose generating	45319	16/18432	0.024040262603361	0.0659055852907396	0.0328826163300313	TLR2	1	0.0625
MF	GO:0005149	interleukin-1 receptor binding	45319	17/18432	0.0255241284073963	0.0659055852907396	0.0328826163300313	IL1B	1	0.0588235294117647
MF	GO:0017081	chloride channel regulator activity	45319	17/18432	0.0255241284073963	0.0659055852907396	0.0328826163300313	CFTR	1	0.0588235294117647
MF	GO:0055102	lipase inhibitor activity	45319	17/18432	0.0255241284073963	0.0659055852907396	0.0328826163300313	ANXA2	1	0.0588235294117647
MF	GO:0060229	lipase activator activity	45319	17/18432	0.0255241284073963	0.0659055852907396	0.0328826163300313	SRC	1	0.0588235294117647
MF	GO:0004175	endopeptidase activity	45379	426/18432	0.0261804454112535	0.0666061331786303	0.0332321443300741	MMP9/ELANE/MME	3	0.00704225352112676
MF	GO:0004708	MAP kinase kinase activity	45319	18/18432	0.0270058185732714	0.0667429516167994	0.0333004078647858	MAPK3	1	0.0555555555555556
MF	GO:0098641	cadherin binding involved in cell-cell adhesion	45319	18/18432	0.0270058185732714	0.0667429516167994	0.0333004078647858	ANXA2	1	0.0555555555555556
MF	GO:0052742	phosphatidylinositol kinase activity	45319	19/18432	0.028485336172921	0.0675895160135137	0.0337227886407552	PIK3CG	1	0.0526315789473684
MF	GO:0099095	ligand-gated anion channel activity	45319	19/18432	0.028485336172921	0.0675895160135137	0.0337227886407552	CFTR	1	0.0526315789473684
MF	GO:0004252	serine-type endopeptidase activity	45350	174/18432	0.0285204316126387	0.0675895160135137	0.0337227886407552	MMP9/ELANE	2	0.0114942528735632
MF	GO:0004866	endopeptidase inhibitor activity	45350	180/18432	0.0303577037091112	0.0707418688567728	0.0352956084347756	TIMP1/ANXA2	2	0.0111111111111111
MF	GO:0008022	protein C-terminus binding	45350	181/18432	0.0306684402558264	0.0707418688567728	0.0352956084347756	SRC/FN1	2	0.0110497237569061
MF	GO:0001846	opsonin binding	45319	21/18432	0.0314378659404307	0.0710160951338261	0.0354324295769622	ITGAM	1	0.0476190476190476
MF	GO:0008237	metallopeptidase activity	45350	184/18432	0.0316083197994486	0.0710160951338261	0.0354324295769622	MMP9/MME	2	0.0108695652173913
MF	GO:0030414	peptidase inhibitor activity	45350	187/18432	0.0325596140771455	0.0711697871502416	0.0355091119337987	TIMP1/ANXA2	2	0.0106951871657754
MF	GO:0005158	insulin receptor binding	45319	22/18432	0.0329108842313256	0.0711697871502416	0.0355091119337987	SRC	1	0.0454545454545455
MF	GO:0015106	bicarbonate transmembrane transporter activity	45319	22/18432	0.0329108842313256	0.0711697871502416	0.0355091119337987	CFTR	1	0.0454545454545455
MF	GO:0008236	serine-type peptidase activity	45350	192/18432	0.0341701579417668	0.0717188910986836	0.0357830792217345	MMP9/ELANE	2	0.0104166666666667
MF	GO:0043274	phospholipase binding	45319	23/18432	0.0343817422020765	0.0717188910986836	0.0357830792217345	SRC	1	0.0434782608695652
MF	GO:0140297	DNA-binding transcription factor binding	45379	476/18432	0.0347608507000432	0.0717188910986836	0.0357830792217345	PPARGC1A/SRC/NLRP3	3	0.00630252100840336
MF	GO:0061135	endopeptidase regulator activity	45350	194/18432	0.0348230453889562	0.0717188910986836	0.0357830792217345	TIMP1/ANXA2	2	0.0103092783505155
MF	GO:0017171	serine hydrolase activity	45350	196/18432	0.0354808365890775	0.072213937998946	0.0360300755455648	MMP9/ELANE	2	0.0102040816326531
MF	GO:0001848	complement binding	45319	26/18432	0.038781384684089	0.0771170063258321	0.0384763889182734	ITGAM	1	0.0384615384615385
MF	GO:0070696	transmembrane receptor protein serine/threonine kinase binding	45319	26/18432	0.038781384684089	0.0771170063258321	0.0384763889182734	SRC	1	0.0384615384615385
MF	GO:0038187	pattern recognition receptor activity	45319	27/18432	0.0402436318441917	0.079115321693695	0.0394734187945421	TLR2	1	0.037037037037037
MF	GO:0005217	intracellular ligand-gated ion channel activity	45319	30/18432	0.0446175148071078	0.0867284276587602	0.0432718653362844	CFTR	1	0.0333333333333333
MF	GO:0005164	tumor necrosis factor receptor binding	45319	31/18432	0.0460711997101296	0.0875859071412354	0.043699692032743	TNF	1	0.032258064516129
MF	GO:0033612	receptor serine/threonine kinase binding	45319	31/18432	0.0460711997101296	0.0875859071412354	0.043699692032743	SRC	1	0.032258064516129

## Sheet: KEGG
Supplementary Table S4B. The results of Kyoto Encyclopedia of Genes and Genomes (KEGG) pathway enrichment analysis.
	ID	Description	GeneRatio	BgRatio	pvalue	p.adjust	qvalue	geneID	Count
hsa05135	hsa05135	Yersinia infection	45500	138/8847	1.32022191192638e-07	1.55242636518977e-05	9.03988476930211e-06	TNF/IL1B/CCL2/SRC/MAPK3/FN1/NLRP3	7
hsa05417	hsa05417	Lipid and atherosclerosis	45531	216/8847	1.65151740977635e-07	1.55242636518977e-05	9.03988476930211e-06	TNF/IL1B/CCL2/SRC/MMP9/MAPK3/TLR2/NLRP3	8
hsa04933	hsa04933	AGE-RAGE signaling pathway in diabetic complications	45470	101/8847	4.64714053638753e-07	2.91220806946952e-05	1.69579865187475e-05	TNF/IL1B/CCL2/MAPK3/FN1/THBD	6
hsa04613	hsa04613	Neutrophil extracellular trap formation	45500	192/8847	1.24949132546602e-06	4.86512470423899e-05	2.83299534849303e-05	MPO/SRC/ELANE/MAPK3/TLR2/ITGAM/C5AR1	7
hsa04062	hsa04062	Chemokine signaling pathway	45500	193/8847	1.29391614474441e-06	4.86512470423899e-05	2.83299534849303e-05	CCL2/SRC/MAPK3/PIK3CG/CCL4/CXCR2/CXCR1	7
hsa05140	hsa05140	Leishmaniasis	45439	77/8847	3.04424271732547e-06	7.76131270939638e-05	4.51946540748725e-05	TNF/IL1B/MAPK3/TLR2/ITGAM	5
hsa05133	hsa05133	Pertussis	45439	78/8847	3.24599051401302e-06	7.76131270939638e-05	4.51946540748725e-05	TNF/IL1B/MAPK3/NLRP3/ITGAM	5
hsa05418	hsa05418	Fluid shear stress and atherosclerosis	45470	141/8847	3.31002883115445e-06	7.76131270939638e-05	4.51946540748725e-05	TNF/IL1B/CCL2/SRC/MMP9/THBD	6
hsa05163	hsa05163	Human cytomegalovirus infection	45500	226/8847	3.71552204173231e-06	7.76131270939638e-05	4.51946540748725e-05	TNF/IL1B/CCL2/SRC/MAPK3/CCL4/CXCR2	7
hsa05171	hsa05171	Coronavirus disease - COVID-19	45500	238/8847	5.23465232875537e-06	9.8411463780601e-05	5.73056675990062e-05	TNF/IL1B/CCL2/MAPK3/TLR2/NLRP3/C5AR1	7
hsa05132	hsa05132	Salmonella infection	45500	251/8847	7.43391389907979e-06	0.000127052346638818	7.39834493305549e-05	TNF/IL1B/MAPK3/TLR2/PIK3CG/NLRP3/ANXA2	7
hsa04657	hsa04657	IL-17 signaling pathway	45439	95/8847	8.59904181403757e-06	0.000134718321753255	7.8447399005255e-05	TNF/IL1B/CCL2/MMP9/MAPK3	5
hsa04061	hsa04061	Viral protein interaction with cytokine and cytokine receptor	45439	100/8847	1.10577991794262e-05	0.000150369826646674	8.7561377218668e-05	TNF/CCL2/CCL4/CXCR2/CXCR1	5
hsa05142	hsa05142	Chagas disease	45439	103/8847	1.27774701045305e-05	0.000150369826646674	8.7561377218668e-05	TNF/IL1B/CCL2/MAPK3/TLR2	5
hsa05146	hsa05146	Amoebiasis	45439	103/8847	1.27774701045305e-05	0.000150369826646674	8.7561377218668e-05	TNF/IL1B/TLR2/FN1/ITGAM	5
hsa05152	hsa05152	Tuberculosis	45470	180/8847	1.3539083931593e-05	0.000150369826646674	8.7561377218668e-05	TNF/IL1B/SRC/MAPK3/TLR2/ITGAM	6
hsa04625	hsa04625	C-type lectin receptor signaling pathway	45439	105/8847	1.40353461996467e-05	0.000150369826646674	8.7561377218668e-05	TNF/IL1B/SRC/MAPK3/NLRP3	5
hsa05144	hsa05144	Malaria	45409	50/8847	1.43971110619156e-05	0.000150369826646674	8.7561377218668e-05	TNF/IL1B/CCL2/TLR2	4
hsa04620	hsa04620	Toll-like receptor signaling pathway	45439	109/8847	1.68403911680848e-05	0.000166631238926313	9.70305086692974e-05	TNF/IL1B/MAPK3/TLR2/CCL4	5
hsa05134	hsa05134	Legionellosis	45409	56/8847	2.26757371445191e-05	0.00021315192915848	0.000124119824369999	TNF/IL1B/TLR2/ITGAM	4
hsa04668	hsa04668	TNF signaling pathway	45439	119/8847	2.57836659628154e-05	0.000230825200048062	0.000134411090733474	TNF/IL1B/CCL2/MMP9/MAPK3	5
hsa05205	hsa05205	Proteoglycans in cancer	45470	204/8847	2.75815426206622e-05	0.000235696818758386	0.00013724786758607	TNF/SRC/MMP9/MAPK3/TLR2/FN1	6
hsa05161	hsa05161	Hepatitis B	45439	163/8847	0.0001160830962009	0.000948853134163877	0.000552523661551194	TNF/SRC/MMP9/MAPK3/TLR2	5
hsa05164	hsa05164	Influenza A	45439	172/8847	0.000149532197096106	0.0011713355439195	0.000682076688508555	TNF/IL1B/CCL2/MAPK3/NLRP3	5
hsa05323	hsa05323	Rheumatoid arthritis	45409	94/8847	0.000173937897208024	0.00130801298700434	0.000761664897247769	TNF/IL1B/CCL2/TLR2	4
hsa04640	hsa04640	Hematopoietic cell lineage	45409	99/8847	0.000212487615690868	0.00153644891345704	0.000894684697645759	TNF/IL1B/MME/ITGAM	4
hsa04060	hsa04060	Cytokine-cytokine receptor interaction	45470	298/8847	0.000225977926615957	0.00156061231201576	0.000908755209684428	TNF/IL1B/CCL2/CCL4/CXCR2/CXCR1	6
hsa04621	hsa04621	NOD-like receptor signaling pathway	45439	189/8847	0.000232431620938517	0.00156061231201576	0.000908755209684428	TNF/IL1B/CCL2/MAPK3/NLRP3	5
hsa05219	hsa05219	Bladder cancer	45378	41/8847	0.000250149638108183	0.00162165972290822	0.000944303534056297	SRC/MMP9/MAPK3	3
hsa05130	hsa05130	Pathogenic Escherichia coli infection	45439	203/8847	0.000323872719075432	0.00199954796487876	0.0011643504386752	TNF/IL1B/SRC/MAPK3/NLRP3	5
hsa05145	hsa05145	Toxoplasmosis	45409	111/8847	0.000329712696336392	0.00199954796487876	0.0011643504386752	TNF/MAPK3/TLR2/PIK3CG	4
hsa05131	hsa05131	Shigellosis	45439	249/8847	0.000824379724042142	0.00484323087874759	0.0028202464243547	TNF/IL1B/SRC/MAPK3/NLRP3	5
hsa04936	hsa04936	Alcoholic liver disease	45409	144/8847	0.000882900668634254	0.00502985835464363	0.00292892087840391	TNF/PPARGC1A/IL1B/C5AR1	4
hsa05321	hsa05321	Inflammatory bowel disease	45378	65/8847	0.000976203974676319	0.00538752276176864	0.00313719130584512	TNF/IL1B/TLR2	3
hsa04072	hsa04072	Phospholipase D signaling pathway	45409	149/8847	0.00100299625883991	0.00538752276176864	0.00313719130584512	MAPK3/PIK3CG/CXCR2/CXCR1	4
hsa05221	hsa05221	Acute myeloid leukemia	45378	68/8847	0.00111323818407275	0.00581357718349102	0.00338528570595222	MPO/MAPK3/ITGAM	3
hsa05120	hsa05120	Epithelial cell signaling in Helicobacter pylori infection	45378	71/8847	0.00126188591518852	0.00641174465014708	0.00373360270781241	SRC/CXCR2/CXCR1	3
hsa04623	hsa04623	Cytosolic DNA-sensing pathway	45378	83/8847	0.00197975976931291	0.00979460096396913	0.00570346304732805	IL1B/NLRP3/CCL4	3
hsa04610	hsa04610	Complement and coagulation cascades	45378	88/8847	0.00234061500471473	0.011282964638112	0.00657014738165537	THBD/ITGAM/C5AR1	3
hsa05202	hsa05202	Transcriptional misregulation in cancer	45409	193/8847	0.00260023308364093	0.0122210954931124	0.00711642738680677	MPO/MMP9/ELANE/ITGAM	4
hsa01522	hsa01522	Endocrine resistance	45378	99/8847	0.00327170295395838	0.0150019550083945	0.00873574087834844	SRC/MMP9/MAPK3	3
hsa01523	hsa01523	Antifolate resistance	45349	30/8847	0.00370165150488879	0.0165692972123593	0.00964841495008607	TNF/IL1B	2
hsa04064	hsa04064	NF-kappa B signaling pathway	45378	105/8847	0.00386294453180732	0.016889152836739	0.00983466906506638	TNF/IL1B/CCL4	3
hsa04810	hsa04810	Regulation of actin cytoskeleton	45409	230/8847	0.0048799771680056	0.0208508115360239	0.0121415699873824	SRC/MAPK3/FN1/ITGAM	4
hsa05143	hsa05143	African trypanosomiasis	45349	37/8847	0.00559337665278657	0.0233678846827528	0.0136072788746153	TNF/IL1B	2
hsa04611	hsa04611	Platelet activation	45378	126/8847	0.00642816963717078	0.0262716498214806	0.0152981611502463	SRC/MAPK3/PIK3CG	3
hsa04926	hsa04926	Relaxin signaling pathway	45378	130/8847	0.00700828793548924	0.028033151741957	0.0163238957511955	SRC/MMP9/MAPK3	3
hsa04940	hsa04940	Type I diabetes mellitus	45349	43/8847	0.00749896583446699	0.029370949518329	0.0171029045347493	TNF/IL1B	2
hsa05332	hsa05332	Graft-versus-host disease	45349	44/8847	0.00784135011023158	0.030085180014766	0.0175188058316667	TNF/IL1B	2
hsa04915	hsa04915	Estrogen signaling pathway	45378	139/8847	0.00842509954428606	0.0316731857116618	0.0184435123964884	SRC/MMP9/MAPK3	3
hsa04371	hsa04371	Apelin signaling pathway	45378	140/8847	0.00859219399624868	0.0316731857116618	0.0184435123964884	PPARGC1A/MAPK3/PIK3CG	3
hsa04930	hsa04930	Type II diabetes mellitus	45349	47/8847	0.00891013807736338	0.031684212301299	0.0184499332549558	TNF/MAPK3	2
hsa04380	hsa04380	Osteoclast differentiation	45378	142/8847	0.00893225134025983	0.031684212301299	0.0184499332549558	TNF/IL1B/MAPK3	3
hsa04921	hsa04921	Oxytocin signaling pathway	45378	154/8847	0.0111389814601969	0.0387801576762412	0.0225819507185279	SRC/MAPK3/PIK3CG	3
hsa04145	hsa04145	Phagosome	45378	157/8847	0.0117358080797365	0.0401151257998266	0.0233593117759349	MPO/TLR2/ITGAM	3
hsa04217	hsa04217	Necroptosis	45378	159/8847	0.0121438407289002	0.0407686081613077	0.0237398390189026	TNF/IL1B/NLRP3	3
hsa04370	hsa04370	VEGF signaling pathway	45349	60/8847	0.0142386252581147	0.0469624833074661	0.027346574826296	SRC/MAPK3	2
hsa04664	hsa04664	Fc epsilon RI signaling pathway	45349	69/8847	0.0185576229320363	0.060152295021083	0.0350270922855131	TNF/MAPK3	2
hsa04920	hsa04920	Adipocytokine signaling pathway	45349	70/8847	0.0190678170343908	0.0607584678383977	0.0353800708577456	TNF/PPARGC1A	2
hsa04917	hsa04917	Prolactin signaling pathway	45349	71/8847	0.0195839309798749	0.0613629837369413	0.0357320845948594	SRC/MAPK3	2
hsa05167	hsa05167	Kaposi sarcoma-associated herpesvirus infection	45378	196/8847	0.0211870695763118	0.0652978537761739	0.0380233862974361	SRC/MAPK3/PIK3CG	3
hsa04151	hsa04151	PI3K-Akt signaling pathway	45409	362/8847	0.0229719639105732	0.0686179724833385	0.0399567141000403	MAPK3/TLR2/PIK3CG/FN1	4
hsa04510	hsa04510	Focal adhesion	45378	203/8847	0.0232218454326524	0.0686179724833385	0.0399567141000403	SRC/MAPK3/FN1	3
hsa05100	hsa05100	Bacterial invasion of epithelial cells	45349	78/8847	0.023359309781562	0.0686179724833385	0.0399567141000403	SRC/FN1	2
hsa01521	hsa01521	EGFR tyrosine kinase inhibitor resistance	45349	80/8847	0.024489127189004	0.0708300909466578	0.0412448457920068	SRC/MAPK3	2
hsa04015	hsa04015	Rap1 signaling pathway	45378	212/8847	0.0259908176628973	0.0738225519517789	0.0429873762765118	SRC/MAPK3/ITGAM	3
hsa05170	hsa05170	Human immunodeficiency virus 1 infection	45378	213/8847	0.0263091009615382	0.0738225519517789	0.0429873762765118	TNF/MAPK3/TLR2	3
hsa04012	hsa04012	ErbB signaling pathway	45349	86/8847	0.0280105408708261	0.0774409071134603	0.0450943692038067	SRC/MAPK3	2
hsa05010	hsa05010	Alzheimer disease	45409	391/8847	0.0294734102744077	0.0803043642259224	0.0467617798404027	TNF/IL1B/MAPK3/MME	4
hsa05235	hsa05235	PD-L1 expression and PD-1 checkpoint pathway in cancer	45349	90/8847	0.030465239999124	0.0818209302833617	0.0476448866151714	MAPK3/TLR2	2
hsa04540	hsa04540	Gap junction	45349	92/8847	0.0317238661311144	0.0833403383189641	0.0485296482932378	SRC/MAPK3	2
hsa04520	hsa04520	Adherens junction	45349	93/8847	0.032360876049385	0.0833403383189641	0.0485296482932378	SRC/MAPK3	2
hsa04912	hsa04912	GnRH signaling pathway	45349	93/8847	0.032360876049385	0.0833403383189641	0.0485296482932378	SRC/MAPK3	2
hsa05215	hsa05215	Prostate cancer	45349	98/8847	0.0356215146037109	0.0904979019661844	0.0526975464976662	MMP9/MAPK3	2
hsa04750	hsa04750	Inflammatory mediator regulation of TRP channels	45349	99/8847	0.036288521029479	0.0909632260472273	0.052968507888643	IL1B/SRC	2
hsa05150	hsa05150	Staphylococcus aureus infection	45349	100/8847	0.0369604080242271	0.0914283777441407	0.0532393688991637	ITGAM/C5AR1	2
hsa04144	hsa04144	Endocytosis	45378	252/8847	0.0403715783413698	0.0985695678984093	0.0573977327068005	SRC/CXCR2/CXCR1	3
hsa04350	hsa04350	TGF-beta signaling pathway	45349	108/8847	0.0425072072370243	0.100316629062018	0.058415058356382	TNF/MAPK3	2
hsa04659	hsa04659	Th17 cell differentiation	45349	108/8847	0.0425072072370243	0.100316629062018	0.058415058356382	IL1B/MAPK3	2
hsa04066	hsa04066	HIF-1 signaling pathway	45349	109/8847	0.0432215263511884	0.100316629062018	0.058415058356382	MAPK3/TIMP1	2
hsa04931	hsa04931	Insulin resistance	45349	109/8847	0.0432215263511884	0.100316629062018	0.058415058356382	TNF/PPARGC1A	2
hsa00730	hsa00730	Thiamine metabolism	45318	15/8847	0.0448478186278706	0.102821828073654	0.0598738528536398	ALPL	1
hsa04725	hsa04725	Cholinergic synapse	45349	115/8847	0.047601901437761	0.107821174340953	0.0627850063351572	MAPK3/PIK3CG	2
hsa04670	hsa04670	Leukocyte transendothelial migration	45349	116/8847	0.0483474107550973	0.108206109785218	0.0630091568738111	MMP9/ITGAM	2
