# Supplementary material for: Targeting TKT-associated immunometabolic remodeling attenuates experimental lupus nephritis and NET-related inflammation
Source: Front Cell Dev Biol. 2026 Jul 1;14:1835407. doi: 10.3389/fcell.2026.1835407 (PMC13370341; doi:10.3389/fcell.2026.1835407)
Supplement: Supplementary file 1 [file DataSheet1.zip › Supplementary_Materials_final version/Supplementary Table S5.xlsx]

## Sheet: Degree
Supplementary Table S5. The Degree centrality values of the hub genes in the Protein-Protein Interaction (PPI) network.
gene name	Degree
TNF	24
IL1B	23
ITGAM	20
MMP9	19
MPO	18
CCL2	18
TLR2	18
SRC	17
MAPK3	16
CXCR2	16
ELANE	16
FN1	15
C5AR1	15
NLRP3	15
TIMP1	14
CXCR1	14
CCL4	14
THBD	11
CFP	10
MME	6
PPARGC1A	6
PIK3CG	6
ANXA2	5
CFTR	4
MGAM	2
ALPL	1
CEACAM3	1
