# Supplementary material for: Targeting TKT-associated immunometabolic remodeling attenuates experimental lupus nephritis and NET-related inflammation
Source: Front Cell Dev Biol. 2026 Jul 1;14:1835407. doi: 10.3389/fcell.2026.1835407 (PMC13370341; doi:10.3389/fcell.2026.1835407)
Supplement: Supplementary file 1 [file DataSheet1.zip › Supplementary_Materials_final version/Supplementary Table S6.xlsx]

## Sheet: Sheet1
Supplementary Table S6. The number of Single Nucleotide Polymorphisms (SNPs) used as instrumental variables for each hub gene in Mendelian Randomization analysis.
NO.	id	nsnp	SYMBOL
1	eqtl-a-ENSG00000005381	17	MPO
2	eqtl-a-ENSG00000100985	20	MMP9
3	eqtl-a-ENSG00000102882	13	MAPK3
4	eqtl-a-ENSG00000105851	5	PIK3CG
5	eqtl-a-ENSG00000109819	12	PPARGC1A
6	eqtl-a-ENSG00000115414	5	FN1
7	eqtl-a-ENSG00000125538	12	IL1B
8	eqtl-a-ENSG00000137462	4	TLR2
9	eqtl-a-ENSG00000162551	13	ALPL
10	eqtl-a-ENSG00000162711	19	NLRP3
11	eqtl-a-ENSG00000163464	14	CXCR1
12	eqtl-a-ENSG00000163931	20	TKT
13	eqtl-a-ENSG00000169896	9	ITGAM
14	eqtl-a-ENSG00000170956	8	CEACAM3
15	eqtl-a-ENSG00000178726	20	THBD
16	eqtl-a-ENSG00000180871	8	CXCR2
17	eqtl-a-ENSG00000182718	12	ANXA2
18	eqtl-a-ENSG00000196549	17	MME
19	eqtl-a-ENSG00000197122	8	SRC
20	eqtl-a-ENSG00000197405	6	C5AR1
21	eqtl-a-ENSG00000197561	10	ELANE
22	eqtl-a-ENSG00000232810	16	TNF
23	eqtl-a-ENSG00000257335	4	MGAM
