# Supplementary material for: Targeting TKT-associated immunometabolic remodeling attenuates experimental lupus nephritis and NET-related inflammation
Source: Front Cell Dev Biol. 2026 Jul 1;14:1835407. doi: 10.3389/fcell.2026.1835407 (PMC13370341; doi:10.3389/fcell.2026.1835407)
Supplement: Supplementary file 1 [file DataSheet1.zip › Supplementary_Materials_final version/Supplementary Table S7.xlsx]

## Sheet: Supplementary Table S7
Supplementary Table S7. The results of the Mendelian Randomization (MR) analysis using the Inverse Variance Weighted (IVW) method.
The results of the MR analysis (IVW)
No.	id	method	nsnp	pval	or	SYMBOL
1	eqtl-a-ENSG00000100985	Inverse variance weighted	20	0.924	0.988	MMP9
2	eqtl-a-ENSG00000180871	Inverse variance weighted	8	0.865	1.011	CXCR2
3	eqtl-a-ENSG00000102882	Inverse variance weighted	13	0.753	1.013	MAPK3
4	eqtl-a-ENSG00000170956	Inverse variance weighted	8	0.747	1.055	CEACAM3
5	eqtl-a-ENSG00000163464	Inverse variance weighted	14	0.729	1.016	CXCR1
6	eqtl-a-ENSG00000257335	Inverse variance weighted	4	0.696	1.073	MGAM
7	eqtl-a-ENSG00000137462	Inverse variance weighted	4	0.655	1.076	TLR2
8	eqtl-a-ENSG00000182718	Inverse variance weighted	12	0.572	0.909	ANXA2
9	eqtl-a-ENSG00000115414	Inverse variance weighted	5	0.571	0.895	FN1
10	eqtl-a-ENSG00000005381	Inverse variance weighted	17	0.553	0.905	MPO
11	eqtl-a-ENSG00000197122	Inverse variance weighted	8	0.546	1.242	SRC
12	eqtl-a-ENSG00000162551	Inverse variance weighted	13	0.499	0.928	ALPL
13	eqtl-a-ENSG00000232810	Inverse variance weighted	16	0.474	0.76	TNF
14	eqtl-a-ENSG00000196549	Inverse variance weighted	17	0.439	0.941	MME
15	eqtl-a-ENSG00000105851	Inverse variance weighted	5	0.434	0.89	PIK3CG
16	eqtl-a-ENSG00000197561	Inverse variance weighted	10	0.391	0.696	ELANE
17	eqtl-a-ENSG00000162711	Inverse variance weighted	19	0.331	1.066	NLRP3
18	eqtl-a-ENSG00000109819	Inverse variance weighted	12	0.3	0.922	PPARGC1A
19	eqtl-a-ENSG00000197405	Inverse variance weighted	6	0.153	0.624	C5AR1
20	eqtl-a-ENSG00000125538	Inverse variance weighted	12	0.071	0.796	IL1B
21	eqtl-a-ENSG00000178726	Inverse variance weighted	20	0.047	0.907	THBD
22	eqtl-a-ENSG00000169896	Inverse variance weighted	9	0.021	1.27	ITGAM
23	eqtl-a-ENSG00000163931	Inverse variance weighted	20	0.013	1.085	TKT
